# Supplementary material for: catena-Poly[[di­aqua­bis­(1,3-di­hydro-3-oxo­isobenzo­furan-1-acetato)­copper(II)]-μ-N,N′-(ethane-1,2-di­yl)dinicotinamide]
Source: IUCrdata. 2023 Sep 8;8(Pt 9):x230764. doi: 10.1107/S2414314623007642 (PMC10561234; doi:10.1107/S2414314623007642)
Supplement: Supplementary file 1 [file x-08-x230764-sup1.cif]

##############################################################################
#                                                                            #
# This CIF contains the data for a data article accepted for                 #
# publication in IUCrData. It conforms to the requirements of                #
# Notes for Authors for IUCrData, and has been                               #
# peer reviewed under the auspices of IUCrData.                              #
#                                                                            #
# Full details of the Crystallographic Information File format               #
# are given in the paper "The Crystallographic Information File (CIF):       #
# a New Standard Archive File for Crystallography" by S. R. Hall, F. H.      #
# Allen and I. D. Brown [Acta Cryst. (1991), A47, 655-685].                  #
#                                                                            #
# The current version of the core CIF dictionary is obtainable from          #
# ftp://ftp.iucr.org/pub/cif_core.dic.                                       #
#                                                                            #
# Software is freely available for graphical display of the structure(s)     #
# in this CIF. For information consult the CIF software page                 #
# http://www.iucr.org/resources/cif/software.                                #
#                                                                            #
# This file may be used for bona fide research purposes within the           #
# scientific community so long as proper attribution is given to the data    # 
# article from which it was obtained.                                        #
#                                                                            #
##############################################################################
data_I
_audit_creation_method
;
Olex2 1.5-ac5-024
(compiled 2022.04.12 svn.rca3783a0 for Rigaku Oxford Diffraction, GUI svn.r6498)
;
_chemical_name_systematic
;\
<i>catena</i>-Poly[[diaquabis(1,3-dihydro-3-oxoisobenzofuran-1-acetato)\
copper(II)]-\m-<i>N</i>,<i>N</i>'-(ethane-1,2-diyl)dinicotinamide]
;
_chemical_name_common     ?
_chemical_formula_moiety     'C34 H32 Cu N4 O12'
_chemical_formula_sum     'C34 H32 Cu N4 O12'
_chemical_formula_iupac     '[Cu (C10 H7 O4)2 (C14 H14 N4 O2) (H2 O)2]'
_chemical_formula_weight     752.17
_chemical_melting_point     ?
_space_group_crystal_system     triclinic
_space_group_name_H-M_alt     'P -1'
_space_group_name_Hall     '-P 1'
loop_
    _space_group_symop_operation_xyz
    'x, y, z'
    '-x, -y, -z'
_cell_length_a     7.9413(13)
_cell_length_b     10.4614(16)
_cell_length_c     11.3198(18)
_cell_angle_alpha     70.6534(18)
_cell_angle_beta     87.8784(19)
_cell_angle_gamma     73.9621(18)
_cell_volume     851.2(2)
_cell_formula_units_Z     1
_cell_measurement_reflns_used     8423
_cell_measurement_theta_min     2.35
_cell_measurement_theta_max     25.34
_cell_measurement_temperature     173.15
_exptl_crystal_description     block
_exptl_crystal_colour     green
_exptl_crystal_size_max     0.606
_exptl_crystal_size_mid     0.305
_exptl_crystal_size_min     0.247
_exptl_crystal_density_diffrn     1.467
_exptl_crystal_density_meas     ?
_exptl_crystal_density_method     ?
_exptl_crystal_F_000     389
loop_
    _exptl_crystal_face_index_h
    _exptl_crystal_face_index_k
    _exptl_crystal_face_index_l
    _exptl_crystal_face_perp_dist
    -1.00 2.00 0.00 0.2120
    0.00 1.00 1.00 0.1510
    1.00 0.00 2.00 0.1670
    -1.00 0.00 -2.00 0.1920
    0.00 -1.00 -1.00 0.2260
    0.00 1.00 2.00 0.0930
    0.00 -1.00 -2.00 0.1430
    1.00 1.00 2.00 0.0920
    -1.00 -1.00 -2.00 0.1550
    0.00 2.00 1.00 0.1880
    0.00 -2.00 -1.00 0.2700
    1.00 1.00 1.00 0.0990
    -1.00 -1.00 -1.00 0.1310
    1.00 2.00 1.00 0.1110
    -1.00 -2.00 -1.00 0.1350
    2.00 1.00 1.00 0.1550
    0.00 -1.00 0.00 0.2740
    1.00 2.00 0.00 0.1280
    -1.00 0.00 0.00 0.1690
    -1.00 -2.00 2.00 0.1450
    1.00 2.00 -2.00 0.1400
    -1.00 -1.00 2.00 0.0880
    1.00 1.00 -2.00 0.1670
    -1.00 -2.00 -2.00 0.1370
    1.00 2.00 2.00 0.0790
    2.00 1.00 2.00 0.1370
    1.00 1.00 0.00 0.1230
    -1.00 -1.00 0.00 0.1190
_exptl_absorpt_coefficient_mu     0.712
_exptl_absorpt_correction_type     multi-scan
_exptl_absorpt_process_details
;
(SADABS; Krause <i>et al.</i>,  2015)
;
_exptl_absorpt_correction_T_min     0.6823
_exptl_absorpt_correction_T_max     0.7452
_diffrn_ambient_temperature     173.15
_diffrn_source     ?
_diffrn_source_power     2.0
_diffrn_source_voltage     50.0
_diffrn_source_current     40.0
_diffrn_radiation_type     MoK\a
_diffrn_radiation_wavelength     0.71073
_diffrn_measurement_device_type     'Bruker APEXII CCD'
_diffrn_measurement_method     '\f and \w scans'
_diffrn_detector_area_resol_mean     ?
_diffrn_reflns_number     14134
_diffrn_reflns_av_R_equivalents     0.0306
_diffrn_reflns_av_unetI/netI     0.0245
_diffrn_reflns_theta_min     1.910
_diffrn_reflns_theta_max     25.389
_diffrn_reflns_theta_full     25.389
_diffrn_measured_fraction_theta_max     0.997
_diffrn_measured_fraction_theta_full     0.997
_diffrn_reflns_limit_h_min     -9
_diffrn_reflns_limit_h_max     9
_diffrn_reflns_limit_k_min     -12
_diffrn_reflns_limit_k_max     12
_diffrn_reflns_limit_l_min     -13
_diffrn_reflns_limit_l_max     13
_diffrn_standards_number     0
_refine_special_details     ?
_reflns_number_total     3137
_reflns_number_gt     2849
_reflns_threshold_expression     'I > 2\s(I)'
_refine_ls_structure_factor_coef     Fsqd
_refine_ls_matrix_type     full
_refine_ls_R_factor_all     0.0400
_refine_ls_R_factor_gt     0.0355
_refine_ls_wR_factor_gt     0.0897
_refine_ls_wR_factor_ref     0.0932
_refine_ls_goodness_of_fit_ref     1.058
_refine_ls_restrained_S_all     1.031
_refine_ls_number_reflns     3137
_refine_ls_number_parameters     381
_refine_ls_number_restraints     591
_refine_ls_hydrogen_treatment     mixed
_refine_ls_weighting_scheme     calc
_refine_ls_weighting_details
              'w=1/[\s^2^(Fo^2^)+(0.0507P)^2^+0.4221P] where P=(Fo^2^+2Fc^2^)/3'
_atom_sites_solution_hydrogens     mixed
_atom_sites_solution_primary     ?
_atom_sites_solution_secondary     ?
_refine_ls_shift/su_max     0.001
_refine_ls_shift/su_mean     0.000
_refine_diff_density_max     0.445
_refine_diff_density_min     -0.183
_refine_ls_extinction_method     none
_refine_ls_extinction_coef     .
loop_
    _atom_type_symbol
    _atom_type_description
    _atom_type_scat_dispersion_real
    _atom_type_scat_dispersion_imag
    _atom_type_scat_source
    'C' 'C' 0.0033 0.0016
                         'International Tables Vol C Tables 4.2.6.8 and 6.1.1.4'
    'H' 'H' 0.0000 0.0000
                         'International Tables Vol C Tables 4.2.6.8 and 6.1.1.4'
    'Cu' 'Cu' 0.3201 1.2651
                         'International Tables Vol C Tables 4.2.6.8 and 6.1.1.4'
    'N' 'N' 0.0061 0.0033
                         'International Tables Vol C Tables 4.2.6.8 and 6.1.1.4'
    'O' 'O' 0.0106 0.0060
                         'International Tables Vol C Tables 4.2.6.8 and 6.1.1.4'
_computing_data_collection
;
<i>COSMO</i> v1.61 (Bruker, 2009)
;
_computing_cell_refinement
;
SAINT v8.34A (Bruker, 2014)
;
_computing_data_reduction
;
SAINT v8.34A (Bruker, 2014)
;
_computing_structure_solution
;
SHELXS  (Sheldrick, 2008)
;
_computing_structure_refinement
;
<i>SHELXL2018/3</i> (Sheldrick, 2015)
;
_computing_molecular_graphics
;
Olex2 1.5-ac5-024 (Dolomanov <i>et al.</i>,  2009)
;
_computing_publication_material
;
<i>CrystalMaker X</i> (Palmer, 2020)
;
loop_
    _atom_site_type_symbol
    _atom_site_label
    _atom_site_fract_x
    _atom_site_fract_y
    _atom_site_fract_z
    _atom_site_U_iso_or_equiv
    _atom_site_adp_type
    _atom_site_calc_flag
    _atom_site_occupancy
    _atom_site_disorder_assembly
    _atom_site_disorder_group
    Cu Cu1 0.500000 0.500000 0.000000 0.02846(14) Uani d 1 . .
    O O1 0.3728(4) -0.1070(3) 0.1206(3) 0.0390(6) Uani d 0.892(7) A 1
    N N2 0.1654(3) 0.0933(3) 0.0117(3) 0.0330(6) Uani d 0.892(7) A 1
    H H2 0.111(3) 0.175(2) 0.013(3) 0.040 Uiso d 0.892(7) A 1
    C C6 0.3054(5) 0.0207(3) 0.0920(4) 0.0286(8) Uani d 0.892(7) A 1
    C C7 0.0677(3) 0.0261(3) -0.0433(3) 0.0346(7) Uani d 0.892(7) A 1
    H H7A 0.150294 -0.054618 -0.061092 0.041 Uiso calc 0.892(7) A 1
    H H7B 0.007836 0.094328 -0.123817 0.041 Uiso calc 0.892(7) A 1
    O O1B 0.418(4) -0.129(3) 0.143(3) 0.0390(6) Uani d 0.108(7) A 2
    N N2B 0.171(3) 0.054(2) 0.060(2) 0.031(3) Uani d 0.108(7) A 2
    H H2B 0.116521 0.143623 0.046657 0.037 Uiso calc 0.108(7) A 2
    C C6B 0.330(4) -0.008(2) 0.118(4) 0.032(3) Uani d 0.108(7) A 2
    C C7B 0.093(3) -0.039(3) 0.019(3) 0.0346(7) Uani d 0.108(7) A 2
    H H7BA 0.103073 -0.128176 0.088782 0.041 Uiso calc 0.108(7) A 2
    H H7BB 0.155379 -0.060916 -0.052245 0.041 Uiso calc 0.108(7) A 2
    O O2 0.2836(3) 0.5325(5) -0.1046(4) 0.0294(6) Uani d 0.892(3) B 1
    O O3 0.0763(4) 0.6549(4) -0.0126(2) 0.0420(7) Uani d 0.892(3) B 1
    O O5 0.1617(6) 0.8738(5) -0.5706(3) 0.1142(15) Uani d 0.892(3) B 1
    O O6 0.1684(3) 0.7086(3) -0.3839(2) 0.0621(7) Uani d 0.892(3) B 1
    C C8 0.1300(4) 0.6075(4) -0.0992(3) 0.0303(8) Uani d 0.892(3) B 1
    C C9 -0.0022(3) 0.6365(3) -0.2048(2) 0.0354(6) Uani d 0.892(3) B 1
    H H9A -0.083854 0.578265 -0.172123 0.043 Uiso calc 0.892(3) B 1
    H H9B -0.071910 0.736660 -0.229007 0.043 Uiso calc 0.892(3) B 1
    C C10 -0.1702(6) 0.7882(5) -0.6291(3) 0.0662(10) Uani d 0.892(3) B 1
    H H10 -0.160421 0.863867 -0.701383 0.079 Uiso calc 0.892(3) B 1
    C C11 -0.2980(5) 0.7229(5) -0.6247(4) 0.0636(10) Uani d 0.892(3) B 1
    H H11 -0.377078 0.751837 -0.695701 0.076 Uiso calc 0.892(3) B 1
    C C12 -0.3140(5) 0.6154(4) -0.5186(4) 0.0587(9) Uani d 0.892(3) B 1
    H H12 -0.405421 0.572626 -0.517416 0.070 Uiso calc 0.892(3) B 1
    C C13 -0.2001(4) 0.5681(4) -0.4133(3) 0.0475(7) Uani d 0.892(3) B 1
    H H13 -0.212374 0.494276 -0.340170 0.057 Uiso calc 0.892(3) B 1
    C C14 -0.0681(3) 0.6322(3) -0.4186(2) 0.0394(6) Uani d 0.892(3) B 1
    C C15 0.0716(3) 0.6085(3) -0.3211(3) 0.0401(6) Uani d 0.892(3) B 1
    H H15 0.150486 0.510055 -0.298408 0.048 Uiso calc 0.892(3) B 1
    C C16 -0.0538(5) 0.7401(4) -0.5237(3) 0.0528(8) Uani d 0.892(3) B 1
    C C17 0.0976(5) 0.7872(5) -0.5028(4) 0.0710(10) Uani d 0.892(3) B 1
    O O2B 0.320(4) 0.526(5) -0.097(4) 0.0294(6) Uani d 0.108(3) B 2
    O O3B 0.083(5) 0.664(4) -0.050(3) 0.0420(7) Uani d 0.108(3) B 2
    O O5B 0.166(4) 0.930(3) -0.539(3) 0.090(7) Uani d 0.108(3) B 2
    O O6B 0.094(2) 0.798(2) -0.3578(14) 0.059(3) Uani d 0.108(3) B 2
    C C8B 0.156(4) 0.583(4) -0.110(3) 0.032(3) Uani d 0.108(3) B 2
    C C9B 0.052(3) 0.580(2) -0.2211(19) 0.035(3) Uani d 0.108(3) B 2
    H H9BA 0.133316 0.523589 -0.265596 0.041 Uiso calc 0.108(3) B 2
    H H9BB -0.038327 0.530667 -0.187187 0.041 Uiso calc 0.108(3) B 2
    C C10B -0.101(4) 0.822(3) -0.653(2) 0.062(4) Uani d 0.108(3) B 2
    H H10B -0.057226 0.881041 -0.722680 0.074 Uiso calc 0.108(3) B 2
    C C11B -0.230(4) 0.764(3) -0.669(2) 0.061(4) Uani d 0.108(3) B 2
    H H11B -0.277053 0.785706 -0.751247 0.073 Uiso calc 0.108(3) B 2
    C C12B -0.294(5) 0.674(4) -0.569(2) 0.056(3) Uani d 0.108(3) B 2
    H H12B -0.376333 0.630000 -0.585168 0.067 Uiso calc 0.108(3) B 2
    C C13B -0.237(3) 0.649(3) -0.447(2) 0.053(3) Uani d 0.108(3) B 2
    H H13B -0.280825 0.590247 -0.376423 0.064 Uiso calc 0.108(3) B 2
    C C14B -0.112(3) 0.715(3) -0.4326(16) 0.046(3) Uani d 0.108(3) B 2
    C C15B -0.036(2) 0.721(2) -0.3141(15) 0.044(3) Uani d 0.108(3) B 2
    H H15B -0.130897 0.774886 -0.273811 0.053 Uiso calc 0.108(3) B 2
    C C16B -0.038(4) 0.792(4) -0.5304(17) 0.057(3) Uani d 0.108(3) B 2
    C C17B 0.085(4) 0.850(4) -0.4865(18) 0.063(3) Uani d 0.108(3) B 2
    O O4 0.3419(2) 0.61974(16) 0.14423(16) 0.0398(4) Uani d 1 . .
    H H4A 0.249(3) 0.637(3) 0.099(3) 0.060 Uiso d 1 . .
    H H4B 0.348(4) 0.696(2) 0.145(3) 0.060 Uiso d 1 . .
    N N1 0.4646(2) 0.31767(17) 0.11651(16) 0.0266(4) Uani d 1 . .
    C C1 0.4004(2) 0.2356(2) 0.0716(2) 0.0268(4) Uani d 1 . .
    H H1 0.367084 0.267018 -0.015287 0.032 Uiso calc 1 . .
    C C2 0.3811(3) 0.1067(2) 0.1480(2) 0.0290(4) Uani d 1 . .
    C C3 0.4287(3) 0.0613(2) 0.2745(2) 0.0396(5) Uani d 1 . .
    H H3 0.417793 -0.026974 0.328735 0.048 Uiso calc 1 . .
    C C4 0.4926(3) 0.1471(2) 0.3205(2) 0.0424(6) Uani d 1 . .
    H H4 0.525059 0.119055 0.407196 0.051 Uiso calc 1 . .
    C C5 0.5084(3) 0.2742(2) 0.2385(2) 0.0344(5) Uani d 1 . .
    H H5 0.552288 0.332680 0.270620 0.041 Uiso calc 1 . .
loop_
    _atom_site_aniso_label
    _atom_site_aniso_U_11
    _atom_site_aniso_U_22
    _atom_site_aniso_U_33
    _atom_site_aniso_U_12
    _atom_site_aniso_U_13
    _atom_site_aniso_U_23
    Cu1 0.0231(2) 0.02040(19) 0.0430(2) -0.00928(14) 0.00053(15) -0.00916(15)
    O1 0.0402(17) 0.0193(12) 0.0609(18) -0.0079(10) 0.0007(12) -0.0177(12)
    N2 0.0295(11) 0.0248(13) 0.0500(17) -0.0128(10) 0.0012(11) -0.0152(12)
    C6 0.0254(16) 0.0212(13) 0.044(2) -0.0112(11) 0.0099(12) -0.0135(14)
    C7 0.0341(12) 0.0339(16) 0.0435(18) -0.0179(11) 0.0028(12) -0.0162(14)
    O1B 0.0402(17) 0.0193(12) 0.0609(18) -0.0079(10) 0.0007(12) -0.0177(12)
    N2B 0.030(4) 0.024(4) 0.045(5) -0.013(4) 0.004(4) -0.017(4)
    C6B 0.027(5) 0.027(5) 0.045(5) -0.010(5) 0.004(5) -0.016(5)
    C7B 0.0341(12) 0.0339(16) 0.0435(18) -0.0179(11) 0.0028(12) -0.0162(14)
    O2 0.0191(17) 0.0266(9) 0.0428(11) -0.0075(14) -0.0012(13) -0.0106(8)
    O3 0.0318(9) 0.0459(11) 0.0487(18) -0.0020(8) -0.0003(14) -0.0235(15)
    O5 0.122(3) 0.141(4) 0.084(2) -0.089(3) 0.032(2) -0.002(2)
    O6 0.0442(12) 0.0922(18) 0.0550(13) -0.0360(12) 0.0108(10) -0.0180(12)
    C8 0.0248(14) 0.0230(18) 0.0409(16) -0.0083(11) -0.0007(13) -0.0065(12)
    C9 0.0254(13) 0.0390(14) 0.0412(14) -0.0061(11) 0.0007(10) -0.0147(12)
    C10 0.067(2) 0.075(2) 0.0416(18) -0.0075(19) 0.0022(16) -0.0096(17)
    C11 0.060(2) 0.075(3) 0.050(2) 0.0060(19) -0.0126(18) -0.0309(18)
    C12 0.0530(18) 0.071(2) 0.062(2) -0.0139(16) -0.0056(16) -0.0364(17)
    C13 0.0494(16) 0.0487(17) 0.0488(16) -0.0130(13) 0.0008(13) -0.0224(14)
    C14 0.0356(13) 0.0423(15) 0.0388(14) -0.0042(11) 0.0050(11) -0.0175(12)
    C15 0.0290(12) 0.0466(14) 0.0432(15) -0.0072(11) 0.0031(11) -0.0160(12)
    C16 0.0511(16) 0.064(2) 0.0408(15) -0.0157(16) 0.0071(13) -0.0146(14)
    C17 0.069(2) 0.087(3) 0.056(2) -0.036(2) 0.0193(17) -0.0121(18)
    O2B 0.0191(17) 0.0266(9) 0.0428(11) -0.0075(14) -0.0012(13) -0.0106(8)
    O3B 0.0318(9) 0.0459(11) 0.0487(18) -0.0020(8) -0.0003(14) -0.0235(15)
    O5B 0.100(10) 0.093(11) 0.076(10) -0.041(10) 0.019(9) -0.017(9)
    O6B 0.050(4) 0.073(5) 0.052(4) -0.026(4) 0.010(4) -0.012(4)
    C8B 0.026(5) 0.032(5) 0.041(4) -0.010(4) 0.003(4) -0.013(4)
    C9B 0.027(5) 0.038(5) 0.041(5) -0.009(4) -0.001(4) -0.015(4)
    C10B 0.059(6) 0.073(6) 0.044(5) -0.014(5) 0.002(5) -0.014(5)
    C11B 0.060(6) 0.071(6) 0.047(6) -0.009(5) -0.005(5) -0.022(5)
    C12B 0.055(4) 0.065(5) 0.048(5) -0.011(4) -0.005(4) -0.024(4)
    C13B 0.051(4) 0.062(4) 0.048(4) -0.010(4) 0.000(4) -0.024(4)
    C14B 0.043(4) 0.056(4) 0.042(4) -0.013(4) 0.001(4) -0.020(4)
    C15B 0.036(4) 0.054(4) 0.044(4) -0.014(4) 0.003(4) -0.017(4)
    C16B 0.056(4) 0.070(4) 0.044(4) -0.021(4) 0.005(4) -0.015(4)
    C17B 0.057(5) 0.081(5) 0.052(5) -0.028(5) 0.011(4) -0.016(5)
    O4 0.0401(9) 0.0262(8) 0.0560(11) -0.0102(7) 0.0014(8) -0.0168(8)
    N1 0.0218(8) 0.0217(8) 0.0405(10) -0.0087(6) 0.0036(7) -0.0140(7)
    C1 0.0209(9) 0.0248(10) 0.0379(11) -0.0067(8) 0.0034(8) -0.0147(9)
    C2 0.0225(9) 0.0222(9) 0.0452(12) -0.0083(8) 0.0077(9) -0.0142(9)
    C3 0.0444(13) 0.0270(11) 0.0473(14) -0.0164(10) 0.0033(11) -0.0073(10)
    C4 0.0539(15) 0.0396(13) 0.0367(13) -0.0211(11) -0.0009(11) -0.0095(10)
    C5 0.0354(12) 0.0338(11) 0.0410(13) -0.0163(9) 0.0023(9) -0.0163(10)
_geom_special_details
;
 All esds (except the esd in the dihedral angle between two l.s. planes)
 are estimated using the full covariance matrix.  The cell esds are taken
 into account individually in the estimation of esds in distances, angles
 and torsion angles; correlations between esds in cell parameters are only
 used when they are defined by crystal symmetry.  An approximate (isotropic)
 treatment of cell esds is used for estimating esds involving l.s. planes.
;
loop_
    _geom_bond_atom_site_label_1
    _geom_bond_atom_site_label_2
    _geom_bond_site_symmetry_2
    _geom_bond_distance
    _geom_bond_publ_flag
    Cu1 O2 2_665 2.008(3) ?
    Cu1 O2 . 2.008(3) y
    Cu1 O4 2_665 2.4790(17) ?
    Cu1 O4 . 2.4790(17) y
    Cu1 N1 . 2.0146(16) y
    Cu1 N1 2_665 2.0146(16) ?
    O1 C6 . 1.228(3) ?
    N2 H2 . 0.849(17) ?
    N2 C6 . 1.338(4) ?
    N2 C7 . 1.454(3) ?
    C6 C2 . 1.510(3) ?
    C7 C7 2 1.518(6) ?
    C7 H7A . 0.9900 ?
    C7 H7B . 0.9900 ?
    O1B C6B . 1.206(18) ?
    N2B H2B . 0.8800 ?
    N2B C6B . 1.334(17) ?
    N2B C7B . 1.478(17) ?
    C6B C2 . 1.505(17) ?
    C7B C7B 2 1.48(5) ?
    C7B H7BA . 0.9900 ?
    C7B H7BB . 0.9900 ?
    O2 C8 . 1.268(4) ?
    O3 C8 . 1.250(4) ?
    O5 C17 . 1.197(5) ?
    O6 C15 . 1.450(3) ?
    O6 C17 . 1.368(4) ?
    C8 C9 . 1.516(4) ?
    C9 H9A . 0.9900 ?
    C9 H9B . 0.9900 ?
    C9 C15 . 1.505(4) ?
    C10 H10 . 0.9500 ?
    C10 C11 . 1.363(6) ?
    C10 C16 . 1.399(5) ?
    C11 H11 . 0.9500 ?
    C11 C12 . 1.377(6) ?
    C12 H12 . 0.9500 ?
    C12 C13 . 1.388(4) ?
    C13 H13 . 0.9500 ?
    C13 C14 . 1.381(4) ?
    C14 C15 . 1.506(4) ?
    C14 C16 . 1.369(4) ?
    C15 H15 . 1.0000 ?
    C16 C17 . 1.473(5) ?
    O2B C8B . 1.270(18) ?
    O3B C8B . 1.260(18) ?
    O5B C17B . 1.186(17) ?
    O6B C15B . 1.460(16) ?
    O6B C17B . 1.374(17) ?
    C8B C9B . 1.543(17) ?
    C9B H9BA . 0.9900 ?
    C9B H9BB . 0.9900 ?
    C9B C15B . 1.494(17) ?
    C10B H10B . 0.9500 ?
    C10B C11B . 1.368(19) ?
    C10B C16B . 1.397(17) ?
    C11B H11B . 0.9500 ?
    C11B C12B . 1.39(2) ?
    C12B H12B . 0.9500 ?
    C12B C13B . 1.396(18) ?
    C13B H13B . 0.9500 ?
    C13B C14B . 1.397(17) ?
    C14B C15B . 1.516(16) ?
    C14B C16B . 1.356(17) ?
    C15B H15B . 1.0000 ?
    C16B C17B . 1.468(17) ?
    O4 H4A . 0.855(18) ?
    O4 H4B . 0.814(18) ?
    N1 C1 . 1.343(2) ?
    N1 C5 . 1.329(3) ?
    C1 H1 . 0.9500 ?
    C1 C2 . 1.387(3) ?
    C2 C3 . 1.381(3) ?
    C3 H3 . 0.9500 ?
    C3 C4 . 1.384(3) ?
    C4 H4 . 0.9500 ?
    C4 C5 . 1.382(3) ?
    C5 H5 . 0.9500 ?
loop_
    _geom_angle_atom_site_label_1
    _geom_angle_atom_site_label_2
    _geom_angle_atom_site_label_3
    _geom_angle_site_symmetry_1
    _geom_angle_site_symmetry_3
    _geom_angle
    _geom_angle_publ_flag
    O2 Cu1 O2 2_665 . 180.0 ?
    O2 Cu1 O4 . . 94.84(13) y
    O2 Cu1 O4 2_665 2_665 94.84(13) ?
    O2 Cu1 O4 . 2_665 85.16(13) y
    O2 Cu1 O4 2_665 . 85.16(13) ?
    O2 Cu1 N1 2_665 2_665 90.32(15) ?
    O2 Cu1 N1 . 2_665 89.68(15) y
    O2 Cu1 N1 2_665 . 89.68(15) ?
    O2 Cu1 N1 . . 90.32(15) y
    O2B Cu1 O2B 2_665 . 180.0(11) ?
    O2B Cu1 O4 2_665 . 81.9(14) y
    O2B Cu1 O4 . . 98.1(14) y
    O2B Cu1 N1 . . 91.3(16) y
    O2B Cu1 N1 2_665 . 88.7(16) ?
    O2B Cu1 N1 2_665 2_665 91.3(16) ?
    O2B Cu1 N1 . 2_665 88.7(16) y
    O4 Cu1 O4 2_665 . 180.0 ?
    N1 Cu1 O4 2_665 2_665 88.64(6) ?
    N1 Cu1 O4 . 2_665 91.36(6) y
    N1 Cu1 O4 2_665 . 91.36(6) ?
    N1 Cu1 O4 . . 88.64(6) y
    N1 Cu1 N1 2_665 . 180.00(10) ?
    C6 N2 H2 . . 117.4(19) ?
    C6 N2 C7 . . 122.8(2) ?
    C7 N2 H2 . . 116.2(19) ?
    O1 C6 N2 . . 124.5(2) ?
    O1 C6 C2 . . 120.0(2) ?
    N2 C6 C2 . . 115.5(2) ?
    N2 C7 C7 . 2 111.6(3) ?
    N2 C7 H7A . . 109.3 ?
    N2 C7 H7B . . 109.3 ?
    C7 C7 H7A 2 . 109.3 ?
    C7 C7 H7B 2 . 109.3 ?
    H7A C7 H7B . . 108.0 ?
    C6B N2B H2B . . 122.6 ?
    C6B N2B C7B . . 114.9(16) ?
    C7B N2B H2B . . 122.6 ?
    O1B C6B N2B . . 129(2) ?
    O1B C6B C2 . . 126(2) ?
    N2B C6B C2 . . 104.8(15) ?
    N2B C7B H7BA . . 110.3 ?
    N2B C7B H7BB . . 110.3 ?
    C7B C7B H7BA 2 . 110.3 ?
    C7B C7B H7BB 2 . 110.3 ?
    H7BA C7B H7BB . . 108.6 ?
    C8 O2 Cu1 . . 127.6(3) ?
    C17 O6 C15 . . 111.1(2) ?
    O2 C8 C9 . . 116.7(3) ?
    O3 C8 O2 . . 125.9(3) ?
    O3 C8 C9 . . 117.4(3) ?
    C8 C9 H9A . . 108.2 ?
    C8 C9 H9B . . 108.2 ?
    H9A C9 H9B . . 107.4 ?
    C15 C9 C8 . . 116.4(2) ?
    C15 C9 H9A . . 108.2 ?
    C15 C9 H9B . . 108.2 ?
    C11 C10 H10 . . 121.1 ?
    C11 C10 C16 . . 117.8(4) ?
    C16 C10 H10 . . 121.1 ?
    C10 C11 H11 . . 119.6 ?
    C10 C11 C12 . . 120.8(3) ?
    C12 C11 H11 . . 119.6 ?
    C11 C12 H12 . . 119.1 ?
    C11 C12 C13 . . 121.7(3) ?
    C13 C12 H12 . . 119.1 ?
    C12 C13 H13 . . 121.2 ?
    C14 C13 C12 . . 117.6(3) ?
    C14 C13 H13 . . 121.2 ?
    C13 C14 C15 . . 130.6(3) ?
    C16 C14 C13 . . 120.6(3) ?
    C16 C14 C15 . . 108.7(3) ?
    O6 C15 C9 . . 110.0(2) ?
    O6 C15 C14 . . 103.8(2) ?
    O6 C15 H15 . . 109.9 ?
    C9 C15 C14 . . 113.1(2) ?
    C9 C15 H15 . . 109.9 ?
    C14 C15 H15 . . 109.9 ?
    C10 C16 C17 . . 129.9(3) ?
    C14 C16 C10 . . 121.5(4) ?
    C14 C16 C17 . . 108.6(3) ?
    O5 C17 O6 . . 121.0(4) ?
    O5 C17 C16 . . 131.3(4) ?
    O6 C17 C16 . . 107.7(3) ?
    C8B O2B Cu1 . . 139(3) ?
    C17B O6B C15B . . 110.4(13) ?
    O2B C8B C9B . . 118(2) ?
    O3B C8B O2B . . 121(3) ?
    O3B C8B C9B . . 119(2) ?
    C8B C9B H9BA . . 108.5 ?
    C8B C9B H9BB . . 108.5 ?
    H9BA C9B H9BB . . 107.5 ?
    C15B C9B C8B . . 115.2(19) ?
    C15B C9B H9BA . . 108.5 ?
    C15B C9B H9BB . . 108.5 ?
    C11B C10B H10B . . 121.3 ?
    C11B C10B C16B . . 117(2) ?
    C16B C10B H10B . . 121.3 ?
    C10B C11B H11B . . 118.6 ?
    C10B C11B C12B . . 123(2) ?
    C12B C11B H11B . . 118.6 ?
    C11B C12B H12B . . 120.1 ?
    C11B C12B C13B . . 120(2) ?
    C13B C12B H12B . . 120.1 ?
    C12B C13B H13B . . 121.9 ?
    C12B C13B C14B . . 116.1(18) ?
    C14B C13B H13B . . 121.9 ?
    C13B C14B C15B . . 129.4(15) ?
    C16B C14B C13B . . 123.6(15) ?
    C16B C14B C15B . . 106.9(13) ?
    O6B C15B C9B . . 108.6(15) ?
    O6B C15B C14B . . 104.4(12) ?
    O6B C15B H15B . . 109.8 ?
    C9B C15B C14B . . 114.2(16) ?
    C9B C15B H15B . . 109.8 ?
    C14B C15B H15B . . 109.8 ?
    C10B C16B C17B . . 128.5(18) ?
    C14B C16B C10B . . 119.8(17) ?
    C14B C16B C17B . . 111.1(14) ?
    O5B C17B O6B . . 120(2) ?
    O5B C17B C16B . . 133(2) ?
    O6B C17B C16B . . 106.7(14) ?
    Cu1 O4 H4A . . 86(2) ?
    Cu1 O4 H4B . . 124(2) ?
    H4A O4 H4B . . 106(3) ?
    C1 N1 Cu1 . . 120.45(14) ?
    C5 N1 Cu1 . . 120.88(13) ?
    C5 N1 C1 . . 118.64(18) ?
    N1 C1 H1 . . 118.9 ?
    N1 C1 C2 . . 122.12(19) ?
    C2 C1 H1 . . 118.9 ?
    C1 C2 C6 . . 119.5(2) ?
    C1 C2 C6B . . 131.6(16) ?
    C3 C2 C6 . . 121.5(2) ?
    C3 C2 C6B . . 109.2(15) ?
    C3 C2 C1 . . 118.97(19) ?
    C2 C3 H3 . . 120.7 ?
    C2 C3 C4 . . 118.7(2) ?
    C4 C3 H3 . . 120.7 ?
    C3 C4 H4 . . 120.5 ?
    C5 C4 C3 . . 119.1(2) ?
    C5 C4 H4 . . 120.5 ?
    N1 C5 C4 . . 122.5(2) ?
    N1 C5 H5 . . 118.7 ?
    C4 C5 H5 . . 118.7 ?
loop_
    _geom_torsion_atom_site_label_1
    _geom_torsion_atom_site_label_2
    _geom_torsion_atom_site_label_3
    _geom_torsion_atom_site_label_4
    _geom_torsion_site_symmetry_1
    _geom_torsion_site_symmetry_2
    _geom_torsion_site_symmetry_3
    _geom_torsion_site_symmetry_4
    _geom_torsion
    _geom_torsion_publ_flag
    Cu1 O2 C8 O3 . . . . -14.2(8) ?
    Cu1 O2 C8 C9 . . . . 168.7(3) ?
    Cu1 O2B C8B O3B . . . . 11(10) ?
    Cu1 O2B C8B C9B . . . . 178(4) ?
    Cu1 N1 C1 C2 . . . . 177.22(14) ?
    Cu1 N1 C5 C4 . . . . -177.37(17) ?
    O1 C6 C2 C1 . . . . 136.2(4) ?
    O1 C6 C2 C3 . . . . -45.1(5) ?
    N2 C6 C2 C1 . . . . -43.4(4) ?
    N2 C6 C2 C3 . . . . 135.2(3) ?
    C6 N2 C7 C7 . . . 2 83.9(5) ?
    C6 C2 C3 C4 . . . . -178.1(3) ?
    C7 N2 C6 O1 . . . . 5.3(6) ?
    C7 N2 C6 C2 . . . . -175.1(3) ?
    O1B C6B C2 C1 . . . . 121(4) ?
    O1B C6B C2 C3 . . . . -53(5) ?
    N2B C6B C2 C1 . . . . -59(4) ?
    N2B C6B C2 C3 . . . . 127(2) ?
    C6B N2B C7B C7B . . . 2 169(4) ?
    C6B C2 C3 C4 . . . . 175.3(15) ?
    C7B N2B C6B O1B . . . . -1(7) ?
    C7B N2B C6B C2 . . . . 179(2) ?
    O2 C8 C9 C15 . . . . -16.2(6) ?
    O3 C8 C9 C15 . . . . 166.5(4) ?
    C8 C9 C15 O6 . . . . -67.6(3) ?
    C8 C9 C15 C14 . . . . 176.8(3) ?
    C10 C11 C12 C13 . . . . -1.0(5) ?
    C10 C16 C17 O5 . . . . -2.6(8) ?
    C10 C16 C17 O6 . . . . 179.2(4) ?
    C11 C10 C16 C14 . . . . -0.8(6) ?
    C11 C10 C16 C17 . . . . 178.4(4) ?
    C11 C12 C13 C14 . . . . -0.4(5) ?
    C12 C13 C14 C15 . . . . 178.2(3) ?
    C12 C13 C14 C16 . . . . 1.1(4) ?
    C13 C14 C15 O6 . . . . -179.8(3) ?
    C13 C14 C15 C9 . . . . -60.6(4) ?
    C13 C14 C16 C10 . . . . -0.5(5) ?
    C13 C14 C16 C17 . . . . -179.9(3) ?
    C14 C16 C17 O5 . . . . 176.6(5) ?
    C14 C16 C17 O6 . . . . -1.5(4) ?
    C15 O6 C17 O5 . . . . -178.5(4) ?
    C15 O6 C17 C16 . . . . -0.1(4) ?
    C15 C14 C16 C10 . . . . -178.2(3) ?
    C15 C14 C16 C17 . . . . 2.4(4) ?
    C16 C10 C11 C12 . . . . 1.5(5) ?
    C16 C14 C15 O6 . . . . -2.4(3) ?
    C16 C14 C15 C9 . . . . 116.8(3) ?
    C17 O6 C15 C9 . . . . -119.8(3) ?
    C17 O6 C15 C14 . . . . 1.5(3) ?
    O2B C8B C9B C15B . . . . -118(4) ?
    O3B C8B C9B C15B . . . . 49(5) ?
    C8B C9B C15B O6B . . . . 54(3) ?
    C8B C9B C15B C14B . . . . 170(2) ?
    C10B C11B C12B C13B . . . . 5(6) ?
    C10B C16B C17B O5B . . . . -3(8) ?
    C10B C16B C17B O6B . . . . 175(4) ?
    C11B C10B C16B C14B . . . . -4(5) ?
    C11B C10B C16B C17B . . . . -174(4) ?
    C11B C12B C13B C14B . . . . -2(5) ?
    C12B C13B C14B C15B . . . . 173(3) ?
    C12B C13B C14B C16B . . . . -4(5) ?
    C13B C14B C15B O6B . . . . 177(3) ?
    C13B C14B C15B C9B . . . . 59(4) ?
    C13B C14B C16B C10B . . . . 7(5) ?
    C13B C14B C16B C17B . . . . 179(3) ?
    C14B C16B C17B O5B . . . . -174(4) ?
    C14B C16B C17B O6B . . . . 4(4) ?
    C15B O6B C17B O5B . . . . 171(3) ?
    C15B O6B C17B C16B . . . . -7(4) ?
    C15B C14B C16B C10B . . . . -171(3) ?
    C15B C14B C16B C17B . . . . 1(4) ?
    C16B C10B C11B C12B . . . . -2(6) ?
    C16B C14B C15B O6B . . . . -5(3) ?
    C16B C14B C15B C9B . . . . -123(3) ?
    C17B O6B C15B C9B . . . . 130(2) ?
    C17B O6B C15B C14B . . . . 8(3) ?
    O4 Cu1 O2B C8B . . . . 1(7) ?
    O4 Cu1 O2B C8B 2_665 . . . -179(7) ?
    N1 Cu1 O2B C8B . . . . 90(7) ?
    N1 Cu1 O2B C8B 2_665 . . . -90(7) ?
    N1 C1 C2 C6 . . . . 179.0(2) ?
    N1 C1 C2 C6B . . . . -173.1(18) ?
    N1 C1 C2 C3 . . . . 0.3(3) ?
    C1 N1 C5 C4 . . . . 0.9(3) ?
    C1 C2 C3 C4 . . . . 0.5(3) ?
    C2 C3 C4 C5 . . . . -0.7(4) ?
    C3 C4 C5 N1 . . . . 0.0(4) ?
    C5 N1 C1 C2 . . . . -1.0(3) ?
loop_
    _geom_hbond_atom_site_label_D
    _geom_hbond_atom_site_label_H
    _geom_hbond_atom_site_label_A
    _geom_hbond_site_symmetry_A
    _geom_hbond_distance_DH
    _geom_hbond_distance_HA
    _geom_hbond_distance_DA
    _geom_hbond_angle_DHA
    _geom_hbond_publ_flag
    N2 H2 O3 2_565 0.849(17) 1.978(19) 2.801(4) 163(3) yes
    O4 H4A O3 . 0.855(18) 1.828(19) 2.674(4) 170(3) yes
    O4 H4B O1 1_565 0.814(18) 2.053(18) 2.860(3) 171(3) yes
    C1 H1 O2 . 0.95 2.52 2.987(5) 110.5 yes
_shelx_space_group_comment
;
The symmetry employed for this shelxl refinement is uniquely defined
by the following loop, which should always be used as a source of
symmetry information in preference to the above space-group names.
They are only intended as comments.
;
_shelx_estimated_absorpt_T_min     0.672
_shelx_estimated_absorpt_T_max     0.844
_shelx_hkl_file
;
  -1   0   0    8.67    0.28
  -1   0   0    8.42    0.23
   1   0   0    8.65    0.30
   1   0   0    8.15    0.28
   1   0   0    8.44    0.23
   1   0   0    8.82    0.29
  -2   0   0  129.13    2.90
  -2   0   0  130.31    2.77
   2   0   0  131.05    2.78
   2   0   0  128.57    2.95
   2   0   0  127.91    2.92
   2   0   0  126.04    2.90
  -3   0   0   40.68    0.99
  -3   0   0   41.71    1.17
   3   0   0   41.92    1.01
   3   0   0   41.44    1.18
   3   0   0   39.48    1.22
   3   0   0   39.99    1.19
  -4   0   0    0.60    0.18
  -4   0   0    0.63    0.11
  -4   0   0    0.63    0.18
   4   0   0    0.50    0.17
   4   0   0    0.74    0.12
   4   0   0    0.47    0.17
   4   0   0    0.63    0.18
  -5   0   0   58.78    1.71
  -5   0   0   56.11    1.77
   5   0   0   58.43    1.75
   5   0   0   54.52    1.82
   5   0   0   57.82    1.45
   5   0   0   56.53    1.77
  -6   0   0   22.37    0.98
  -6   0   0   21.01    1.02
   6   0   0   23.42    1.04
   6   0   0   20.80    1.08
   6   0   0   21.43    1.03
  -7   0   0   11.93    0.77
  -7   0   0   13.87    0.87
   7   0   0   14.16    0.94
   7   0   0   14.05    0.90
   7   0   0   12.25    0.82
  -8   0   0    0.62    0.31
  -8   0   0    0.41    0.28
   8   0   0    0.16    0.28
   8   0   0    0.70    0.42
   8   0   0    0.30    0.30
  -9   0   0   13.55    1.03
  -9   0   0   15.80    1.04
   9   0   0   14.89    1.10
   9   0   0   14.80    1.21
   8  -1   0    0.52    0.33
   8  -1   0    0.02    0.28
   8  -1   0    0.56    0.40
  -8   1   0    0.27    0.26
  -8   1   0    0.28    0.28
   7  -1   0   12.98    0.88
   7  -1   0   11.60    0.82
   7  -1   0   12.79    0.94
  -7   1   0   13.80    0.91
  -7   1   0   12.18    0.80
   6  -1   0    8.57    0.65
   6  -1   0    8.78    0.66
   6  -1   0    8.56    0.70
  -6   1   0    8.86    0.67
  -6   1   0    8.77    0.63
   5  -1   0   90.81    2.49
   5  -1   0   92.80    2.52
   5  -1   0   86.99    2.15
   5  -1   0   89.28    2.60
  -5   1   0   88.17    2.52
  -5   1   0   90.04    2.45
   4  -1   0  110.88    2.55
   4  -1   0  109.55    2.90
   4  -1   0  109.22    2.80
   4  -1   0  109.34    2.81
  -4   1   0  113.07    2.56
  -4   1   0  113.07    2.79
  -4   1   0  108.00    2.87
   3  -1   0    1.80    0.21
   3  -1   0    1.84    0.25
   3  -1   0    2.40    0.18
   3  -1   0    2.10    0.23
  -3   1   0    1.91    0.22
  -3   1   0    2.10    0.18
   2  -1   0  102.42    2.22
   2  -1   0   99.30    2.33
   2  -1   0   98.76    2.37
   2  -1   0   94.22    2.31
   2  -1   0   98.87    2.28
   2  -1   0   99.78    2.22
  -2   1   0   98.50    2.33
  -2   1   0   97.15    2.24
   1  -1   0    1.71    0.15
   1  -1   0    1.39    0.13
   1  -1   0    1.52    0.12
   1  -1   0    1.83    0.14
   1  -1   0    1.69    0.12
   1  -1   0    1.63    0.13
   0  -1   0   99.47    2.13
   0  -1   0  109.53    2.18
   0  -1   0   99.44    2.15
   0  -1   0   94.84    2.16
   0  -1   0  100.19    2.12
   0  -1   0   97.15    2.16
   0   1   0   99.06    2.15
  -1  -1   0    0.74    0.07
  -1  -1   0    0.59    0.07
  -1  -1   0    0.73    0.08
   1   1   0    0.88    0.09
   1   1   0    0.84    0.08
   1   1   0    0.55    0.08
  -2  -1   0   13.75    0.46
  -2  -1   0   13.92    0.38
  -2  -1   0   13.34    0.46
   2   1   0   13.35    0.41
   2   1   0   13.95    0.46
   2   1   0   14.01    0.48
   2   1   0   12.76    0.48
  -3  -1   0    4.27    0.29
  -3  -1   0    4.18    0.19
  -3  -1   0    4.05    0.27
   3   1   0    4.30    0.22
   3   1   0    4.09    0.28
   3   1   0    3.19    0.27
   3   1   0    3.91    0.30
  -4  -1   0   54.91    1.59
  -4  -1   0   55.58    1.30
  -4  -1   0   55.10    1.55
   4   1   0   54.78    1.63
   4   1   0   57.26    1.38
   4   1   0   54.69    1.56
   4   1   0   54.74    1.62
  -5  -1   0   20.54    0.89
  -5  -1   0   20.97    0.86
   5   1   0   21.79    0.68
   5   1   0   20.24    0.93
   5   1   0   20.35    0.87
   5   1   0   21.92    0.94
  -6  -1   0   13.85    0.77
  -6  -1   0   13.66    0.73
   6   1   0   13.44    0.79
   6   1   0   11.84    0.78
   6   1   0   12.59    0.74
  -7  -1   0    3.90    0.47
  -7  -1   0    2.94    0.44
   7   1   0    2.68    0.49
   7   1   0    3.41    0.49
   7   1   0    3.38    0.57
  -8  -1   0    8.58    0.75
  -8  -1   0    7.68    0.70
   8   1   0    8.20    0.79
   8   1   0    8.98    0.86
  -9  -1   0    0.95    0.42
  -9  -1   0    1.13    0.40
   9   1   0    0.66    0.39
   9   1   0    1.57    0.53
   8  -2   0    2.79    0.65
   8  -2   0    2.51    0.53
   8  -2   0    3.01    0.56
  -8   2   0    2.61    0.55
  -8   2   0    2.46    0.51
   7  -2   0    1.62    0.45
   7  -2   0    2.88    0.52
   7  -2   0    2.26    0.49
  -7   2   0    2.23    0.44
  -7   2   0    2.55    0.51
   6  -2   0    5.01    0.54
   6  -2   0    5.33    0.53
   6  -2   0    5.95    0.63
  -6   2   0    5.44    0.53
  -6   2   0    5.64    0.57
   5  -2   0   26.66    1.08
   5  -2   0   24.49    1.05
   5  -2   0   24.99    1.15
  -5   2   0   23.00    1.01
  -5   2   0   26.15    1.14
   4  -2   0   25.42    0.98
   4  -2   0   24.88    0.97
   4  -2   0   25.27    0.91
   4  -2   0   24.32    0.81
   4  -2   0   25.43    1.05
  -4   2   0   24.46    0.85
  -4   2   0   25.77    0.98
   3  -2   0    3.24    0.29
   3  -2   0    2.93    0.28
   3  -2   0    3.06    0.23
   3  -2   0    3.26    0.25
   3  -2   0    3.00    0.27
   3  -2   0    3.28    0.32
  -3   2   0    3.40    0.27
  -3   2   0    2.84    0.28
   2  -2   0    3.24    0.24
   2  -2   0    3.37    0.23
   2  -2   0    3.09    0.25
   2  -2   0    2.91    0.26
   2  -2   0    2.94    0.24
   2  -2   0    4.24    0.26
   1  -2   0    6.45    0.31
   1  -2   0    6.88    0.31
   1  -2   0    6.10    0.29
   1  -2   0    6.76    0.29
   1  -2   0    6.21    0.31
   1  -2   0    6.01    0.29
   0  -2   0    2.75    0.20
   0  -2   0    2.90    0.15
   0  -2   0    2.86    0.18
   0  -2   0    2.54    0.14
   0  -2   0    2.83    0.19
   0  -2   0    2.57    0.18
   0   2   0    2.45    0.17
  -1  -2   0  172.56    3.75
  -1  -2   0  169.93    3.66
  -1  -2   0  166.36    3.74
  -1  -2   0  172.20    3.74
   1   2   0  170.45    3.76
   1   2   0  173.60    3.61
   1   2   0  172.43    3.76
  -2  -2   0   23.80    0.67
  -2  -2   0   23.69    0.66
  -2  -2   0   22.52    0.71
   2   2   0   23.37    0.69
   2   2   0   24.06    0.67
   2   2   0   23.52    0.74
  -3  -2   0   12.23    0.52
  -3  -2   0   13.86    0.44
  -3  -2   0   13.58    0.52
   3   2   0   12.32    0.55
   3   2   0   13.53    0.48
   3   2   0   12.70    0.52
  -4  -2   0   10.61    0.53
  -4  -2   0   11.62    0.41
  -4  -2   0   10.67    0.52
   4   2   0   10.62    0.44
   4   2   0   11.79    0.57
   4   2   0   10.40    0.56
  -5  -2   0    6.92    0.48
  -5  -2   0    7.35    0.49
   5   2   0    7.46    0.38
   5   2   0    7.73    0.53
   5   2   0    7.54    0.54
  -6  -2   0    9.51    0.61
  -6  -2   0    8.66    0.59
   6   2   0    8.60    0.66
   6   2   0    9.13    0.66
  -7  -2   0    1.59    0.34
  -7  -2   0    1.87    0.38
   7   2   0    1.67    0.42
   7   2   0    1.79    0.41
  -8  -2   0    0.29    0.25
  -8  -2   0    0.50    0.29
   8   2   0    0.20    0.30
   8   2   0    0.12    0.29
  -9  -2   0    1.54    0.43
  -9  -2   0    1.90    0.46
   9   2   0    1.39    0.51
   9   2   0    1.60    0.48
   8  -3   0   10.34    0.91
   8  -3   0   10.06    0.88
   8  -3   0   10.11    1.00
  -8   3   0    9.65    0.90
   7  -3   0    4.27    0.63
   7  -3   0    4.29    0.58
   7  -3   0    4.69    0.60
  -7   3   0    6.24    0.68
  -7   3   0    4.23    0.58
   6  -3   0    5.75    0.57
   6  -3   0    5.06    0.62
   6  -3   0    4.94    0.54
  -6   3   0    4.32    0.56
  -6   3   0    5.26    0.54
   5  -3   0    0.91    0.27
   5  -3   0    1.31    0.35
   5  -3   0    0.86    0.28
  -5   3   0    0.74    0.27
   4  -3   0   43.51    1.43
   4  -3   0   41.93    1.25
   4  -3   0   43.82    1.29
   4  -3   0   44.58    1.53
   4  -3   0   41.71    1.34
   4  -3   0   41.56    1.41
  -4   3   0   41.02    1.33
  -4   3   0   40.73    1.42
   3  -3   0   27.20    0.88
   3  -3   0   28.30    0.98
   3  -3   0   25.84    0.95
   3  -3   0   27.07    0.93
   3  -3   0   25.80    0.89
   3  -3   0   25.75    1.01
  -3   3   0   26.15    0.99
   2  -3   0    5.17    0.37
   2  -3   0    5.27    0.34
   2  -3   0    4.61    0.33
   2  -3   0    5.40    0.34
   2  -3   0    4.82    0.32
   2  -3   0    5.00    0.32
   1  -3   0   32.37    0.93
   1  -3   0   32.42    0.92
   1  -3   0   27.55    0.92
   1  -3   0   31.03    0.91
   1  -3   0   29.76    0.92
   1  -3   0   31.55    0.89
   0  -3   0    7.90    0.31
   0  -3   0    8.30    0.36
   0  -3   0    8.31    0.32
   0  -3   0    7.83    0.39
   0  -3   0    8.55    0.39
   0   3   0    8.46    0.37
   0   3   0    7.82    0.30
  -1  -3   0  208.54    4.66
  -1  -3   0  215.73    4.49
  -1  -3   0  212.22    4.66
  -1  -3   0  207.49    4.63
   1   3   0  209.70    4.47
   1   3   0  210.08    4.64
   1   3   0  205.81    4.66
  -2  -3   0    9.65    0.42
  -2  -3   0   10.30    0.39
  -2  -3   0   10.36    0.46
   2   3   0    9.09    0.44
   2   3   0   10.78    0.36
   2   3   0   10.06    0.46
  -3  -3   0  153.54    3.42
  -3  -3   0  148.58    3.52
  -3  -3   0  151.88    3.42
   3   3   0  151.37    3.56
   3   3   0  149.44    3.46
   3   3   0  150.22    3.42
  -4  -3   0    0.19    0.12
  -4  -3   0    0.25    0.10
  -4  -3   0    0.69    0.16
   4   3   0    0.25    0.14
   4   3   0    0.26    0.13
   4   3   0    0.23    0.11
  -5  -3   0    1.33    0.18
  -5  -3   0    1.31    0.26
  -5  -3   0    1.03    0.22
   5   3   0    1.13    0.20
   5   3   0    1.12    0.25
   5   3   0    1.11    0.27
  -6  -3   0   11.98    0.69
  -6  -3   0   10.12    0.63
   6   3   0   11.44    0.73
   6   3   0   10.72    0.71
  -7  -3   0    0.63    0.26
  -7  -3   0    0.49    0.24
   7   3   0    0.98    0.35
   7   3   0    0.36    0.26
  -8  -3   0   18.85    1.03
  -8  -3   0   18.08    1.03
   8   3   0   19.16    1.14
   8   3   0   19.30    1.17
  -9  -3   0   12.37    0.95
  -9  -3   0   11.84    0.90
   9   3   0   11.21    0.98
   9   3   0   12.11    1.02
   7  -4   0    0.06    0.24
   7  -4   0    0.00    0.25
   7  -4   0   -0.01    0.29
  -7   4   0    0.34    0.27
  -7   4   0   -0.29    0.24
   6  -4   0    0.06    0.19
   6  -4   0    0.08    0.22
   6  -4   0   -0.29    0.17
  -6   4   0    0.02    0.21
  -6   4   0   -0.02    0.22
   5  -4   0    4.88    0.52
   5  -4   0    4.18    0.44
   5  -4   0    5.44    0.58
   5  -4   0    6.40    0.55
  -5   4   0    4.93    0.52
   4  -4   0   57.87    1.74
   4  -4   0   57.05    1.70
   4  -4   0   58.67    1.92
   4  -4   0   55.13    1.65
   4  -4   0   59.33    1.81
   4  -4   0   56.53    1.79
  -4   4   0   56.07    1.83
  -4   4   0   57.38    1.77
   3  -4   0   19.45    0.87
   3  -4   0   17.99    0.78
   3  -4   0   17.08    0.75
   3  -4   0   17.23    0.77
   3  -4   0   17.26    0.73
   3  -4   0   18.71    0.77
   2  -4   0    0.01    0.08
   2  -4   0    0.17    0.12
   2  -4   0    0.01    0.09
   2  -4   0    0.14    0.11
   2  -4   0    0.17    0.12
   2  -4   0   -0.01    0.10
   1  -4   0   19.41    0.68
   1  -4   0   20.05    0.72
   1  -4   0   20.52    0.72
   1  -4   0   19.28    0.77
   1  -4   0   19.44    0.73
   1  -4   0   19.71    0.75
   0  -4   0    2.31    0.25
   0  -4   0    2.65    0.23
   0  -4   0    3.13    0.21
   0  -4   0    2.57    0.24
   0  -4   0    2.56    0.26
   0  -4   0    2.72    0.20
   0   4   0    2.59    0.25
   0   4   0    2.92    0.20
  -1  -4   0   90.26    2.02
  -1  -4   0   88.83    2.21
  -1  -4   0   90.83    2.25
  -1  -4   0   85.67    2.21
   1   4   0   88.61    2.25
   1   4   0   87.36    2.19
  -2  -4   0   31.82    1.02
  -2  -4   0   32.23    1.02
  -2  -4   0   31.49    1.02
  -2  -4   0   32.60    0.89
   2   4   0   32.61    1.04
   2   4   0   32.79    0.81
   2   4   0   31.30    1.03
  -3  -4   0   52.62    1.46
  -3  -4   0   49.50    1.51
  -3  -4   0   54.98    1.41
   3   4   0   51.74    1.53
   3   4   0   53.47    1.51
   3   4   0   53.70    1.35
  -4  -4   0   40.27    1.31
  -4  -4   0   41.92    1.21
  -4  -4   0   41.99    1.22
   4   4   0   41.33    1.21
   4   4   0   40.48    1.25
   4   4   0   38.17    1.32
  -5  -4   0   71.73    1.96
  -5  -4   0   71.50    1.85
  -5  -4   0   69.31    2.05
   5   4   0   72.42    1.94
   5   4   0   68.89    2.11
   5   4   0   72.95    2.00
  -6  -4   0   20.99    0.90
  -6  -4   0   20.11    0.95
   6   4   0   20.00    0.94
   6   4   0   19.71    0.81
   6   4   0   21.34    1.02
  -7  -4   0    2.91    0.41
  -7  -4   0    3.72    0.49
   7   4   0    2.33    0.45
  -8  -4   0    0.37    0.27
  -8  -4   0    0.67    0.29
   8   4   0    0.21    0.28
   8   4   0    0.26    0.32
  -9  -4   0    8.35    0.80
  -9  -4   0    9.63    0.81
   9   4   0    8.92    0.93
   9   4   0    9.51    0.89
   7  -5   0    0.92    0.37
   7  -5   0    0.78    0.40
  -7   5   0    0.79    0.41
   6  -5   0    0.77    0.36
   6  -5   0    1.09    0.35
   6  -5   0    1.14    0.35
  -6   5   0    1.69    0.45
  -6   5   0    0.80    0.36
   5  -5   0    1.24    0.31
   5  -5   0    1.29    0.33
   5  -5   0    1.66    0.39
   5  -5   0    1.86    0.44
  -5   5   0    1.24    0.34
   4  -5   0   10.21    0.64
   4  -5   0   10.29    0.63
   4  -5   0    8.57    0.68
   4  -5   0    9.86    0.65
   4  -5   0    9.54    0.64
   4  -5   0    9.47    0.59
  -4   5   0   10.16    0.70
  -4   5   0    8.56    0.64
   3  -5   0   71.78    2.04
   3  -5   0   67.91    2.01
   3  -5   0   73.25    2.08
   3  -5   0   71.53    2.02
   3  -5   0   69.51    2.04
   3  -5   0   70.69    2.13
   2  -5   0   16.90    0.77
   2  -5   0   16.89    0.75
   2  -5   0   16.12    0.74
   2  -5   0   18.37    0.79
   2  -5   0   17.90    0.81
   2  -5   0   17.20    0.73
   1  -5   0  193.61    4.49
   1  -5   0  189.60    4.51
   1  -5   0  195.45    4.41
   1  -5   0  196.03    4.45
   1  -5   0  192.32    4.60
   1  -5   0  195.33    4.57
  -1   5   0  195.31    4.49
   0  -5   0   50.64    1.56
   0  -5   0   51.80    1.58
   0  -5   0   55.20    1.37
   0  -5   0   54.91    1.39
   0  -5   0   52.58    1.53
   0   5   0   53.73    1.51
   0   5   0   50.32    1.57
   0   5   0   53.63    1.37
  -1  -5   0   48.62    1.49
  -1  -5   0   50.70    1.50
  -1  -5   0   49.70    1.26
  -1  -5   0   49.29    1.46
   1   5   0   48.94    1.51
   1   5   0   48.41    1.45
   1   5   0   50.50    1.20
  -2  -5   0   31.97    1.09
  -2  -5   0   32.12    0.89
  -2  -5   0   30.33    1.07
  -2  -5   0   31.41    1.09
   2   5   0   32.69    1.11
   2   5   0   33.10    0.80
   2   5   0   31.71    1.12
  -3  -5   0   22.01    0.90
  -3  -5   0   22.44    0.76
  -3  -5   0   22.99    0.88
   3   5   0   21.94    0.90
   3   5   0   23.81    0.91
   3   5   0   23.67    0.69
  -4  -5   0   27.80    0.97
  -4  -5   0   26.09    0.90
  -4  -5   0   24.35    1.00
   4   5   0   26.06    1.05
   4   5   0   28.21    0.88
   4   5   0   24.56    0.97
  -5  -5   0    2.18    0.32
  -5  -5   0    2.02    0.27
  -5  -5   0    1.63    0.24
   5   5   0    1.87    0.28
   5   5   0    2.14    0.30
   5   5   0    2.27    0.35
  -6  -5   0   66.82    2.08
  -6  -5   0   63.76    1.93
   6   5   0   63.39    1.95
   6   5   0   67.47    2.16
   6   5   0   66.80    1.91
  -7  -5   0    5.10    0.57
  -7  -5   0    5.67    0.52
   7   5   0    5.25    0.61
   7   5   0    6.68    0.62
  -8  -5   0   14.51    0.95
  -8  -5   0   13.43    0.85
   8   5   0   14.39    1.00
  -9  -5   0   30.28    1.40
  -9  -5   0   29.85    1.49
   9   5   0   28.24    1.57
   6  -6   0    2.18    0.47
   6  -6   0    2.53    0.48
   6  -6   0    3.12    0.65
  -6   6   0    1.92    0.47
   5  -6   0   13.05    0.83
   5  -6   0   13.32    0.84
   5  -6   0   13.67    0.88
   5  -6   0   13.01    0.94
  -5   6   0   14.17    0.94
   4  -6   0   22.40    1.07
   4  -6   0   22.66    1.04
   4  -6   0   24.43    1.11
   4  -6   0   24.84    1.10
   4  -6   0   24.48    1.19
   4  -6   0   25.73    1.10
  -4   6   0   25.73    1.21
  -4   6   0   23.22    1.16
   3  -6   0   13.28    0.77
   3  -6   0   14.16    0.76
   3  -6   0   12.70    0.73
   3  -6   0   14.67    0.82
   3  -6   0   13.32    0.75
   3  -6   0   13.59    0.73
   2  -6   0   10.67    0.67
   2  -6   0   10.58    0.62
   2  -6   0   10.63    0.59
   2  -6   0   11.42    0.64
   2  -6   0   11.94    0.68
   2  -6   0   11.70    0.65
  -2   6   0   10.76    0.63
   1  -6   0    3.60    0.35
   1  -6   0    3.40    0.35
   1  -6   0    3.13    0.35
   1  -6   0    2.75    0.37
   1  -6   0    3.73    0.33
   1  -6   0    3.58    0.30
  -1   6   0    3.28    0.34
   0  -6   0    0.87    0.22
   0  -6   0    1.41    0.21
   0  -6   0    1.56    0.29
   0  -6   0    1.43    0.19
   0  -6   0    1.69    0.29
   0   6   0    1.46    0.20
   0   6   0    1.79    0.29
   0   6   0    1.38    0.28
  -1  -6   0   29.16    1.12
  -1  -6   0   30.15    0.89
  -1  -6   0   28.77    1.11
  -1  -6   0   29.85    1.09
   1   6   0   30.85    1.08
   1   6   0   29.80    1.14
  -2  -6   0   47.44    1.53
  -2  -6   0   47.47    1.53
  -2  -6   0   47.71    1.52
  -2  -6   0   48.60    1.26
   2   6   0   47.33    1.52
   2   6   0   48.21    1.57
  -3  -6   0    4.42    0.30
  -3  -6   0    4.06    0.39
  -3  -6   0    4.19    0.38
   3   6   0    4.68    0.44
   3   6   0    4.64    0.45
  -4  -6   0   87.04    2.24
  -4  -6   0   87.54    2.40
  -4  -6   0   87.91    2.49
   4   6   0   88.06    2.49
   4   6   0   88.96    2.46
  -5  -6   0   63.28    1.99
  -5  -6   0   62.66    1.80
  -5  -6   0   62.93    1.86
   5   6   0   61.66    1.91
   5   6   0   63.46    2.03
  -6  -6   0    9.52    0.60
  -6  -6   0    9.94    0.71
   6   6   0   11.58    0.80
   6   6   0    9.00    0.62
  -7  -6   0   14.28    0.89
  -7  -6   0   13.68    0.77
   7   6   0   13.33    0.91
  -8  -6   0    1.77    0.46
  -8  -6   0    1.76    0.38
   8   6   0    1.03    0.42
  -9  -6   0    0.13    0.32
  -9  -6   0   -0.07    0.24
   9   6   0    0.53    0.41
   5  -7   0    0.85    0.34
   5  -7   0    0.59    0.31
   5  -7   0    0.14    0.25
   4  -7   0    1.58    0.38
   4  -7   0    0.74    0.28
   4  -7   0    1.34    0.38
   4  -7   0    1.73    0.49
   4  -7   0    1.38    0.34
   4  -7   0    1.19    0.36
  -4   7   0    1.42    0.41
   3  -7   0    6.04    0.55
   3  -7   0    6.22    0.56
   3  -7   0    4.90    0.52
   3  -7   0    5.16    0.49
   3  -7   0    5.89    0.55
   3  -7   0    5.69    0.57
   2  -7   0   14.68    0.85
   2  -7   0   13.96    0.81
   2  -7   0   12.63    0.73
   2  -7   0   13.67    0.71
   2  -7   0   14.28    0.75
   2  -7   0   13.66    0.77
  -2   7   0   13.75    0.78
  -2   7   0   13.15    0.82
   1  -7   0    2.15    0.34
   1  -7   0    1.69    0.28
   1  -7   0    2.12    0.35
   1  -7   0    2.28    0.31
   1  -7   0    1.48    0.25
   1  -7   0    1.91    0.35
  -1   7   0    1.95    0.38
  -1   7   0    1.93    0.34
   0  -7   0   23.89    0.84
   0  -7   0   25.37    1.10
   0  -7   0   21.28    1.01
   0  -7   0   23.77    1.01
   0   7   0   23.95    0.97
   0   7   0   22.13    1.06
  -1  -7   0    1.99    0.33
  -1  -7   0    2.44    0.23
  -1  -7   0    2.63    0.42
  -1  -7   0    1.84    0.33
   1   7   0    1.86    0.36
   1   7   0    2.03    0.34
  -2  -7   0   14.53    0.77
  -2  -7   0   13.81    0.78
  -2  -7   0   13.08    0.53
  -2  -7   0   13.75    0.76
   2   7   0   13.92    0.77
   2   7   0   14.09    0.81
  -3  -7   0    0.49    0.22
  -3  -7   0    0.55    0.21
  -3  -7   0    0.65    0.15
   3   7   0    0.70    0.24
   3   7   0    0.55    0.26
  -4  -7   0    0.92    0.29
  -4  -7   0    1.05    0.28
  -4  -7   0    1.07    0.27
   4   7   0    1.13    0.31
   4   7   0    1.27    0.31
  -5  -7   0    3.94    0.43
  -5  -7   0    4.69    0.51
   5   7   0    4.26    0.52
   5   7   0    5.57    0.54
  -6  -7   0    0.07    0.22
   6   7   0   -0.03    0.22
   6   7   0   -0.16    0.18
  -7  -7   0    0.08    0.23
   7   7   0    0.54    0.36
  -8  -7   0    0.18    0.30
   8   7   0    0.05    0.35
  -9  -7   0    0.08    0.35
   4  -8   0    6.74    0.64
   4  -8   0    7.95    0.73
   4  -8   0    7.53    0.69
   3  -8   0    0.21    0.24
   3  -8   0    0.23    0.23
   3  -8   0    0.37    0.23
   3  -8   0    0.22    0.21
  -3   8   0    0.11    0.24
   2  -8   0    4.44    0.51
   2  -8   0    3.37    0.51
   2  -8   0    4.33    0.49
   2  -8   0    4.15    0.49
   2  -8   0    3.38    0.63
  -2   8   0    3.45    0.48
  -2   8   0    4.20    0.56
   1  -8   0    3.91    0.47
   1  -8   0    3.68    0.48
   1  -8   0    3.49    0.48
  -1   8   0    4.23    0.56
  -1   8   0    3.38    0.44
   0  -8   0   44.17    1.65
   0  -8   0   42.33    1.67
   0  -8   0   45.38    1.61
   0   8   0   47.96    1.74
   0   8   0   45.06    1.57
  -1  -8   0   15.60    0.89
  -1  -8   0   12.89    0.77
  -1  -8   0   13.78    0.82
   1   8   0   13.05    0.85
   1   8   0   11.79    0.75
  -2  -8   0   24.75    1.09
  -2  -8   0   23.20    1.10
  -2  -8   0   23.43    1.10
   2   8   0   21.46    1.04
   2   8   0   21.08    1.09
  -3  -8   0    1.37    0.33
  -3  -8   0    1.45    0.34
   3   8   0    1.94    0.41
   3   8   0    1.89    0.38
  -4  -8   0    7.53    0.64
  -4  -8   0    7.67    0.63
   4   8   0    7.67    0.67
   4   8   0    8.58    0.71
  -5  -8   0   34.63    1.46
  -5  -8   0   33.92    1.37
   5   8   0   34.05    1.44
   5   8   0   34.98    1.47
  -6  -8   0   19.55    1.10
   6   8   0   18.80    1.05
   6   8   0   20.21    1.13
  -7  -8   0   12.17    0.92
   7   8   0   11.22    0.95
   7   8   0   10.98    0.89
  -8  -8   0   15.73    1.09
   8   8   0   15.65    1.12
   3  -9   0    8.51    0.81
   3  -9   0    7.98    0.75
   3  -9   0    9.07    0.77
  -3   9   0    8.06    0.82
   2  -9   0    4.94    0.60
   2  -9   0    5.58    0.66
   2  -9   0    5.37    0.60
  -2   9   0    5.64    0.70
   1  -9   0    1.31    0.41
   1  -9   0    1.09    0.35
   1  -9   0    1.14    0.34
  -1   9   0    1.28    0.41
   0  -9   0    6.59    0.65
   0  -9   0    5.47    0.59
   0  -9   0    4.86    0.56
   0   9   0    4.65    0.55
   0   9   0    6.10    0.69
  -1  -9   0    8.31    0.70
  -1  -9   0    9.11    0.75
  -1  -9   0    8.46    0.68
   1   9   0    7.42    0.66
   1   9   0    8.07    0.76
  -2  -9   0   19.21    1.05
  -2  -9   0   18.13    1.04
  -2  -9   0   16.33    0.98
   2   9   0   17.88    1.00
   2   9   0   20.10    1.11
  -3  -9   0    6.55    0.61
  -3  -9   0    5.33    0.60
   3   9   0    4.52    0.62
   3   9   0    6.95    0.65
  -4  -9   0   31.69    1.44
  -4  -9   0   31.86    1.40
   4   9   0   33.23    1.48
   4   9   0   34.39    1.46
  -5  -9   0   17.96    1.01
  -5  -9   0   17.34    1.04
   5   9   0   17.62    1.07
   5   9   0   18.83    1.08
  -6  -9   0   21.27    1.20
  -6  -9   0   20.87    1.47
   6   9   0   20.39    1.21
   6   9   0   21.76    1.20
  -7  -9   0    7.06    0.78
   7   9   0    7.62    0.83
   7   9   0    7.92    0.75
  -8  -9   0    2.43    0.56
   8   9   0    3.20    0.66
   2 -10   0    0.29    0.27
   2 -10   0   -0.02    0.23
   2 -10   0   -0.13    0.28
  -2  10   0    0.13    0.34
   1 -10   0    0.92    0.36
   1 -10   0    0.71    0.34
   1 -10   0    0.72    0.37
  -1  10   0    1.23    0.47
   0 -10   0    8.99    0.79
   0 -10   0    9.37    0.84
   0 -10   0    8.22    0.74
   0  10   0    7.08    0.80
  -1 -10   0   16.54    1.04
  -1 -10   0   18.79    1.14
  -1 -10   0   17.25    1.07
   1  10   0   15.86    1.09
   1  10   0   15.75    0.99
  -2 -10   0    5.80    0.67
  -2 -10   0    6.24    0.66
   2  10   0    6.31    0.73
   2  10   0    5.91    0.66
  -3 -10   0    4.41    0.60
  -3 -10   0    3.46    0.53
   3  10   0    5.10    0.63
   3  10   0    4.26    0.68
  -4 -10   0    0.11    0.25
  -4 -10   0    0.12    0.24
   4  10   0   -0.08    0.26
   4  10   0    0.15    0.27
  -5 -10   0    4.86    0.62
  -5 -10   0    4.50    0.65
   5  10   0    4.73    0.66
   5  10   0    4.96    0.66
  -6 -10   0   17.63    1.11
  -6 -10   0   20.49    1.21
   6  10   0   17.18    1.15
   6  10   0   15.04    1.13
  -7 -10   0    8.32    0.86
   7  10   0    9.41    0.95
   7  10   0    8.01    0.82
  -1  11   0    1.50    0.54
   0 -11   0    0.64    0.34
   0 -11   0    1.09    0.43
   0 -11   0    0.94    0.40
   0  11   0    1.84    0.54
  -1 -11   0   14.40    1.01
  -1 -11   0   15.42    1.08
  -1 -11   0   13.54    1.04
   1  11   0   14.09    1.09
  -2 -11   0   14.38    1.08
  -2 -11   0   13.82    1.02
   2  11   0   13.88    1.11
   2  11   0   12.74    1.48
  -3 -11   0   14.93    1.07
  -3 -11   0   16.43    1.14
   3  11   0   16.87    1.09
   3  11   0   15.99    1.15
  -4 -11   0    9.60    0.89
  -4 -11   0    9.52    0.86
   4  11   0    8.76    0.85
   4  11   0    9.57    0.94
  -5 -11   0    1.24    0.40
  -5 -11   0    2.46    0.56
   5  11   0    1.50    0.50
   5  11   0    2.38    0.55
   5  11  -1    0.48    0.39
   5  11  -1   -0.21    0.34
  -5 -11   1    0.40    0.38
  -5 -11   1    0.64    0.38
   4  11  -1    1.47    0.48
   4  11  -1    1.12    0.47
  -4 -11   1    0.91    0.44
  -4 -11   1    1.29    0.45
   3  11  -1    3.54    0.65
   3  11  -1    4.38    0.77
  -3 -11   1    4.02    0.67
  -3 -11   1    3.40    0.65
   2  11  -1   14.06    1.04
   2  11  -1   13.49    1.09
  -2 -11   1   14.95    1.09
  -2 -11   1   15.17    1.07
  -2 -11   1   15.41    1.12
   1  11  -1    9.86    1.00
  -1 -11   1   10.28    0.93
  -1 -11   1    8.63    0.93
  -1 -11   1    9.09    0.83
   0  11  -1    3.59    0.72
   0 -11   1    3.22    0.63
   0 -11   1    3.27    0.61
   0 -11   1    4.13    0.68
   6  10  -1   23.09    1.32
   6  10  -1   24.26    1.40
  -6 -10   1   21.80    1.29
  -6 -10   1   20.67    1.23
   5  10  -1    8.59    0.86
   5  10  -1    9.12    0.89
  -5 -10   1   10.02    0.89
  -5 -10   1   11.17    0.90
   4  10  -1    0.09    0.32
   4  10  -1    0.43    0.37
  -4 -10   1    0.20    0.30
  -4 -10   1    0.05    0.27
   3  10  -1   11.83    0.90
   3  10  -1   11.15    0.92
  -3 -10   1   10.09    0.83
  -3 -10   1   11.30    0.90
   2  10  -1    2.34    0.52
   2  10  -1    2.30    0.52
  -2 -10   1    2.43    0.47
  -2 -10   1    1.99    0.48
  -2 -10   1    1.82    0.48
   1  10  -1   21.28    1.20
   1  10  -1   21.66    1.32
  -1 -10   1   24.04    1.32
  -1 -10   1   21.63    1.19
  -1 -10   1   21.58    1.24
   0  10  -1    5.74    0.68
   0  10  -1    4.83    0.74
   0 -10   1    7.32    0.75
   0 -10   1    6.91    0.69
   0 -10   1    7.86    0.82
  -1  10  -1    4.50    0.74
   1 -10   1    4.10    0.66
   1 -10   1    4.27    0.65
   1 -10   1    4.06    0.67
  -2  10  -1    1.58    0.53
   2 -10   1    0.60    0.37
   2 -10   1    1.37    0.49
   7   9  -1    5.53    0.72
  -7  -9   1    5.39    0.70
   6   9  -1    6.66    0.78
   6   9  -1    7.40    0.74
  -6  -9   1    6.52    0.71
  -6  -9   1    7.05    0.69
   5   9  -1    4.50    0.63
   5   9  -1    2.32    0.50
  -5  -9   1    3.91    0.57
  -5  -9   1    3.74    0.54
   4   9  -1    1.96    0.45
   4   9  -1    2.35    0.53
  -4  -9   1    2.76    0.50
  -4  -9   1    2.09    0.44
   3   9  -1   28.41    1.40
   3   9  -1   30.96    1.40
  -3  -9   1   30.07    1.39
  -3  -9   1   29.57    1.41
  -3  -9   1   31.68    1.39
   2   9  -1    0.99    0.38
   2   9  -1    1.37    0.40
  -2  -9   1    1.95    0.45
  -2  -9   1    1.46    0.40
  -2  -9   1    1.18    0.35
   1   9  -1   10.15    0.85
   1   9  -1   10.97    0.79
  -1  -9   1    9.32    0.78
  -1  -9   1    8.49    0.70
  -1  -9   1    9.47    0.78
   0   9  -1    0.19    0.26
   0   9  -1    0.09    0.28
   0  -9   1   -0.17    0.20
   0  -9   1    0.14    0.23
   0  -9   1   -0.17    0.21
  -1   9  -1   -0.13    0.26
  -1   9  -1    0.05    0.28
   1  -9   1    0.81    0.32
   1  -9   1    0.72    0.28
   1  -9   1    0.31    0.28
  -2   9  -1    2.60    0.55
   2  -9   1    2.15    0.49
   2  -9   1    3.19    0.58
   2  -9   1    2.43    0.44
   2  -9   1    3.41    0.52
  -3   9  -1    5.41    0.71
   3  -9   1    3.84    0.59
   3  -9   1    5.23    0.70
   8   8  -1    8.75    0.95
  -8  -8   1   11.85    0.97
   7   8  -1   13.90    1.04
  -7  -8   1   14.72    1.01
   6   8  -1   22.88    1.18
   6   8  -1   24.31    1.33
  -6  -8   1   24.43    1.16
  -6  -8   1   25.85    1.28
   5   8  -1   36.20    1.53
   5   8  -1   35.32    1.48
  -5  -8   1   35.21    1.49
  -5  -8   1   32.50    1.40
   4   8  -1    0.46    0.31
   4   8  -1    0.34    0.29
  -4  -8   1    0.58    0.28
  -4  -8   1    0.12    0.20
   3   8  -1   14.22    0.90
   3   8  -1   12.93    0.86
  -3  -8   1   12.98    0.83
  -3  -8   1   12.90    0.83
  -3  -8   1   14.40    0.84
   2   8  -1    3.44    0.49
   2   8  -1    3.71    0.52
  -2  -8   1    3.37    0.45
  -2  -8   1    3.46    0.48
  -2  -8   1    2.21    0.42
   1   8  -1   12.47    0.81
   1   8  -1   15.22    0.93
  -1  -8   1   12.93    0.83
  -1  -8   1   12.53    0.77
  -1  -8   1   12.83    0.84
   0   8  -1   21.79    1.13
   0   8  -1   21.51    1.06
   0  -8   1   21.79    1.12
   0  -8   1   23.00    1.05
   0  -8   1   22.07    1.11
  -1   8  -1   14.82    0.96
  -1   8  -1   13.70    0.86
   1  -8   1   15.86    0.97
   1  -8   1   15.73    0.94
   1  -8   1   14.83    0.85
  -2   8  -1    9.13    0.71
   2  -8   1    8.36    0.73
   2  -8   1    8.63    0.70
   2  -8   1    8.88    0.74
   2  -8   1    8.27    0.65
  -3   8  -1    7.10    0.83
   3  -8   1    8.66    0.72
   3  -8   1    9.03    0.71
   3  -8   1    8.58    0.76
   3  -8   1    9.27    0.76
   4  -8   1    1.42    0.56
   8   7  -1    2.51    0.56
  -8  -7   1    2.46    0.54
   7   7  -1    3.53    0.58
  -7  -7   1    3.67    0.58
   6   7  -1    8.02    0.65
   6   7  -1    8.49    0.76
  -6  -7   1    9.43    0.74
  -6  -7   1    8.33    0.64
   5   7  -1    0.12    0.23
   5   7  -1    0.00    0.26
  -5  -7   1    0.89    0.29
  -5  -7   1    0.42    0.24
   4   7  -1   13.56    0.84
   4   7  -1   13.93    0.85
  -4  -7   1   14.03    0.81
  -4  -7   1   14.76    0.83
   3   7  -1   11.28    0.74
   3   7  -1   12.58    0.78
  -3  -7   1   12.88    0.76
  -3  -7   1   11.01    0.70
  -3  -7   1   11.57    0.72
   2   7  -1    7.50    0.62
   2   7  -1    9.29    0.65
  -2  -7   1   10.33    0.67
  -2  -7   1    8.32    0.59
  -2  -7   1    7.89    0.60
   1   7  -1    0.17    0.18
   1   7  -1   -0.07    0.15
  -1  -7   1    0.11    0.16
  -1  -7   1    0.16    0.16
  -1  -7   1    0.30    0.20
   0   7  -1   14.36    0.86
   0   7  -1   14.94    0.80
   0  -7   1   12.98    0.74
   0  -7   1   14.98    0.84
   0  -7   1   14.30    0.82
  -1   7  -1    2.61    0.42
   1  -7   1    3.51    0.63
   1  -7   1    2.49    0.38
   1  -7   1    2.98    0.39
   1  -7   1    2.97    0.43
   1  -7   1    3.35    0.43
  -2   7  -1   22.31    1.08
   2  -7   1   24.77    1.05
   2  -7   1   24.25    1.13
   2  -7   1   21.82    1.08
   2  -7   1   22.97    0.95
   2  -7   1   23.18    1.03
   2  -7   1   22.78    1.06
  -3   7  -1   24.23    1.23
  -3   7  -1   23.71    1.14
   3  -7   1   21.31    1.08
   3  -7   1   24.46    1.17
   3  -7   1   23.93    1.14
   3  -7   1   22.14    1.04
   3  -7   1   22.44    1.11
   3  -7   1   21.27    0.98
   4  -7   1    0.45    0.25
   4  -7   1    0.07    0.23
   4  -7   1    0.53    0.29
   4  -7   1    0.64    0.30
   4  -7   1    0.34    0.27
   4  -7   1    0.18    0.25
   5  -7   1    1.13    0.43
   5  -7   1    0.80    0.33
   9   6  -1    1.78    0.55
  -9  -6   1    1.26    0.46
   8   6  -1    0.53    0.34
  -8  -6   1    0.76    0.36
   7   6  -1    0.12    0.28
  -7  -6   1    0.36    0.26
   6   6  -1    2.00    0.36
   6   6  -1    1.56    0.38
  -6  -6   1    1.80    0.38
   5   6  -1   39.65    1.52
   5   6  -1   38.28    1.38
  -5  -6   1   40.60    1.40
  -5  -6   1   41.20    1.65
  -5  -6   1   39.23    1.48
   4   6  -1    9.49    0.63
   4   6  -1    8.55    0.63
  -4  -6   1    9.18    0.61
  -4  -6   1    9.31    0.47
  -4  -6   1    9.27    0.59
   3   6  -1    1.08    0.27
   3   6  -1    0.82    0.24
  -3  -6   1    0.85    0.24
  -3  -6   1    1.13    0.15
  -3  -6   1    1.06    0.26
  -3  -6   1    1.45    0.29
   2   6  -1  101.68    2.76
   2   6  -1  100.19    2.74
  -2  -6   1  100.90    2.73
  -2  -6   1  100.69    2.70
  -2  -6   1  101.45    2.30
  -2  -6   1  100.62    2.74
   1   6  -1    0.19    0.16
   1   6  -1    0.28    0.17
   1   6  -1    0.20    0.11
  -1  -6   1    0.09    0.12
  -1  -6   1    0.31    0.15
  -1  -6   1    0.24    0.09
  -1  -6   1    0.24    0.16
   0   6  -1   15.01    0.75
   0   6  -1   16.86    0.67
   0  -6   1   15.20    0.72
   0  -6   1   14.82    0.79
   0  -6   1   15.49    0.57
   0  -6   1   15.25    0.78
  -1   6  -1    0.45    0.16
  -1   6  -1    0.17    0.16
   1  -6   1    0.22    0.15
   1  -6   1    0.37    0.17
   1  -6   1    0.10    0.14
   1  -6   1    0.47    0.15
   1  -6   1    0.23    0.17
   1  -6   1    0.13    0.14
  -2   6  -1    4.99    0.45
  -2   6  -1    5.12    0.48
   2  -6   1    4.95    0.43
   2  -6   1    4.17    0.45
   2  -6   1    4.04    0.41
   2  -6   1    3.98    0.37
   2  -6   1    4.05    0.44
   2  -6   1    4.35    0.45
   3  -6   1    1.29    0.33
   3  -6   1    2.16    0.40
   3  -6   1    2.31    0.37
   3  -6   1    1.60    0.34
   3  -6   1    2.47    0.35
   3  -6   1    2.06    0.40
  -4   6  -1   13.69    0.87
   4  -6   1   14.16    0.82
   4  -6   1   12.99    0.77
   4  -6   1   12.98    0.88
   4  -6   1   15.51    0.86
   4  -6   1   15.38    0.89
   4  -6   1   15.38    0.85
  -5   6  -1    6.09    0.67
   5  -6   1    7.29    0.73
   5  -6   1    7.55    0.70
   5  -6   1    7.24    0.64
  -6   6  -1    1.24    0.42
   6  -6   1    1.82    0.46
   6  -6   1    1.86    0.48
   6  -6   1    1.18    0.40
   9   5  -1    3.59    0.69
  -9  -5   1    2.65    0.50
  -9  -5   1    4.43    0.71
   8   5  -1    6.57    0.74
  -8  -5   1    5.19    0.56
  -8  -5   1    5.93    0.67
   7   5  -1   41.96    1.60
   7   5  -1   45.03    1.75
  -7  -5   1   45.42    1.70
  -7  -5   1   44.64    1.54
   6   5  -1   20.62    1.04
   6   5  -1   19.63    0.86
   6   5  -1   19.69    0.92
  -6  -5   1   20.63    1.00
  -6  -5   1   21.12    0.88
   5   5  -1   12.36    0.62
   5   5  -1   11.42    0.73
   5   5  -1   12.13    0.65
  -5  -5   1   12.26    0.63
  -5  -5   1   12.28    0.58
  -5  -5   1   10.53    0.67
   4   5  -1   45.71    1.44
   4   5  -1   45.69    1.53
   4   5  -1   45.65    1.32
  -4  -5   1   46.27    1.45
  -4  -5   1   47.26    1.30
  -4  -5   1   45.42    1.51
   3   5  -1    7.34    0.50
   3   5  -1    7.79    0.38
   3   5  -1    6.74    0.50
  -3  -5   1    8.28    0.50
  -3  -5   1    8.06    0.36
  -3  -5   1    7.12    0.48
  -3  -5   1    7.95    0.51
   2   5  -1   90.59    2.44
   2   5  -1   93.33    2.16
   2   5  -1   89.24    2.45
  -2  -5   1   88.73    2.41
  -2  -5   1   92.68    2.06
  -2  -5   1   92.06    2.40
  -2  -5   1   91.36    2.42
   1   5  -1    5.40    0.42
   1   5  -1    5.56    0.31
  -1  -5   1    5.74    0.43
  -1  -5   1    5.75    0.43
  -1  -5   1    6.21    0.27
  -1  -5   1    5.54    0.39
   0   5  -1   27.87    1.01
   0   5  -1   28.37    0.90
   0  -5   1   27.64    0.97
   0  -5   1   27.35    1.03
   0  -5   1   27.12    0.80
   0  -5   1   27.51    1.04
   0  -5   1   28.67    1.01
  -1   5  -1   18.02    0.75
  -1   5  -1   18.10    0.79
   1  -5   1   18.03    0.66
   1  -5   1   18.30    0.75
   1  -5   1   18.44    0.81
   1  -5   1   18.47    0.81
   1  -5   1   16.84    0.77
   1  -5   1   17.64    0.73
   2  -5   1   34.10    1.19
   2  -5   1   32.14    1.18
   2  -5   1   30.62    1.09
   2  -5   1   30.94    1.17
   2  -5   1   30.97    1.06
   2  -5   1   32.37    1.18
   3  -5   1   86.01    2.43
   3  -5   1   87.25    2.37
   3  -5   1   87.20    2.53
   3  -5   1   85.14    2.43
   3  -5   1   91.32    2.50
   3  -5   1   88.27    2.39
  -4   5  -1   12.32    0.76
   4  -5   1   13.44    0.73
   4  -5   1   11.48    0.68
   4  -5   1   11.60    0.80
   4  -5   1   12.59    0.74
   4  -5   1   11.54    0.70
   4  -5   1   12.87    0.78
  -5   5  -1    3.20    0.49
  -5   5  -1    3.07    0.59
   5  -5   1    3.22    0.43
   5  -5   1    3.32    0.46
   5  -5   1    3.66    0.50
   5  -5   1    3.18    0.52
  -6   5  -1    0.26    0.29
   6  -5   1    0.90    0.34
   6  -5   1    0.09    0.27
   6  -5   1    0.45    0.29
  -7   5  -1    1.81    0.49
   7  -5   1    2.48    0.56
   9   4  -1   11.66    1.01
   9   4  -1   11.11    1.00
  -9  -4   1   12.10    0.89
  -9  -4   1   11.52    0.93
   8   4  -1    0.32    0.28
   8   4  -1    0.16    0.27
  -8  -4   1   -0.13    0.23
  -8  -4   1   -0.16    0.19
   7   4  -1   24.78    1.16
   7   4  -1   24.10    1.20
  -7  -4   1   23.91    1.06
  -7  -4   1   21.91    1.12
   6   4  -1   13.92    0.79
   6   4  -1   14.64    0.86
  -6  -4   1   14.74    0.73
  -6  -4   1   14.64    0.82
   5   4  -1    1.62    0.31
   5   4  -1    2.37    0.30
   5   4  -1    2.11    0.27
  -5  -4   1    1.97    0.26
  -5  -4   1    2.31    0.32
  -5  -4   1    2.18    0.26
   4   4  -1  134.23    3.44
   4   4  -1  142.28    3.33
   4   4  -1  138.55    3.29
  -4  -4   1  136.36    3.21
  -4  -4   1  136.81    3.41
  -4  -4   1  139.11    3.31
   3   4  -1   21.99    0.72
   3   4  -1   21.23    0.87
   3   4  -1   22.06    0.82
  -3  -4   1   20.57    0.79
  -3  -4   1   20.97    0.82
  -3  -4   1   21.93    0.81
  -3  -4   1   21.06    0.67
   2   4  -1   98.82    2.52
   2   4  -1   98.77    2.55
   2   4  -1   99.84    2.30
  -2  -4   1  102.93    2.24
  -2  -4   1   99.93    2.50
  -2  -4   1   97.63    2.50
  -2  -4   1  101.18    2.51
   1   4  -1  415.21    8.51
   1   4  -1  396.89    8.68
  -1  -4   1  400.65    8.36
  -1  -4   1  388.35    8.64
  -1  -4   1  396.76    8.70
  -1  -4   1  390.36    8.69
   0   4  -1   24.40    0.88
   0   4  -1   26.59    0.82
   0  -4   1   26.66    0.73
   0  -4   1   26.55    0.86
   0  -4   1   25.70    0.92
   0  -4   1   25.53    0.91
   0  -4   1   26.39    0.91
  -1   4  -1    1.97    0.23
   1  -4   1    2.25    0.20
   1  -4   1    2.18    0.26
   1  -4   1    2.59    0.28
   1  -4   1    2.51    0.26
   1  -4   1    1.96    0.26
   1  -4   1    2.49    0.25
   2  -4   1    9.60    0.55
   2  -4   1   10.62    0.58
   2  -4   1   11.26    0.57
   2  -4   1   10.80    0.52
   2  -4   1   10.81    0.52
   2  -4   1   10.15    0.56
   3  -4   1   46.00    1.54
   3  -4   1   45.34    1.43
   3  -4   1   44.55    1.41
   3  -4   1   44.26    1.48
   3  -4   1   45.97    1.42
   3  -4   1   43.23    1.35
  -4   4  -1   12.75    0.72
   4  -4   1   12.32    0.66
   4  -4   1   12.91    0.67
   4  -4   1   12.39    0.64
   4  -4   1   11.66    0.69
   4  -4   1   12.87    0.79
   4  -4   1   12.38    0.74
  -5   4  -1   22.47    1.10
  -5   4  -1   21.26    1.04
   5  -4   1   22.11    1.17
   5  -4   1   22.57    1.11
   5  -4   1   22.64    0.98
   5  -4   1   24.11    1.08
  -6   4  -1    1.62    0.44
   6  -4   1    2.16    0.52
   6  -4   1    2.32    0.45
   6  -4   1    1.72    0.41
  -7   4  -1   -0.22    0.24
   7  -4   1    0.33    0.32
   7  -4   1   -0.15    0.22
   7  -4   1   -0.01    0.31
   9   3  -1    5.81    0.80
   9   3  -1    6.48    0.81
  -9  -3   1    6.63    0.75
  -9  -3   1    7.13    0.70
   8   3  -1   19.58    1.16
   8   3  -1   18.85    1.13
  -8  -3   1   16.50    1.00
  -8  -3   1   17.45    0.99
   7   3  -1    7.35    0.66
   7   3  -1    5.16    0.57
  -7  -3   1    5.88    0.54
  -7  -3   1    5.52    0.56
   6   3  -1   55.35    1.83
   6   3  -1   52.02    1.77
  -6  -3   1   52.83    1.68
  -6  -3   1   54.29    1.76
   5   3  -1    4.01    0.39
   5   3  -1    4.56    0.43
   5   3  -1    3.77    0.30
  -5  -3   1    4.15    0.30
  -5  -3   1    3.81    0.34
  -5  -3   1    5.26    0.43
   4   3  -1    3.56    0.28
   4   3  -1    3.70    0.35
   4   3  -1    3.26    0.31
  -4  -3   1    3.21    0.32
  -4  -3   1    3.15    0.26
  -4  -3   1    3.21    0.27
   3   3  -1    8.96    0.42
   3   3  -1    9.11    0.44
   3   3  -1    7.90    0.46
  -3  -3   1    8.98    0.37
  -3  -3   1    9.03    0.47
  -3  -3   1    8.92    0.43
   2   3  -1   95.87    2.41
   2   3  -1   99.78    2.25
   2   3  -1   95.45    2.36
  -2  -3   1   99.75    2.19
  -2  -3   1   97.54    2.37
  -2  -3   1   96.18    2.36
  -2  -3   1   98.65    2.36
   1   3  -1  338.49    7.22
   1   3  -1  329.74    7.30
  -1  -3   1  338.78    7.31
  -1  -3   1  337.39    7.03
  -1  -3   1  342.06    7.27
  -1  -3   1  330.79    7.30
   0   3  -1    9.40    0.43
   0   3  -1    9.18    0.39
   0  -3   1    9.23    0.40
   0  -3   1    9.61    0.45
   0  -3   1    9.56    0.44
   0  -3   1    8.32    0.43
   0  -3   1   10.08    0.32
   1  -3   1   49.57    1.40
   1  -3   1   51.31    1.30
   1  -3   1   48.90    1.40
   1  -3   1   51.51    1.40
   1  -3   1   49.29    1.39
   1  -3   1   53.86    1.35
   2  -3   1   16.11    0.62
   2  -3   1   16.26    0.66
   2  -3   1   16.24    0.70
   2  -3   1   15.63    0.68
   2  -3   1   15.95    0.60
   2  -3   1   15.38    0.64
  -3   3  -1    5.26    0.40
   3  -3   1    4.51    0.33
   3  -3   1    4.90    0.36
   3  -3   1    5.66    0.45
   3  -3   1    4.69    0.34
   3  -3   1    5.37    0.42
   3  -3   1    4.88    0.38
  -4   3  -1   16.44    0.82
  -4   3  -1   14.45    0.73
   4  -3   1   15.29    0.78
   4  -3   1   15.32    0.84
   4  -3   1   15.22    0.68
   4  -3   1   14.89    0.74
   4  -3   1   15.05    0.64
   4  -3   1   14.69    0.67
  -5   3  -1    2.21    0.38
  -5   3  -1    2.18    0.42
   5  -3   1    1.60    0.38
   5  -3   1    2.60    0.38
   5  -3   1    2.96    0.48
   5  -3   1    1.89    0.28
  -6   3  -1    3.85    0.47
  -6   3  -1    3.25    0.49
   6  -3   1    3.69    0.51
   6  -3   1    4.23    0.51
   6  -3   1    3.05    0.55
  -7   3  -1    3.89    0.59
   7  -3   1    3.66    0.63
   7  -3   1    4.29    0.57
   7  -3   1    4.17    0.65
  -8   3  -1    4.11    0.71
   8  -3   1    4.17    0.68
   8  -3   1    4.66    0.75
   8  -3   1    4.46    0.81
   9   2  -1    4.82    0.73
   9   2  -1    4.56    0.69
  -9  -2   1    3.98    0.65
  -9  -2   1    2.77    0.55
   8   2  -1    1.40    0.45
   8   2  -1    1.19    0.40
  -8  -2   1    1.05    0.34
  -8  -2   1    1.11    0.36
   7   2  -1    4.88    0.58
   7   2  -1    3.80    0.53
   7   2  -1    3.45    0.47
  -7  -2   1    3.39    0.47
  -7  -2   1    3.98    0.48
   6   2  -1   27.86    1.21
   6   2  -1   30.70    1.18
   6   2  -1   31.02    1.27
  -6  -2   1   30.44    1.20
  -6  -2   1   31.68    1.20
   5   2  -1   65.20    1.85
   5   2  -1   64.82    1.94
   5   2  -1   63.16    1.92
   5   2  -1   65.59    1.62
  -5  -2   1   65.36    1.67
  -5  -2   1   65.25    1.89
  -5  -2   1   65.64    1.86
   4   2  -1    6.25    0.38
   4   2  -1    6.60    0.32
   4   2  -1    6.48    0.42
   4   2  -1    6.06    0.42
  -4  -2   1    6.22    0.41
  -4  -2   1    6.05    0.38
  -4  -2   1    6.04    0.33
   3   2  -1   10.80    0.52
   3   2  -1   11.56    0.50
   3   2  -1   11.76    0.46
   3   2  -1   11.77    0.44
  -3  -2   1   11.77    0.46
  -3  -2   1   12.00    0.52
  -3  -2   1   11.40    0.46
   2   2  -1   58.81    1.44
   2   2  -1   59.51    1.44
   2   2  -1   56.90    1.52
  -2  -2   1   57.61    1.48
  -2  -2   1   58.02    1.43
  -2  -2   1   58.47    1.37
  -2  -2   1   58.77    1.45
   1   2  -1  357.24    7.64
   1   2  -1  347.44    7.61
  -1  -2   1  352.47    7.61
  -1  -2   1  353.56    7.61
  -1  -2   1  365.81    7.60
  -1  -2   1  359.67    7.42
   0   2  -1  119.79    2.65
   0   2  -1  118.50    2.70
   0  -2   1  118.75    2.53
   0  -2   1  116.98    2.69
   0  -2   1  119.03    2.62
   0  -2   1  115.90    2.69
   0  -2   1  115.28    2.69
   1  -2   1    0.81    0.14
   1  -2   1    0.75    0.15
   1  -2   1    0.64    0.11
   1  -2   1    0.86    0.15
   1  -2   1    0.62    0.11
   1  -2   1    0.95    0.14
   2  -2   1   20.07    0.69
   2  -2   1   20.03    0.65
   2  -2   1   20.36    0.67
   2  -2   1   20.48    0.70
   2  -2   1   20.03    0.76
   2  -2   1   20.59    0.74
  -3   2  -1    0.18    0.10
  -3   2  -1   -0.02    0.11
   3  -2   1    0.38    0.11
   3  -2   1    0.17    0.10
   3  -2   1    0.15    0.11
   3  -2   1    0.00    0.08
   3  -2   1   -0.04    0.09
   3  -2   1    0.16    0.13
  -4   2  -1   67.88    1.91
  -4   2  -1   69.40    1.79
  -4   2  -1   68.47    2.00
   4  -2   1   66.29    2.06
   4  -2   1   69.61    1.75
   4  -2   1   69.67    2.02
   4  -2   1   68.64    1.83
   4  -2   1   67.78    1.95
  -5   2  -1   31.22    1.18
  -5   2  -1   30.23    1.26
   5  -2   1   32.99    1.30
   5  -2   1   33.07    1.08
   5  -2   1   33.56    1.26
   5  -2   1   32.72    1.36
  -6   2  -1   12.44    0.81
  -6   2  -1   10.11    0.69
   6  -2   1   11.50    0.85
   6  -2   1   10.69    0.74
   6  -2   1   10.93    0.79
  -7   2  -1    4.09    0.52
  -7   2  -1    4.86    0.60
   7  -2   1    5.24    0.58
   7  -2   1    4.92    0.68
   7  -2   1    4.96    0.62
  -8   2  -1    2.06    0.52
   8  -2   1    1.50    0.50
   8  -2   1    1.67    0.50
   8  -2   1    1.75    0.48
   9   1  -1    0.19    0.36
   9   1  -1    0.29    0.34
  -9  -1   1    0.00    0.27
  -9  -1   1    0.08    0.27
   8   1  -1    3.16    0.62
   8   1  -1    4.61    0.61
   8   1  -1    4.99    0.64
  -8  -1   1    4.37    0.57
  -8  -1   1    3.81    0.54
   7   1  -1    1.00    0.33
   7   1  -1    0.76    0.34
   7   1  -1    1.21    0.31
  -7  -1   1    1.21    0.33
  -7  -1   1    1.33    0.32
   6   1  -1   11.52    0.69
   6   1  -1   11.33    0.72
   6   1  -1   11.08    0.75
  -6  -1   1   10.49    0.68
  -6  -1   1   10.88    0.66
   5   1  -1   50.36    1.23
   5   1  -1   49.58    1.60
   5   1  -1   49.73    1.64
   5   1  -1   48.63    1.54
  -5  -1   1   50.88    1.59
  -5  -1   1   50.60    1.57
  -5  -1   1   51.45    1.32
   4   1  -1   11.69    0.39
   4   1  -1   11.25    0.57
   4   1  -1   11.04    0.55
   4   1  -1   10.66    0.58
  -4  -1   1   11.94    0.57
  -4  -1   1   10.93    0.43
  -4  -1   1   12.33    0.58
   3   1  -1   12.62    0.55
   3   1  -1   12.58    0.55
   3   1  -1   13.22    0.52
   3   1  -1   13.45    0.40
  -3  -1   1   13.76    0.55
  -3  -1   1   12.38    0.45
  -3  -1   1   12.91    0.54
   2   1  -1    4.89    0.27
   2   1  -1    5.13    0.25
   2   1  -1    5.02    0.21
   2   1  -1    4.55    0.27
  -2  -1   1    4.82    0.24
  -2  -1   1    4.78    0.27
   1   1  -1  270.32    5.56
   1   1  -1  264.23    5.69
   1   1  -1  266.21    5.66
  -1  -1   1  261.95    5.62
  -1  -1   1  264.12    5.64
  -1  -1   1  266.33    5.66
   0   1  -1   48.70    1.18
   0   1  -1   47.18    1.17
   0   1  -1   50.90    1.07
   0  -1   1   49.36    1.19
   0  -1   1   49.34    1.12
   0  -1   1   49.91    1.07
   0  -1   1   49.97    1.17
  -1   1  -1    7.14    0.29
   1  -1   1    6.67    0.30
   1  -1   1    7.44    0.29
   1  -1   1    7.28    0.26
   1  -1   1    7.64    0.29
   1  -1   1    7.63    0.33
   1  -1   1    7.16    0.33
  -2   1  -1   36.00    0.97
  -2   1  -1   34.87    1.02
   2  -1   1   33.34    0.98
   2  -1   1   35.52    0.90
   2  -1   1   35.19    1.04
   2  -1   1   36.17    0.97
   2  -1   1   34.37    1.06
   2  -1   1   36.52    0.93
  -3   1  -1    0.08    0.10
  -3   1  -1    0.12    0.09
   3  -1   1   -0.01    0.09
   3  -1   1    0.16    0.12
   3  -1   1    0.15    0.07
   3  -1   1    0.06    0.12
   3  -1   1    0.13    0.09
  -4   1  -1   99.89    2.31
  -4   1  -1  100.25    2.52
  -4   1  -1   98.63    2.62
   4  -1   1   98.05    2.63
   4  -1   1  103.45    2.43
   4  -1   1   97.59    2.69
   4  -1   1   99.94    2.59
  -5   1  -1   18.05    0.79
  -5   1  -1   18.35    0.88
   5  -1   1   16.22    0.81
   5  -1   1   16.86    0.91
   5  -1   1   17.44    0.88
   5  -1   1   17.94    0.69
  -6   1  -1    4.95    0.51
  -6   1  -1    4.41    0.45
   6  -1   1    5.02    0.53
   6  -1   1    4.66    0.49
   6  -1   1    3.47    0.51
  -7   1  -1    2.85    0.43
  -7   1  -1    2.85    0.50
   7  -1   1    1.97    0.47
   7  -1   1    3.23    0.55
   7  -1   1    2.58    0.49
  -8   1  -1    7.21    0.74
  -8   1  -1    7.53    0.75
   8  -1   1    9.05    0.91
   8  -1   1    7.40    0.80
   9   0  -1    1.86    0.51
   9   0  -1    2.71    0.64
   9   0  -1    2.80    0.60
  -9   0   1    2.53    0.53
  -9   0   1    3.10    0.60
   8   0  -1    4.56    0.69
   8   0  -1    4.14    0.61
   8   0  -1    5.46    0.63
  -8   0   1    5.96    0.62
  -8   0   1    5.61    0.63
   7   0  -1    4.91    0.56
   7   0  -1    5.57    0.63
   7   0  -1    6.30    0.61
  -7   0   1    5.15    0.56
  -7   0   1    4.88    0.55
   6   0  -1   24.73    1.17
   6   0  -1   24.22    1.08
   6   0  -1   21.28    1.01
  -6   0   1   24.23    1.09
  -6   0   1   22.72    1.02
   5   0  -1   29.15    1.08
   5   0  -1   25.98    1.12
   5   0  -1   28.02    1.08
  -5   0   1   27.39    1.10
  -5   0   1   27.61    1.07
  -5   0   1   27.28    0.85
   4   0  -1    0.59    0.20
   4   0  -1    1.05    0.22
   4   0  -1    0.56    0.17
  -4   0   1    0.64    0.17
  -4   0   1    0.81    0.15
   3   0  -1   34.32    1.08
   3   0  -1   34.49    1.03
   3   0  -1   32.79    1.02
  -3   0   1   32.98    1.03
  -3   0   1   34.55    0.91
   2   0  -1   20.21    0.62
   2   0  -1   19.58    0.65
   2   0  -1   20.26    0.63
  -2   0   1   20.48    0.58
  -2   0   1   19.59    0.64
   1   0  -1  217.42    4.81
   1   0  -1  223.82    4.78
   1   0  -1  220.35    4.77
  -1   0   1  230.61    4.81
  -1   0   1  232.60    4.79
   0   0  -1  170.85    3.64
   0   0   1  164.74    3.62
   0   0   1  174.65    3.63
   0   0   1  172.21    3.59
  -1   0  -1  365.59    7.56
  -1   0  -1  356.88    7.49
   1   0   1  352.96    7.55
   1   0   1  357.23    7.61
   1   0   1  363.04    7.47
   1   0   1  356.60    7.59
  -2   0  -1  477.33    9.84
  -2   0  -1  464.50    9.91
   2   0   1  470.43    9.90
   2   0   1  476.18    9.98
   2   0   1  458.75    9.84
   2   0   1  453.19    9.94
  -3   0  -1   14.17    0.61
  -3   0  -1   15.98    0.58
   3   0   1   16.14    0.62
   3   0   1   15.51    0.64
   3   0   1   16.82    0.55
   3   0   1   16.08    0.67
  -4   0  -1   14.08    0.62
  -4   0  -1   15.23    0.69
   4   0   1   15.05    0.55
   4   0   1   15.31    0.73
   4   0   1   15.12    0.67
   4   0   1   14.59    0.70
  -5   0  -1   14.87    0.75
  -5   0  -1   14.46    0.68
   5   0   1   14.69    0.81
   5   0   1   13.68    0.76
   5   0   1   14.83    0.74
   5   0   1   14.48    0.58
  -6   0  -1    0.43    0.20
  -6   0  -1    0.90    0.27
   6   0   1    0.48    0.26
   6   0   1    0.67    0.26
   6   0   1    0.71    0.26
  -7   0  -1    2.78    0.41
  -7   0  -1    2.95    0.46
   7   0   1    3.46    0.52
   7   0   1    2.20    0.43
   7   0   1    2.22    0.47
  -8   0  -1   16.07    0.94
  -8   0  -1   18.15    1.09
   8   0   1   15.43    1.14
   8   0   1   17.20    1.12
  -9   0  -1    7.67    0.79
   9   0   1    9.24    1.01
   9   0   1    6.42    0.80
   8  -1  -1    3.66    0.62
   8  -1  -1    3.08    0.57
   8  -1  -1    2.86    0.57
  -8   1   1    2.53    0.51
  -8   1   1    1.81    0.46
   7  -1  -1    0.19    0.26
   7  -1  -1    0.05    0.22
   7  -1  -1    0.40    0.26
  -7   1   1    0.06    0.21
  -7   1   1    0.41    0.26
   6  -1  -1   17.32    0.92
   6  -1  -1   18.92    0.95
   6  -1  -1   19.66    1.05
  -6   1   1   18.02    0.93
  -6   1   1   20.08    1.01
   5  -1  -1   30.52    1.13
   5  -1  -1   28.70    1.12
   5  -1  -1   27.20    1.18
  -5   1   1   27.49    1.10
   4  -1  -1  248.41    5.67
   4  -1  -1  250.23    5.81
   4  -1  -1  251.43    5.72
  -4   1   1  248.78    5.50
  -4   1   1  249.92    5.72
   3  -1  -1  239.94    5.34
   3  -1  -1  232.23    5.44
   3  -1  -1  243.91    5.39
  -3   1   1  240.23    5.41
  -3   1   1  244.97    5.27
   2  -1  -1  476.94   10.04
   2  -1  -1  472.89    9.98
   2  -1  -1  473.01   10.00
   2  -1  -1  468.20    9.94
  -2   1   1  449.63    9.95
  -2   1   1  477.43   10.05
   1  -1  -1  177.81    3.88
   1  -1  -1  170.03    3.80
   1  -1  -1  184.73    3.87
   1  -1  -1  178.94    3.77
   1  -1  -1  180.63    3.88
  -1   1   1  179.71    3.77
  -1   1   1  177.85    3.89
   0  -1  -1  215.62    4.55
   0  -1  -1  209.85    4.54
   0  -1  -1  207.26    4.56
   0  -1  -1  208.36    4.55
   0   1   1  236.66    4.56
   0   1   1  214.06    4.59
  -1  -1  -1   43.96    1.01
  -1  -1  -1   44.40    1.04
  -1  -1  -1   42.80    0.97
   1   1   1   42.56    0.98
   1   1   1   43.04    1.02
   1   1   1   43.07    1.04
   1   1   1   42.50    1.04
  -2  -1  -1  323.48    6.74
  -2  -1  -1  311.67    6.77
   2   1   1  315.62    6.74
   2   1   1  316.85    6.80
   2   1   1  313.44    6.82
  -3  -1  -1   99.70    2.37
  -3  -1  -1  100.46    2.43
   3   1   1  102.29    2.34
   3   1   1  101.62    2.48
   3   1   1   98.78    2.48
  -4  -1  -1    6.05    0.41
  -4  -1  -1    6.29    0.38
   4   1   1    6.24    0.45
   4   1   1    6.16    0.44
   4   1   1    6.02    0.40
   4   1   1    7.26    0.35
  -5  -1  -1   80.49    2.23
  -5  -1  -1   77.08    2.11
   5   1   1   79.12    2.29
   5   1   1   78.51    1.97
   5   1   1   79.36    2.27
  -6  -1  -1    2.88    0.38
  -6  -1  -1    2.34    0.33
   6   1   1    2.66    0.41
   6   1   1    1.44    0.34
  -7  -1  -1    7.80    0.64
  -7  -1  -1    7.78    0.60
   7   1   1    8.11    0.71
   7   1   1    6.63    0.69
  -8  -1  -1   39.15    1.54
  -8  -1  -1   36.56    1.58
   8   1   1   37.60    1.74
   8   1   1   37.75    1.69
  -9  -1  -1    2.10    0.49
  -9  -1  -1    2.07    0.48
   9   1   1    3.03    0.66
   9   1   1    3.99    0.67
   8  -2  -1    1.39    0.45
   8  -2  -1    2.15    0.49
   8  -2  -1    1.95    0.55
  -8   2   1    1.23    0.42
  -8   2   1    1.14    0.38
   7  -2  -1    1.04    0.37
   7  -2  -1    1.02    0.37
   7  -2  -1    0.58    0.33
  -7   2   1    0.29    0.25
  -7   2   1    0.15    0.23
   6  -2  -1   12.99    0.89
   6  -2  -1   13.93    0.83
   6  -2  -1   14.51    0.85
  -6   2   1   13.19    0.87
  -6   2   1   15.95    0.88
   5  -2  -1   67.50    2.13
   5  -2  -1   66.19    2.01
   5  -2  -1   64.66    1.96
  -5   2   1   64.38    2.00
   4  -2  -1   51.19    1.30
   4  -2  -1   50.11    1.58
   4  -2  -1   51.59    1.67
   4  -2  -1   52.59    1.54
   4  -2  -1   50.88    1.54
  -4   2   1   52.15    1.62
  -4   2   1   52.05    1.47
   3  -2  -1   14.77    0.60
   3  -2  -1   13.27    0.65
   3  -2  -1   14.42    0.48
   3  -2  -1   14.45    0.61
   3  -2  -1   13.99    0.62
  -3   2   1   13.88    0.58
  -3   2   1   14.07    0.65
   2  -2  -1   89.50    2.21
   2  -2  -1   92.86    2.26
   2  -2  -1   90.24    2.15
   2  -2  -1   94.24    2.08
   2  -2  -1   91.35    2.18
   2  -2  -1   89.24    2.20
  -2   2   1   92.39    2.23
   1  -2  -1  917.33   19.93
   1  -2  -1  916.32   19.94
   1  -2  -1  974.99   19.90
   1  -2  -1  996.65   19.94
   1  -2  -1  914.48   19.91
   1  -2  -1  954.85   19.95
  -1   2   1 1000.00   19.88
  -1   2   1  950.19   19.98
   0  -2  -1  791.70   18.42
   0  -2  -1  916.02   18.54
   0  -2  -1  948.33   18.58
   0  -2  -1  818.86   18.54
   0   2   1  900.56   18.46
   0   2   1  952.60   18.54
  -1  -2  -1   30.97    0.83
  -1  -2  -1   33.12    0.85
  -1  -2  -1   32.60    0.84
   1   2   1   32.45    0.73
   1   2   1   31.72    0.86
   1   2   1   31.16    0.82
  -2  -2  -1    5.66    0.29
  -2  -2  -1    5.36    0.29
  -2  -2  -1    6.03    0.24
   2   2   1    6.04    0.32
   2   2   1    5.98    0.31
   2   2   1    6.19    0.28
  -3  -2  -1   80.36    1.75
  -3  -2  -1   78.51    1.93
  -3  -2  -1   78.40    1.94
   3   2   1   77.03    1.90
   3   2   1   77.23    1.99
   3   2   1   75.96    1.95
  -4  -2  -1   10.01    0.50
  -4  -2  -1   10.49    0.52
   4   2   1   10.28    0.46
   4   2   1   10.68    0.57
   4   2   1    9.66    0.53
  -5  -2  -1   15.31    0.71
  -5  -2  -1   16.45    0.75
   5   2   1   16.18    0.80
   5   2   1   14.91    0.77
   5   2   1   16.53    0.64
  -6  -2  -1   17.71    0.85
  -6  -2  -1   19.59    0.91
   6   2   1   19.01    0.96
   6   2   1   19.36    0.76
   6   2   1   16.79    0.92
  -7  -2  -1    7.93    0.63
  -7  -2  -1    5.71    0.54
   7   2   1    6.01    0.62
   7   2   1    6.64    0.67
  -8  -2  -1    0.44    0.25
  -8  -2  -1    0.67    0.28
   8   2   1    0.66    0.34
   8   2   1    0.70    0.39
  -9  -2  -1    2.77    0.56
  -9  -2  -1    2.32    0.48
   9   2   1    3.53    0.72
   9   2   1    2.38    0.60
   8  -3  -1    2.21    0.51
   8  -3  -1    1.04    0.48
   8  -3  -1    1.45    0.63
  -8   3   1    1.35    0.45
  -8   3   1    1.33    0.50
   7  -3  -1    3.38    0.52
   7  -3  -1    2.50    0.52
   7  -3  -1    3.01    0.59
  -7   3   1    3.82    0.58
  -7   3   1    2.31    0.50
   6  -3  -1    5.39    0.59
   6  -3  -1    4.62    0.52
   6  -3  -1    4.82    0.60
  -6   3   1    4.76    0.55
   5  -3  -1    7.33    0.55
   5  -3  -1    6.68    0.56
   5  -3  -1    8.53    0.68
  -5   3   1    7.67    0.61
   4  -3  -1   13.98    0.69
   4  -3  -1   15.42    0.72
   4  -3  -1   13.80    0.78
   4  -3  -1   14.84    0.74
   4  -3  -1   14.36    0.56
  -4   3   1   14.80    0.69
  -4   3   1   15.19    0.77
   3  -3  -1    0.39    0.17
   3  -3  -1    0.23    0.11
   3  -3  -1    0.06    0.11
   3  -3  -1    0.58    0.17
   3  -3  -1    0.33    0.11
   3  -3  -1    0.22    0.11
  -3   3   1    0.21    0.13
  -3   3   1    0.34    0.18
   2  -3  -1    1.62    0.18
   2  -3  -1    1.48    0.20
   2  -3  -1    1.45    0.22
   2  -3  -1    1.63    0.18
   2  -3  -1    1.80    0.22
   2  -3  -1    1.68    0.22
  -2   3   1    1.79    0.24
   1  -3  -1    7.62    0.32
   1  -3  -1    7.42    0.38
   1  -3  -1    7.40    0.36
   1  -3  -1    7.33    0.39
   1  -3  -1    6.99    0.35
   1  -3  -1    7.29    0.35
  -1   3   1    7.91    0.36
   0  -3  -1   14.99    0.43
   0  -3  -1   15.41    0.55
   0  -3  -1   15.36    0.56
   0  -3  -1   14.26    0.53
   0  -3  -1   14.91    0.49
   0   3   1   14.12    0.46
   0   3   1   13.90    0.53
  -1  -3  -1   83.48    1.93
  -1  -3  -1   81.72    2.00
  -1  -3  -1   84.91    2.01
   1   3   1   83.60    1.95
  -2  -3  -1   10.16    0.41
  -2  -3  -1   10.10    0.44
  -2  -3  -1   10.19    0.42
   2   3   1   10.05    0.44
   2   3   1    8.85    0.43
   2   3   1   10.13    0.34
  -3  -3  -1   16.59    0.53
  -3  -3  -1   15.90    0.60
  -3  -3  -1   15.47    0.61
   3   3   1   14.68    0.56
   3   3   1   14.39    0.63
   3   3   1   15.81    0.61
  -4  -3  -1   57.81    1.62
  -4  -3  -1   59.11    1.65
  -4  -3  -1   61.49    1.45
   4   3   1   58.75    1.60
   4   3   1   59.00    1.64
   4   3   1   58.04    1.71
  -5  -3  -1    0.13    0.12
  -5  -3  -1    0.07    0.11
   5   3   1    0.36    0.14
   5   3   1    0.08    0.14
   5   3   1    0.25    0.16
  -6  -3  -1    0.26    0.18
  -6  -3  -1    0.48    0.21
   6   3   1    0.35    0.16
   6   3   1    0.16    0.20
   6   3   1    0.35    0.21
  -7  -3  -1    3.16    0.43
  -7  -3  -1    3.66    0.46
   7   3   1    3.93    0.53
   7   3   1    3.91    0.55
  -8  -3  -1    5.69    0.62
  -8  -3  -1    5.73    0.61
   8   3   1    5.62    0.68
   8   3   1    6.42    0.73
  -9  -3  -1    8.38    0.80
  -9  -3  -1    8.57    0.80
   9   3   1    8.52    0.87
   9   3   1    8.63    0.90
   7  -4  -1    0.64    0.39
   7  -4  -1    0.42    0.29
  -7   4   1    0.61    0.33
  -7   4   1    0.79    0.37
   6  -4  -1    0.70    0.31
   6  -4  -1    0.35    0.23
   6  -4  -1    0.20    0.24
  -6   4   1    0.38    0.27
   5  -4  -1   25.12    1.20
   5  -4  -1   25.59    1.08
   5  -4  -1   24.03    1.10
   5  -4  -1   23.09    1.04
  -5   4   1   22.38    1.11
   4  -4  -1    9.66    0.66
   4  -4  -1    9.29    0.56
   4  -4  -1   10.23    0.51
   4  -4  -1    9.16    0.60
   4  -4  -1    9.28    0.56
   4  -4  -1    9.84    0.60
  -4   4   1    9.41    0.60
  -4   4   1    8.43    0.64
   3  -4  -1   11.34    0.60
   3  -4  -1   13.12    0.65
   3  -4  -1   13.09    0.57
   3  -4  -1   12.21    0.67
   3  -4  -1   11.26    0.60
   3  -4  -1   12.15    0.59
  -3   4   1   11.80    0.65
   2  -4  -1   27.36    0.94
   2  -4  -1   27.21    0.96
   2  -4  -1   27.23    0.91
   2  -4  -1   26.65    0.88
   2  -4  -1   27.59    0.97
   2  -4  -1   27.75    0.98
   1  -4  -1   41.01    1.15
   1  -4  -1   41.54    1.13
   1  -4  -1   39.92    1.19
   1  -4  -1   42.01    1.26
   1  -4  -1   40.51    1.17
   1  -4  -1   40.62    1.22
  -1   4   1   41.25    1.20
   0  -4  -1    0.41    0.12
   0  -4  -1    0.38    0.13
   0  -4  -1    0.52    0.15
   0  -4  -1    0.50    0.10
   0  -4  -1    0.41    0.13
   0   4   1    0.27    0.13
   0   4   1    0.29    0.11
  -1  -4  -1   23.77    0.71
  -1  -4  -1   23.33    0.82
  -1  -4  -1   23.67    0.81
   1   4   1   23.78    0.76
   1   4   1   23.86    0.83
  -2  -4  -1    7.50    0.36
  -2  -4  -1    8.30    0.41
  -2  -4  -1    7.89    0.42
   2   4   1    7.36    0.43
   2   4   1    7.77    0.40
  -3  -4  -1    5.21    0.32
  -3  -4  -1    5.40    0.34
  -3  -4  -1    5.21    0.37
   3   4   1    5.29    0.37
   3   4   1    5.36    0.29
   3   4   1    6.11    0.40
  -4  -4  -1  157.90    3.68
  -4  -4  -1  154.41    3.55
  -4  -4  -1  151.44    3.73
   4   4   1  159.10    3.63
   4   4   1  155.56    3.69
   4   4   1  156.63    3.80
  -5  -4  -1   61.31    1.80
  -5  -4  -1   63.23    1.71
  -5  -4  -1   62.22    1.84
   5   4   1   62.52    1.81
   5   4   1   62.54    1.91
   5   4   1   62.69    1.77
  -6  -4  -1   12.57    0.72
  -6  -4  -1   11.36    0.68
   6   4   1   12.34    0.72
   6   4   1   13.73    0.81
   6   4   1   12.81    0.64
  -7  -4  -1   24.17    1.10
  -7  -4  -1   23.02    1.10
   7   4   1   24.73    1.22
   7   4   1   24.84    1.16
  -8  -4  -1   -0.12    0.20
  -8  -4  -1   -0.15    0.19
   8   4   1   -0.04    0.27
   8   4   1    0.26    0.30
  -9  -4  -1    5.83    0.68
  -9  -4  -1    6.98    0.74
   9   4   1    5.94    0.82
   9   4   1    4.70    0.72
   7  -5  -1    5.00    0.70
   7  -5  -1    4.41    0.63
  -7   5   1    4.67    0.70
  -7   5   1    4.96    0.67
   6  -5  -1    1.50    0.42
   6  -5  -1    3.46    0.65
  -6   5   1    2.31    0.50
   5  -5  -1    1.62    0.35
   5  -5  -1    1.89    0.44
   5  -5  -1    1.27    0.32
   5  -5  -1    1.70    0.36
  -5   5   1    1.87    0.42
   4  -5  -1    0.10    0.16
   4  -5  -1    0.29    0.19
   4  -5  -1    0.09    0.18
   4  -5  -1    0.09    0.15
   4  -5  -1    0.10    0.14
   4  -5  -1    0.26    0.15
  -4   5   1   -0.02    0.19
  -4   5   1    0.42    0.22
   3  -5  -1   13.61    0.74
   3  -5  -1   13.59    0.71
   3  -5  -1   13.12    0.65
   3  -5  -1   13.68    0.65
   3  -5  -1   11.98    0.68
   3  -5  -1   14.61    0.74
  -3   5   1   13.52    0.76
   2  -5  -1    5.51    0.43
   2  -5  -1    5.42    0.37
   2  -5  -1    5.51    0.39
   2  -5  -1    4.96    0.40
   2  -5  -1    4.48    0.38
   2  -5  -1    5.12    0.39
  -2   5   1    5.32    0.40
   1  -5  -1  100.36    2.45
   1  -5  -1  102.32    2.63
   1  -5  -1  101.35    2.58
   1  -5  -1   99.32    2.55
   1  -5  -1  101.20    2.45
   1  -5  -1   99.61    2.48
  -1   5   1  100.26    2.45
  -1   5   1   95.91    2.55
   0  -5  -1  103.66    2.73
   0  -5  -1  104.44    2.69
   0  -5  -1  117.83    2.48
   0  -5  -1  105.71    2.70
   0  -5  -1  106.09    2.57
   0   5   1  106.73    2.73
   0   5   1  108.48    2.59
  -1  -5  -1   73.56    1.77
  -1  -5  -1   70.76    1.92
  -1  -5  -1   70.73    1.95
  -1  -5  -1   73.82    1.95
   1   5   1   70.78    1.87
   1   5   1   68.47    1.94
  -2  -5  -1    2.83    0.28
  -2  -5  -1    2.29    0.27
  -2  -5  -1    2.41    0.28
   2   5   1    2.78    0.34
   2   5   1    2.75    0.29
  -3  -5  -1   23.91    0.84
  -3  -5  -1   25.80    0.95
  -3  -5  -1   24.38    0.88
   3   5   1   24.19    0.93
   3   5   1   25.70    0.69
   3   5   1   22.77    0.89
  -4  -5  -1   50.35    1.43
  -4  -5  -1   47.65    1.53
  -4  -5  -1   47.38    1.44
   4   5   1   48.98    1.34
   4   5   1   49.47    1.55
   4   5   1   49.99    1.53
  -5  -5  -1   17.25    0.69
  -5  -5  -1   16.98    0.76
  -5  -5  -1   18.15    0.85
   5   5   1   17.49    0.80
   5   5   1   17.30    0.88
   5   5   1   17.23    0.74
  -6  -5  -1    7.86    0.56
  -6  -5  -1    7.63    0.58
   6   5   1    9.14    0.69
   6   5   1    8.28    0.56
  -7  -5  -1    5.15    0.53
  -7  -5  -1    6.21    0.58
   7   5   1    6.01    0.57
   7   5   1    6.04    0.64
  -8  -5  -1    1.91    0.44
  -8  -5  -1    2.82    0.49
   8   5   1    2.36    0.51
   8   5   1    3.18    0.61
  -9  -5  -1   20.43    1.20
  -9  -5  -1   21.54    1.20
   9   5   1   17.73    1.26
   6  -6  -1    0.65    0.38
   6  -6  -1    0.89    0.37
   6  -6  -1    1.36    0.38
  -6   6   1    0.99    0.41
   5  -6  -1    9.68    0.81
   5  -6  -1   10.43    0.75
   5  -6  -1   10.92    0.78
  -5   6   1   10.11    0.83
   4  -6  -1   42.43    1.55
   4  -6  -1   42.46    1.57
   4  -6  -1   42.97    1.50
   4  -6  -1   42.37    1.64
   4  -6  -1   43.97    1.59
  -4   6   1   45.64    1.72
  -4   6   1   41.89    1.65
   3  -6  -1   26.97    1.12
   3  -6  -1   26.64    1.10
   3  -6  -1   27.42    1.14
   3  -6  -1   27.04    1.04
   3  -6  -1   27.10    1.10
   3  -6  -1   25.27    1.03
  -3   6   1   24.64    1.04
  -3   6   1   24.48    1.16
   2  -6  -1    9.21    0.62
   2  -6  -1    8.33    0.57
   2  -6  -1    9.79    0.58
   2  -6  -1    9.16    0.54
   2  -6  -1    8.59    0.54
   2  -6  -1    9.30    0.53
  -2   6   1    8.80    0.58
  -2   6   1    9.00    0.53
   1  -6  -1   35.13    1.24
   1  -6  -1   35.53    1.11
   1  -6  -1   34.98    1.29
   1  -6  -1   34.47    1.23
   1  -6  -1   34.05    1.13
   1  -6  -1   36.40    1.15
  -1   6   1   33.93    1.13
  -1   6   1   36.19    1.27
   0  -6  -1   50.89    1.58
   0  -6  -1   50.42    1.58
   0  -6  -1   53.45    1.45
   0  -6  -1   52.61    1.33
   0  -6  -1   52.40    1.63
   0   6   1   49.92    1.32
   0   6   1   49.07    1.60
   0   6   1   50.60    1.47
  -1  -6  -1   15.20    0.74
  -1  -6  -1   14.08    0.69
  -1  -6  -1   14.00    0.56
  -1  -6  -1   13.27    0.68
   1   6   1   14.03    0.72
   1   6   1   15.19    0.67
  -2  -6  -1   22.22    0.92
  -2  -6  -1   23.59    0.77
  -2  -6  -1   22.73    0.92
   2   6   1   22.34    0.88
   2   6   1   21.45    0.94
  -3  -6  -1   10.48    0.57
  -3  -6  -1    8.90    0.56
  -3  -6  -1    9.39    0.48
   3   6   1    9.67    0.57
   3   6   1   10.18    0.62
  -4  -6  -1   27.60    0.98
  -4  -6  -1   25.71    1.07
  -4  -6  -1   26.99    1.01
   4   6   1   28.14    1.10
   4   6   1   26.33    1.08
  -5  -6  -1  151.26    3.67
  -5  -6  -1  149.63    3.62
  -5  -6  -1  148.39    3.81
   5   6   1  144.60    3.81
   5   6   1  147.36    3.71
  -6  -6  -1   32.76    1.23
  -6  -6  -1   31.32    1.31
   6   6   1   32.92    1.38
   6   6   1   30.51    1.21
  -7  -6  -1   24.63    1.19
  -7  -6  -1   24.49    1.10
   7   6   1   23.15    1.39
   7   6   1   24.67    1.25
  -8  -6  -1    0.81    0.33
  -8  -6  -1    1.19    0.37
   8   6   1    1.30    0.42
  -9  -6  -1    2.36    0.53
  -9  -6  -1    3.21    0.62
   9   6   1    2.31    0.62
   6  -7  -1    7.63    0.86
   6  -7  -1    8.15    0.75
  -6   7   1    7.62    0.84
   5  -7  -1    2.73    0.52
   5  -7  -1    2.31    0.48
   5  -7  -1    3.47    0.51
  -5   7   1    2.21    0.52
   4  -7  -1    3.18    0.50
   4  -7  -1    3.22    0.46
   4  -7  -1    3.75    0.48
   4  -7  -1    3.39    0.49
  -4   7   1    3.37    0.54
   3  -7  -1    5.88    0.55
   3  -7  -1    4.56    0.47
   3  -7  -1    4.54    0.50
   3  -7  -1    5.37    0.52
   3  -7  -1    4.05    0.45
  -3   7   1    4.36    0.51
  -3   7   1    4.77    0.58
   2  -7  -1    1.04    0.25
   2  -7  -1    1.06    0.25
   2  -7  -1    1.80    0.32
   2  -7  -1    1.84    0.36
   2  -7  -1    1.46    0.32
   2  -7  -1    1.54    0.36
  -2   7   1    1.71    0.30
  -2   7   1    1.10    0.31
   1  -7  -1   32.98    1.11
   1  -7  -1   32.70    1.24
   1  -7  -1   28.11    1.17
   1  -7  -1   30.58    1.10
   1  -7  -1   30.35    1.26
   1  -7  -1   30.75    1.10
  -1   7   1   31.65    1.13
  -1   7   1   32.49    1.27
   0  -7  -1   59.68    1.88
   0  -7  -1   61.08    1.70
   0  -7  -1   60.39    1.93
   0  -7  -1   59.98    1.87
   0   7   1   60.63    1.76
   0   7   1   62.40    1.95
  -1  -7  -1   43.18    1.51
  -1  -7  -1   41.79    1.24
  -1  -7  -1   43.34    1.48
  -1  -7  -1   41.07    1.44
   1   7   1   42.45    1.38
   1   7   1   40.95    1.48
  -2  -7  -1    2.67    0.35
  -2  -7  -1    2.28    0.34
  -2  -7  -1    2.67    0.25
   2   7   1    2.01    0.30
   2   7   1    1.46    0.32
  -3  -7  -1   14.67    0.80
  -3  -7  -1   14.60    0.77
  -3  -7  -1   15.48    0.64
   3   7   1   14.14    0.76
   3   7   1   13.98    0.80
  -4  -7  -1   33.77    1.33
  -4  -7  -1   35.18    1.27
  -4  -7  -1   32.66    1.14
   4   7   1   34.91    1.35
   4   7   1   37.47    1.35
  -5  -7  -1    6.22    0.56
  -5  -7  -1    6.64    0.49
  -5  -7  -1    7.33    0.52
   5   7   1    5.55    0.56
   5   7   1    6.33    0.58
  -6  -7  -1   23.47    1.13
  -6  -7  -1   21.92    0.99
   6   7   1   23.27    1.08
   6   7   1   20.74    1.12
  -7  -7  -1    0.54    0.25
  -7  -7  -1   -0.01    0.23
   7   7   1    0.71    0.29
   7   7   1    0.23    0.29
  -8  -7  -1    0.36    0.26
  -8  -7  -1    0.71    0.35
   8   7   1    0.20    0.35
  -9  -7  -1    2.16    0.54
   9   7   1    1.72    0.54
   5  -8  -1    0.25    0.28
   5  -8  -1    0.37    0.30
  -5   8   1    0.02    0.34
   4  -8  -1   10.22    0.82
   4  -8  -1    8.97    0.76
   4  -8  -1    9.57    0.75
  -4   8   1   10.40    0.91
   3  -8  -1    0.01    0.17
   3  -8  -1   -0.03    0.21
   3  -8  -1    0.17    0.23
   3  -8  -1    0.26    0.22
  -3   8   1    0.22    0.29
  -3   8   1   -0.14    0.23
   2  -8  -1   -0.05    0.17
   2  -8  -1    0.06    0.16
   2  -8  -1    0.19    0.19
   2  -8  -1    0.01    0.19
  -2   8   1   -0.01    0.22
   1  -8  -1    5.55    0.52
   1  -8  -1    5.37    0.45
   1  -8  -1    5.64    0.58
   1  -8  -1    4.25    0.50
  -1   8   1    4.91    0.57
   0  -8  -1   14.75    0.84
   0  -8  -1   16.28    0.87
   0  -8  -1   13.73    0.68
   0  -8  -1   14.85    0.89
   0   8   1   16.55    0.80
   0   8   1   14.37    0.89
  -1  -8  -1   34.00    1.34
  -1  -8  -1   31.86    1.35
  -1  -8  -1   33.81    1.33
  -1  -8  -1   35.40    1.12
   1   8   1   32.72    1.36
   1   8   1   31.47    1.23
  -2  -8  -1    7.15    0.42
  -2  -8  -1    7.03    0.59
  -2  -8  -1    7.03    0.57
   2   8   1    6.36    0.61
   2   8   1    6.21    0.52
  -3  -8  -1    1.59    0.35
  -3  -8  -1    1.27    0.26
  -3  -8  -1    1.36    0.32
   3   8   1    1.81    0.36
   3   8   1    1.55    0.36
  -4  -8  -1    9.69    0.67
  -4  -8  -1    9.74    0.72
   4   8   1   10.15    0.71
   4   8   1   10.46    0.74
  -5  -8  -1    0.02    0.18
  -5  -8  -1   -0.06    0.19
   5   8   1   -0.16    0.21
   5   8   1   -0.07    0.23
  -6  -8  -1    0.10    0.25
   6   8   1    0.17    0.26
   6   8   1    0.09    0.23
  -7  -8  -1    2.07    0.49
   7   8   1    1.76    0.42
   7   8   1    2.65    0.54
  -8  -8  -1    4.42    0.65
   8   8   1    3.04    0.63
   4  -9  -1    8.72    0.83
   4  -9  -1    7.81    0.74
   3  -9  -1    6.70    0.68
   3  -9  -1    7.04    0.72
   3  -9  -1    7.86    0.70
  -3   9   1    6.53    0.82
   2  -9  -1    4.55    0.56
   2  -9  -1    4.76    0.56
   2  -9  -1    5.45    0.63
  -2   9   1    5.51    0.66
   1  -9  -1    2.38    0.47
   1  -9  -1    1.99    0.42
   1  -9  -1    2.40    0.45
  -1   9   1    2.15    0.46
   0  -9  -1    0.91    0.31
   0  -9  -1    0.56    0.27
   0  -9  -1    0.61    0.29
   0   9   1    0.95    0.37
  -1  -9  -1    2.95    0.49
  -1  -9  -1    2.66    0.47
   1   9   1    2.59    0.47
   1   9   1    2.76    0.43
  -2  -9  -1    2.42    0.46
  -2  -9  -1    2.06    0.45
   2   9   1    2.02    0.38
   2   9   1    2.16    0.44
  -3  -9  -1    6.96    0.64
  -3  -9  -1    8.37    0.69
   3   9   1    7.33    0.69
   3   9   1    6.45    0.62
  -4  -9  -1   16.59    0.97
  -4  -9  -1   15.73    0.93
   4   9   1   15.94    0.99
   4   9   1   15.27    0.91
  -5  -9  -1   23.50    1.22
  -5  -9  -1   22.59    1.13
   5   9   1   25.79    1.27
   5   9   1   24.48    1.26
  -6  -9  -1   23.39    1.25
   6   9   1   24.77    1.28
   6   9   1   23.65    1.24
  -7  -9  -1    7.31    0.74
   7   9   1    8.03    0.84
   7   9   1    5.90    0.70
  -8  -9  -1   10.93    0.95
   8   9   1   12.39    1.06
   3 -10  -1    4.60    0.66
   3 -10  -1    4.54    0.75
  -3  10   1    5.65    0.84
   2 -10  -1    0.11    0.25
   2 -10  -1    0.13    0.24
   2 -10  -1    0.27    0.32
  -2  10   1   -0.15    0.30
   1 -10  -1   -0.15    0.21
   1 -10  -1    0.39    0.30
   1 -10  -1    0.02    0.25
  -1  10   1    0.12    0.30
   0 -10  -1   14.00    1.00
   0 -10  -1   12.54    0.91
   0 -10  -1   14.52    0.96
   0  10   1   14.82    1.01
  -1 -10  -1   18.09    1.11
  -1 -10  -1   18.57    1.07
   1  10   1   19.60    1.16
  -2 -10  -1   40.54    1.68
  -2 -10  -1   38.13    1.61
   2  10   1   39.09    1.72
   2  10   1   38.70    1.53
  -3 -10  -1   19.79    1.12
  -3 -10  -1   18.42    1.11
   3  10   1   21.15    1.10
   3  10   1   18.41    1.15
  -4 -10  -1    0.09    0.24
  -4 -10  -1   -0.06    0.21
   4  10   1    0.06    0.30
   4  10   1    0.19    0.26
  -5 -10  -1    4.25    0.62
  -5 -10  -1    5.90    0.65
   5  10   1    5.27    0.71
   5  10   1    5.35    0.63
  -6 -10  -1   14.06    1.04
   6  10   1   14.82    1.02
   6  10   1   12.77    1.00
  -7 -10  -1    3.17    0.60
   7  10   1    3.75    0.68
   7  10   1    4.49    0.69
   1 -11  -1    1.41    0.44
   1 -11  -1    0.82    0.39
  -1  11   1    1.65    0.48
   0 -11  -1    1.57    0.48
   0 -11  -1    1.63    0.45
   0  11   1    1.95    0.56
  -1 -11  -1    1.34    0.41
  -1 -11  -1    1.95    0.50
   1  11   1    1.10    0.46
  -2 -11  -1   18.11    1.18
  -2 -11  -1   22.18    1.25
   2  11   1   19.19    1.23
  -3 -11  -1    5.01    0.64
  -3 -11  -1    3.35    0.60
   3  11   1    4.29    0.70
  -4 -11  -1   14.69    1.04
  -4 -11  -1   14.08    1.01
   4  11   1   14.24    1.07
   4  11   1   15.43    1.02
  -5 -11  -1    9.13    0.83
  -5 -11  -1   10.60    0.90
   5  11   1    8.64    0.92
   5  11   1    8.11    0.82
  -6 -11  -1    4.76    0.68
   6  11   1    5.91    0.81
   6  11   1    4.82    0.74
  -2 -12  -1    4.04    0.74
  -2 -12  -1    3.90    0.73
   2  12   1    4.17    0.73
  -3 -12  -1    5.40    0.75
  -3 -12  -1    4.51    0.70
   3  12   1    5.04    0.81
  -4 -12  -1    0.42    0.34
  -4 -12  -1    0.85    0.41
   4  12   1    1.23    0.46
   4  11  -2    2.69    0.65
  -4 -11   2    0.80    0.40
   3  11  -2    0.34    0.36
   3  11  -2   -0.03    0.33
  -3 -11   2   -0.14    0.30
  -3 -11   2    0.15    0.33
  -3 -11   2    0.37    0.37
   2  11  -2    5.86    0.82
   2  11  -2    7.66    0.96
  -2 -11   2    7.35    0.85
  -2 -11   2    8.04    0.88
  -2 -11   2    7.26    0.80
   6  10  -2   10.75    0.99
   6  10  -2   14.43    1.12
  -6 -10   2   12.66    1.00
  -6 -10   2   12.74    1.01
   5  10  -2    5.93    0.77
   5  10  -2    6.40    0.77
  -5 -10   2    5.72    0.74
  -5 -10   2    5.24    0.74
   4  10  -2    4.56    0.69
   4  10  -2    3.45    0.63
  -4 -10   2    4.24    0.65
  -4 -10   2    4.45    0.70
   3  10  -2    5.86    0.76
   3  10  -2    4.52    0.75
  -3 -10   2    5.56    0.65
  -3 -10   2    4.67    0.70
  -3 -10   2    6.59    0.75
   2  10  -2    3.52    0.65
   2  10  -2    3.90    0.69
  -2 -10   2    3.57    0.65
  -2 -10   2    2.89    0.51
  -2 -10   2    3.95    0.66
   1  10  -2    5.07    0.69
   1  10  -2    5.76    0.79
  -1 -10   2    5.11    0.70
  -1 -10   2    4.98    0.71
  -1 -10   2    4.47    0.63
   0  10  -2    8.05    0.83
   0  10  -2    6.64    0.84
   0 -10   2    7.93    0.84
   0 -10   2    7.24    0.78
   0 -10   2    7.86    0.75
  -1  10  -2   14.47    1.15
  -1  10  -2   12.73    1.02
   1 -10   2   12.59    1.02
   1 -10   2   14.26    1.06
   7   9  -2    5.31    0.76
  -7  -9   2    5.82    0.76
   6   9  -2    7.00    0.77
   6   9  -2    7.44    0.85
  -6  -9   2    6.30    0.70
  -6  -9   2    7.06    0.73
   5   9  -2    2.94    0.59
   5   9  -2    2.80    0.56
  -5  -9   2    3.56    0.56
  -5  -9   2    3.57    0.59
   4   9  -2   13.09    0.99
   4   9  -2   15.25    1.03
  -4  -9   2   14.87    0.98
  -4  -9   2   13.33    0.95
   3   9  -2   15.58    1.04
   3   9  -2   14.77    1.03
  -3  -9   2   14.52    0.98
  -3  -9   2   14.29    0.94
  -3  -9   2   13.53    0.95
   2   9  -2   14.69    0.99
   2   9  -2   11.77    0.93
  -2  -9   2   13.40    0.88
  -2  -9   2   11.60    0.89
  -2  -9   2   10.05    0.85
   1   9  -2    7.12    0.73
   1   9  -2    7.43    0.80
  -1  -9   2    6.93    0.73
  -1  -9   2    5.81    0.63
  -1  -9   2    7.15    0.72
   0   9  -2    0.00    0.27
   0   9  -2    0.12    0.28
   0  -9   2    0.33    0.25
   0  -9   2    0.50    0.29
   0  -9   2    0.46    0.27
  -1   9  -2    1.21    0.41
  -1   9  -2    0.85    0.39
   1  -9   2    0.62    0.33
   1  -9   2    1.34    0.53
   1  -9   2    2.10    0.52
  -2   9  -2    4.09    0.63
   2  -9   2    3.89    0.62
   2  -9   2    3.85    0.66
   2  -9   2    3.58    0.58
   3  -9   2    2.47    0.56
   3  -9   2    1.64    0.47
   3  -9   2    1.88    0.49
   8   8  -2    4.03    0.76
  -8  -8   2    5.32    0.75
   7   8  -2    3.29    0.63
  -7  -8   2    3.93    0.62
   6   8  -2    8.42    0.80
   6   8  -2    8.34    0.73
  -6  -8   2    7.70    0.74
  -6  -8   2    8.36    0.74
   5   8  -2   23.56    1.25
   5   8  -2   23.59    1.20
  -5  -8   2   25.84    1.25
  -5  -8   2   23.46    1.20
   4   8  -2    0.25    0.27
   4   8  -2    0.14    0.27
  -4  -8   2    0.58    0.29
  -4  -8   2    0.14    0.24
  -4  -8   2    0.25    0.23
   3   8  -2    9.56    0.78
   3   8  -2    7.36    0.71
  -3  -8   2    6.97    0.63
  -3  -8   2    9.69    0.75
  -3  -8   2    8.23    0.69
   2   8  -2    0.15    0.25
   2   8  -2    0.04    0.23
  -2  -8   2    0.02    0.21
  -2  -8   2    0.03    0.19
  -2  -8   2    0.04    0.20
   1   8  -2    4.24    0.54
   1   8  -2    3.96    0.55
  -1  -8   2    3.05    0.42
  -1  -8   2    3.65    0.52
  -1  -8   2    3.38    0.50
   0   8  -2    2.17    0.44
   0  -8   2    3.50    0.51
   0  -8   2    1.57    0.32
   0  -8   2    1.95    0.42
  -1   8  -2   12.41    0.86
   1  -8   2   12.22    0.82
   1  -8   2   11.19    0.74
   1  -8   2   11.34    0.85
   1  -8   2   11.95    0.86
  -2   8  -2   14.25    0.95
   2  -8   2   16.36    1.02
   2  -8   2   15.91    1.00
   2  -8   2   15.76    0.97
  -3   8  -2    1.44    0.41
   3  -8   2    1.16    0.39
   3  -8   2    1.06    0.38
   3  -8   2    1.74    0.47
   4  -8   2    2.26    0.53
   4  -8   2    1.48    0.44
   8   7  -2    8.74    0.89
  -8  -7   2    7.96    0.82
   7   7  -2   15.19    1.05
  -7  -7   2   14.55    1.00
   6   7  -2    8.39    0.66
   6   7  -2    9.01    0.81
  -6  -7   2    8.95    0.69
  -6  -7   2    9.37    0.75
   5   7  -2   14.68    0.94
   5   7  -2   14.96    0.87
  -5  -7   2   15.53    0.92
  -5  -7   2   15.73    0.89
   4   7  -2    0.48    0.25
   4   7  -2    0.29    0.28
  -4  -7   2    0.01    0.18
  -4  -7   2    0.13    0.19
  -4  -7   2    0.42    0.24
   3   7  -2   62.26    2.03
   3   7  -2   57.73    2.02
  -3  -7   2   61.42    1.96
  -3  -7   2   62.43    1.99
  -3  -7   2   59.30    1.99
   2   7  -2   24.56    1.13
   2   7  -2   24.77    1.14
  -2  -7   2   23.62    1.12
  -2  -7   2   23.83    1.05
  -2  -7   2   24.27    1.11
   1   7  -2    5.32    0.55
  -1  -7   2    5.28    0.52
  -1  -7   2    4.84    0.51
  -1  -7   2    5.29    0.47
   0   7  -2    4.60    0.52
   0  -7   2    5.85    0.56
   0  -7   2    4.99    0.53
   0  -7   2    4.56    0.45
  -1   7  -2    0.10    0.23
   1  -7   2    0.06    0.21
   1  -7   2    0.31    0.23
   1  -7   2    0.40    0.20
   1  -7   2    0.73    0.28
  -2   7  -2   12.45    0.83
   2  -7   2   11.83    0.71
   2  -7   2   12.50    0.84
   2  -7   2   12.57    0.82
   2  -7   2   12.87    0.79
   2  -7   2   13.98    0.87
  -3   7  -2   14.45    1.31
  -3   7  -2   14.53    0.91
   3  -7   2   12.57    0.86
   3  -7   2   12.26    0.85
   3  -7   2   13.29    0.87
   3  -7   2   14.44    0.91
  -4   7  -2    3.48    0.57
   4  -7   2    4.61    0.59
   4  -7   2    3.57    0.57
   4  -7   2    3.97    0.57
  -5   7  -2    0.73    0.37
   5  -7   2    0.89    0.38
   5  -7   2    0.36    0.32
   8   6  -2    1.50    0.48
  -8  -6   2    1.39    0.45
   7   6  -2    1.86    0.46
  -7  -6   2    1.52    0.40
   6   6  -2    0.03    0.20
   6   6  -2    0.05    0.25
  -6  -6   2    0.12    0.17
  -6  -6   2   -0.06    0.20
   5   6  -2    3.72    0.42
   5   6  -2    3.69    0.48
  -5  -6   2    3.71    0.46
  -5  -6   2    4.14    0.45
   4   6  -2    0.08    0.17
   4   6  -2    0.41    0.26
  -4  -6   2    0.12    0.16
  -4  -6   2    0.20    0.17
  -4  -6   2    0.36    0.20
   3   6  -2   32.87    1.28
   3   6  -2   33.37    1.34
  -3  -6   2   34.45    1.28
  -3  -6   2   34.61    1.29
  -3  -6   2   33.53    1.26
   2   6  -2   60.12    1.92
   2   6  -2   61.11    1.91
  -2  -6   2   59.49    1.87
  -2  -6   2   61.86    1.85
  -2  -6   2   57.66    1.87
   1   6  -2   27.33    0.97
   1   6  -2   27.44    1.12
  -1  -6   2   28.10    1.06
  -1  -6   2   30.21    1.18
  -1  -6   2   27.29    1.14
   0   6  -2    9.00    0.52
   0   6  -2    8.11    0.60
   0  -6   2    8.21    0.52
   0  -6   2    9.05    0.61
   0  -6   2    8.90    0.61
  -1   6  -2    1.14    0.27
  -1   6  -2    1.67    0.31
   1  -6   2    1.01    0.28
   1  -6   2    1.37    0.32
   1  -6   2    1.33    0.29
   1  -6   2    1.67    0.34
   1  -6   2    1.89    0.31
  -2   6  -2    3.95    0.44
  -2   6  -2    3.81    0.46
   2  -6   2    3.91    0.39
   2  -6   2    4.61    0.48
   2  -6   2    2.97    0.40
   2  -6   2    3.45    0.45
   2  -6   2    3.60    0.45
   2  -6   2    4.48    0.38
  -3   6  -2    9.38    0.72
   3  -6   2    9.94    0.71
   3  -6   2    9.28    0.59
   3  -6   2    9.95    0.63
   3  -6   2   10.52    0.74
   3  -6   2   10.21    0.74
   3  -6   2   10.48    0.70
  -4   6  -2   17.01    0.97
  -4   6  -2   18.64    1.08
   4  -6   2   15.89    1.00
   4  -6   2   16.29    0.94
   4  -6   2   16.17    0.88
   4  -6   2   16.28    0.99
  -5   6  -2    3.53    0.54
   5  -6   2    3.74    0.52
   5  -6   2    3.19    0.57
   5  -6   2    2.42    0.53
  -6   6  -2    7.15    0.75
   6  -6   2   10.26    0.95
   6  -6   2    7.51    0.82
   6  -6   2    8.28    0.74
   9   5  -2   -0.25    0.29
  -9  -5   2   -0.20    0.27
   8   5  -2    3.26    0.60
  -8  -5   2    2.95    0.54
   7   5  -2    3.42    0.49
   7   5  -2    2.96    0.52
  -7  -5   2    3.37    0.50
   6   5  -2   42.73    1.51
   6   5  -2   44.87    1.67
  -6  -5   2   42.88    1.47
  -6  -5   2   43.73    1.50
  -6  -5   2   43.28    1.61
   5   5  -2    0.26    0.17
   5   5  -2    0.15    0.17
   5   5  -2    0.07    0.18
  -5  -5   2    0.29    0.18
  -5  -5   2    0.02    0.11
  -5  -5   2    0.14    0.15
   4   5  -2    0.65    0.25
   4   5  -2    0.62    0.20
   4   5  -2    0.60    0.18
  -4  -5   2    0.44    0.19
  -4  -5   2    0.57    0.13
  -4  -5   2    0.39    0.17
  -4  -5   2    0.62    0.21
   3   5  -2   12.92    0.55
   3   5  -2   12.18    0.67
   3   5  -2   14.15    0.75
  -3  -5   2   13.32    0.67
  -3  -5   2   12.03    0.43
  -3  -5   2   12.58    0.67
  -3  -5   2   13.23    0.68
   2   5  -2   47.25    1.42
   2   5  -2   49.41    1.59
  -2  -5   2   50.02    1.51
  -2  -5   2   50.16    1.56
  -2  -5   2   48.48    1.54
   1   5  -2    2.42    0.33
   1   5  -2    2.70    0.27
  -1  -5   2    2.67    0.32
  -1  -5   2    2.75    0.29
  -1  -5   2    2.73    0.33
   0   5  -2    0.22    0.15
   0   5  -2    0.06    0.10
   0  -5   2    0.15    0.08
   0  -5   2    0.38    0.16
   0  -5   2    0.24    0.14
   0  -5   2    0.42    0.18
   0  -5   2    0.22    0.13
  -1   5  -2    1.55    0.29
  -1   5  -2    1.56    0.26
   1  -5   2    2.13    0.31
   1  -5   2    2.03    0.30
   1  -5   2    2.17    0.22
   1  -5   2    2.43    0.27
   1  -5   2    1.99    0.31
   1  -5   2    1.89    0.28
  -2   5  -2    6.18    0.50
   2  -5   2    5.33    0.40
   2  -5   2    5.57    0.49
   2  -5   2    5.30    0.48
   2  -5   2    5.08    0.46
   2  -5   2    5.41    0.38
   2  -5   2    5.76    0.48
  -3   5  -2   67.93    1.99
  -3   5  -2   65.89    2.13
   3  -5   2   66.72    2.06
   3  -5   2   65.86    2.08
   3  -5   2   67.84    2.13
   3  -5   2   63.95    1.88
   3  -5   2   66.50    1.92
   3  -5   2   66.66    2.01
  -4   5  -2   15.61    0.85
   4  -5   2   15.14    0.93
   4  -5   2   14.90    0.80
   4  -5   2   14.56    0.75
   4  -5   2   15.95    0.83
   4  -5   2   15.38    0.85
   4  -5   2   15.31    0.91
  -5   5  -2    0.28    0.25
   5  -5   2    0.25    0.25
   5  -5   2    0.03    0.24
   5  -5   2    0.38    0.29
   5  -5   2    0.46    0.25
  -6   5  -2    2.11    0.46
   6  -5   2    2.10    0.49
   6  -5   2    2.34    0.47
   6  -5   2    1.54    0.46
   9   4  -2    4.23    0.74
   9   4  -2    3.05    0.62
  -9  -4   2    3.93    0.59
  -9  -4   2    2.57    0.56
   8   4  -2   12.30    0.92
   8   4  -2    9.75    0.84
  -8  -4   2   11.82    0.91
  -8  -4   2   12.02    0.79
   7   4  -2   14.53    0.91
   7   4  -2   13.94    0.93
  -7  -4   2   15.04    0.93
  -7  -4   2   15.94    0.81
   6   4  -2    3.05    0.41
   6   4  -2    3.02    0.45
  -6  -4   2    2.38    0.42
  -6  -4   2    2.66    0.33
   5   4  -2   11.87    0.58
   5   4  -2   12.38    0.74
   5   4  -2   12.13    0.66
  -5  -4   2   11.37    0.61
  -5  -4   2   11.11    0.54
  -5  -4   2   10.45    0.65
   4   4  -2   14.00    0.64
   4   4  -2   13.62    0.63
   4   4  -2   13.94    0.73
  -4  -4   2   13.50    0.53
  -4  -4   2   11.78    0.65
  -4  -4   2   13.53    0.65
   3   4  -2   -0.07    0.09
   3   4  -2   -0.04    0.13
   3   4  -2    0.08    0.09
  -3  -4   2   -0.02    0.10
  -3  -4   2    0.08    0.11
  -3  -4   2    0.07    0.06
  -3  -4   2    0.26    0.13
   2   4  -2  242.34    5.44
   2   4  -2  240.93    5.60
  -2  -4   2  246.47    5.51
  -2  -4   2  242.75    5.52
  -2  -4   2  242.32    5.54
   1   4  -2   69.54    1.90
   1   4  -2   67.79    1.78
  -1  -4   2   65.67    1.86
  -1  -4   2   67.05    1.86
  -1  -4   2   68.16    1.79
   0   4  -2   25.38    0.87
   0   4  -2   26.18    0.95
   0  -4   2   25.36    0.94
   0  -4   2   26.12    0.69
   0  -4   2   24.94    0.84
   0  -4   2   25.46    0.95
   0  -4   2   25.67    0.96
  -1   4  -2   34.82    1.15
   1  -4   2   33.15    1.15
   1  -4   2   34.33    0.98
   1  -4   2   35.16    1.06
   1  -4   2   34.60    1.19
   1  -4   2   36.04    1.21
   1  -4   2   34.45    1.14
  -2   4  -2   12.30    0.59
  -2   4  -2   11.65    0.65
   2  -4   2   12.03    0.66
   2  -4   2   12.61    0.63
   2  -4   2   12.29    0.55
   2  -4   2   12.76    0.68
   2  -4   2   11.89    0.65
   2  -4   2   12.72    0.56
  -3   4  -2    5.35    0.43
   3  -4   2    4.35    0.37
   3  -4   2    4.72    0.47
   3  -4   2    4.89    0.42
   3  -4   2    5.06    0.46
   3  -4   2    5.87    0.39
   3  -4   2    4.91    0.43
  -4   4  -2   34.76    1.25
  -4   4  -2   31.32    1.26
   4  -4   2   35.00    1.27
   4  -4   2   32.05    1.15
   4  -4   2   34.49    1.26
   4  -4   2   33.39    1.35
   4  -4   2   32.76    1.18
   4  -4   2   34.53    1.42
  -5   4  -2   10.03    0.72
   5  -4   2   10.38    0.80
   5  -4   2    8.45    0.66
   5  -4   2    8.21    0.61
   5  -4   2    9.34    0.74
  -6   4  -2    7.54    0.69
   6  -4   2    5.85    0.70
   6  -4   2    6.35    0.69
   6  -4   2    6.28    0.62
  -7   4  -2    4.03    0.62
   7  -4   2    3.45    0.64
   7  -4   2    3.44    0.65
   7  -4   2    3.48    0.61
   9   3  -2    1.32    0.45
   9   3  -2    1.39    0.46
  -9  -3   2    2.21    0.51
  -9  -3   2    1.52    0.44
   8   3  -2    5.03    0.66
   8   3  -2    4.29    0.64
  -8  -3   2    3.96    0.56
  -8  -3   2    3.75    0.52
   7   3  -2   33.79    1.46
   7   3  -2   37.58    1.52
  -7  -3   2   36.01    1.45
  -7  -3   2   34.30    1.35
   6   3  -2   36.73    1.43
   6   3  -2   40.16    1.49
  -6  -3   2   37.59    1.41
  -6  -3   2   38.85    1.34
   5   3  -2    4.01    0.41
   5   3  -2    4.03    0.40
   5   3  -2    3.45    0.28
  -5  -3   2    4.12    0.40
  -5  -3   2    3.40    0.31
  -5  -3   2    3.33    0.32
   4   3  -2   48.54    1.46
   4   3  -2   48.34    1.35
   4   3  -2   48.45    1.53
  -4  -3   2   48.70    1.42
  -4  -3   2   50.19    1.51
  -4  -3   2   49.40    1.35
   3   3  -2   -0.04    0.22
   3   3  -2    0.01    0.12
   3   3  -2   -0.01    0.09
  -3  -3   2    0.12    0.07
  -3  -3   2    0.30    0.12
  -3  -3   2    0.10    0.11
  -3  -3   2    0.10    0.10
   2   3  -2  208.32    4.64
   2   3  -2  207.76    4.78
  -2  -3   2  202.77    4.66
  -2  -3   2  210.90    4.40
  -2  -3   2  203.52    4.69
  -2  -3   2  209.46    4.67
   1   3  -2  232.11    5.30
   1   3  -2  242.22    5.29
  -1  -3   2  234.97    5.30
  -1  -3   2  238.96    5.30
  -1  -3   2  234.32    5.22
   0   3  -2   69.36    1.84
   0   3  -2   70.66    1.79
   0   3  -2   69.81    1.57
   0  -3   2   67.64    1.84
   0  -3   2   69.39    1.71
   0  -3   2   70.84    1.86
   0  -3   2   66.46    1.82
   0  -3   2   72.28    1.57
  -1   3  -2   59.49    1.49
  -1   3  -2   57.46    1.63
   1  -3   2   59.33    1.63
   1  -3   2   58.74    1.65
   1  -3   2   58.23    1.61
   1  -3   2   58.41    1.46
   1  -3   2   60.03    1.67
   1  -3   2   61.29    1.50
  -2   3  -2    1.14    0.20
   2  -3   2    1.22    0.18
   2  -3   2    1.11    0.17
   2  -3   2    0.99    0.21
   2  -3   2    1.33    0.24
   2  -3   2    1.47    0.26
   2  -3   2    1.20    0.20
  -3   3  -2   17.67    0.72
  -3   3  -2   18.11    0.76
   3  -3   2   16.69    0.82
   3  -3   2   16.53    0.69
   3  -3   2   16.90    0.76
   3  -3   2   16.95    0.73
   3  -3   2   16.66    0.66
   3  -3   2   17.34    0.82
  -4   3  -2   13.36    0.72
  -4   3  -2   12.09    0.64
   4  -3   2   12.95    0.80
   4  -3   2   13.43    0.77
   4  -3   2   13.98    0.71
   4  -3   2   12.62    0.60
   4  -3   2   12.88    0.68
   4  -3   2   14.36    0.63
  -5   3  -2    0.31    0.23
  -5   3  -2    0.20    0.17
   5  -3   2    0.20    0.20
   5  -3   2    0.26    0.16
   5  -3   2    0.51    0.26
   5  -3   2    0.26    0.20
  -6   3  -2    0.21    0.23
   6  -3   2    0.24    0.26
   6  -3   2    0.46    0.24
   6  -3   2    0.49    0.30
  -7   3  -2    3.70    0.57
   7  -3   2    2.78    0.54
   7  -3   2    2.62    0.53
   7  -3   2    3.49    0.69
   9   2  -2    5.46    0.81
   9   2  -2    7.58    0.84
  -9  -2   2    7.22    0.77
  -9  -2   2    8.01    0.79
   8   2  -2    0.55    0.34
   8   2  -2    0.59    0.30
   8   2  -2    0.35    0.29
  -8  -2   2    0.34    0.25
  -8  -2   2   -0.05    0.22
   7   2  -2   24.47    1.14
   7   2  -2   25.28    1.25
   7   2  -2   25.56    1.22
  -7  -2   2   25.94    1.20
  -7  -2   2   24.98    1.14
   6   2  -2   57.20    1.89
   6   2  -2   51.83    1.72
   6   2  -2   56.47    1.85
  -6  -2   2   57.75    1.84
  -6  -2   2   55.68    1.77
   5   2  -2   14.26    0.74
   5   2  -2   14.14    0.66
   5   2  -2   13.55    0.51
   5   2  -2   12.32    0.70
  -5  -2   2   13.89    0.67
  -5  -2   2   12.71    0.58
  -5  -2   2   14.13    0.71
   4   2  -2   34.86    1.19
   4   2  -2   35.05    1.18
   4   2  -2   35.14    1.08
   4   2  -2   36.13    0.97
  -4  -2   2   36.28    1.08
  -4  -2   2   33.54    1.15
  -4  -2   2   35.16    1.10
   3   2  -2   44.78    1.17
   3   2  -2   43.96    1.28
   3   2  -2   44.78    1.18
   3   2  -2   42.86    1.30
  -3  -2   2   45.15    1.25
  -3  -2   2   43.59    1.18
  -3  -2   2   44.41    1.16
  -3  -2   2   45.42    1.30
   2   2  -2   73.50    1.92
   2   2  -2   74.28    1.85
   2   2  -2   74.49    1.69
  -2  -2   2   73.04    1.87
  -2  -2   2   75.28    1.86
  -2  -2   2   77.14    1.71
  -2  -2   2   76.11    1.82
   1   2  -2   67.28    1.69
   1   2  -2   64.28    1.73
  -1  -2   2   66.99    1.61
  -1  -2   2   65.93    1.66
  -1  -2   2   66.61    1.67
   0   2  -2   47.60    1.26
   0   2  -2   47.78    1.06
   0   2  -2   45.86    1.28
   0  -2   2   48.83    1.16
   0  -2   2   46.08    1.28
   0  -2   2   44.94    1.25
   0  -2   2   47.15    1.29
  -1   2  -2    5.18    0.33
  -1   2  -2    5.19    0.26
   1  -2   2    5.47    0.31
   1  -2   2    5.39    0.25
   1  -2   2    4.24    0.31
   1  -2   2    4.79    0.33
   1  -2   2    5.28    0.33
   1  -2   2    5.00    0.25
  -2   2  -2   10.39    0.48
   2  -2   2   11.37    0.53
   2  -2   2   11.01    0.47
   2  -2   2   11.49    0.57
   2  -2   2   11.85    0.58
   2  -2   2   11.00    0.42
   2  -2   2   11.12    0.47
  -3   2  -2   36.79    1.18
  -3   2  -2   37.02    1.10
   3  -2   2   35.10    1.26
   3  -2   2   36.22    1.15
   3  -2   2   35.67    1.15
   3  -2   2   37.41    1.25
   3  -2   2   36.08    1.06
   3  -2   2   36.34    1.04
  -4   2  -2    2.77    0.29
  -4   2  -2    2.70    0.33
   4  -2   2    3.42    0.32
   4  -2   2    3.00    0.33
   4  -2   2    3.31    0.39
   4  -2   2    2.91    0.25
   4  -2   2    2.21    0.35
  -5   2  -2    6.64    0.54
  -5   2  -2    6.17    0.46
   5  -2   2    6.25    0.46
   5  -2   2    5.95    0.59
   5  -2   2    5.92    0.55
   5  -2   2    5.56    0.49
  -6   2  -2   11.76    0.80
   6  -2   2   11.61    0.83
   6  -2   2   11.75    0.88
   6  -2   2   11.00    0.76
  -7   2  -2   12.10    0.89
   7  -2   2   13.40    0.97
   7  -2   2   12.89    1.01
   7  -2   2   12.12    0.88
  -8   2  -2    4.74    0.67
   8  -2   2    3.07    0.65
   8  -2   2    4.97    0.73
   9   1  -2    1.41    0.51
   9   1  -2    1.04    0.44
   9   1  -2    0.80    0.39
  -9  -1   2    1.18    0.41
  -9  -1   2    1.09    0.38
   8   1  -2    0.26    0.31
   8   1  -2    0.27    0.31
   8   1  -2    0.24    0.28
  -8  -1   2    0.59    0.31
  -8  -1   2    0.16    0.26
   7   1  -2    6.16    0.59
   7   1  -2    5.52    0.58
   7   1  -2    6.69    0.66
  -7  -1   2    5.87    0.58
  -7  -1   2    6.14    0.58
   6   1  -2    9.22    0.65
   6   1  -2    8.72    0.68
   6   1  -2    9.27    0.63
  -6  -1   2   10.08    0.66
  -6  -1   2   10.45    0.67
   5   1  -2   10.00    0.62
   5   1  -2    8.72    0.56
   5   1  -2    7.60    0.51
  -5  -1   2    9.03    0.45
  -5  -1   2    8.80    0.56
  -5  -1   2    8.05    0.55
   4   1  -2   10.09    0.52
   4   1  -2   10.33    0.55
   4   1  -2   11.08    0.59
  -4  -1   2   11.29    0.48
  -4  -1   2    9.37    0.53
   3   1  -2    2.82    0.26
   3   1  -2    3.48    0.29
   3   1  -2    3.77    0.19
   3   1  -2    3.61    0.26
  -3  -1   2    3.39    0.24
  -3  -1   2    3.30    0.28
   2   1  -2   19.22    0.67
   2   1  -2   20.28    0.68
   2   1  -2   20.91    0.60
  -2  -1   2   20.65    0.58
  -2  -1   2   20.25    0.66
  -2  -1   2   21.64    0.68
   1   1  -2  344.23    7.21
   1   1  -2  341.44    7.48
   1   1  -2  347.93    7.38
  -1  -1   2  336.46    7.37
  -1  -1   2  347.17    7.33
  -1  -1   2  352.68    7.32
   0   1  -2    1.82    0.11
   0   1  -2    1.92    0.17
   0   1  -2    1.46    0.17
   0  -1   2    2.01    0.12
   0  -1   2    1.89    0.17
   0  -1   2    1.50    0.16
   0  -1   2    1.64    0.17
  -1   1  -2   50.41    1.21
  -1   1  -2   47.73    1.33
   1  -1   2   50.08    1.12
   1  -1   2   49.65    1.23
   1  -1   2   48.56    1.32
   1  -1   2   50.97    1.34
   1  -1   2   48.58    1.30
  -2   1  -2   52.23    1.40
  -2   1  -2   54.87    1.32
   2  -1   2   52.69    1.50
   2  -1   2   51.70    1.38
   2  -1   2   52.37    1.42
   2  -1   2   53.77    1.32
   2  -1   2   55.54    1.28
   2  -1   2   52.84    1.48
  -3   1  -2   18.97    0.65
  -3   1  -2   18.82    0.73
   3  -1   2   18.61    0.72
   3  -1   2   18.61    0.78
   3  -1   2   17.56    0.79
   3  -1   2   18.80    0.58
   3  -1   2   18.58    0.70
  -4   1  -2   23.38    0.83
  -4   1  -2   22.76    0.92
   4  -1   2   21.46    0.82
   4  -1   2   22.47    0.90
   4  -1   2   23.93    0.68
   4  -1   2   22.65    1.00
   4  -1   2   23.89    0.98
  -5   1  -2   21.99    0.88
  -5   1  -2   21.49    0.98
   5  -1   2   23.52    1.06
   5  -1   2   21.31    1.06
   5  -1   2   22.78    0.99
   5  -1   2   22.25    0.86
  -6   1  -2    1.51    0.31
  -6   1  -2    1.88    0.39
   6  -1   2    1.53    0.39
   6  -1   2    1.64    0.40
   6  -1   2    1.93    0.38
  -7   1  -2   37.51    1.57
   7  -1   2   37.27    1.64
   7  -1   2   36.87    1.70
  -8   1  -2    3.14    0.62
   8  -1   2    3.54    0.64
   8  -1   2    4.43    0.71
   9   0  -2    4.45    0.70
   9   0  -2    4.25    0.71
   9   0  -2    5.97    0.86
  -9   0   2    5.89    0.72
  -9   0   2    6.10    0.73
   8   0  -2    0.04    0.24
   8   0  -2   -0.24    0.30
   8   0  -2    0.05    0.25
  -8   0   2   -0.18    0.22
  -8   0   2    0.25    0.27
   7   0  -2    3.56    0.50
   7   0  -2    3.58    0.55
   7   0  -2    3.40    0.50
  -7   0   2    4.26    0.53
  -7   0   2    3.32    0.48
   6   0  -2   10.41    0.69
   6   0  -2   10.44    0.75
   6   0  -2   10.00    0.66
  -6   0   2    8.82    0.65
  -6   0   2    9.96    0.69
   5   0  -2   87.74    2.39
   5   0  -2   83.46    2.46
   5   0  -2   86.60    2.37
  -5   0   2   87.24    2.17
  -5   0   2   84.83    2.40
   4   0  -2    0.66    0.21
   4   0  -2    1.39    0.25
   4   0  -2    1.26    0.21
  -4   0   2    1.18    0.19
  -4   0   2    1.35    0.26
   3   0  -2    1.12    0.19
   3   0  -2    1.24    0.18
   3   0  -2    1.24    0.20
  -3   0   2    1.02    0.17
  -3   0   2    1.00    0.20
   2   0  -2  163.52    3.72
   2   0  -2  165.18    3.65
   2   0  -2  161.70    3.64
  -2   0   2  165.30    3.71
  -2   0   2  166.88    3.67
   1   0  -2  298.77    6.35
   1   0  -2  299.25    6.38
   1   0  -2  293.80    6.46
  -1   0   2  307.58    6.43
  -1   0   2  299.05    6.32
  -1   0   2  302.09    6.39
   0   0  -2  419.57    8.73
   0   0  -2  412.10    8.83
   0   0   2  421.53    8.68
   0   0   2  418.13    8.79
   0   0   2  417.82    8.79
   0   0   2  413.43    8.78
  -1   0  -2    5.63    0.17
  -1   0  -2    5.36    0.31
  -1   0  -2    5.98    0.27
   1   0   2    6.06    0.25
   1   0   2    5.36    0.29
   1   0   2    6.11    0.32
   1   0   2    5.66    0.31
  -2   0  -2  137.99    2.98
  -2   0  -2  136.98    3.11
   2   0   2  133.46    3.19
   2   0   2  141.44    2.94
   2   0   2  135.35    3.10
   2   0   2  132.82    3.17
  -3   0  -2   93.93    2.36
  -3   0  -2   95.91    2.23
   3   0   2   95.80    2.44
   3   0   2   94.32    2.46
   3   0   2   95.79    2.31
  -4   0  -2    0.40    0.13
  -4   0  -2    0.43    0.16
   4   0   2    0.48    0.18
   4   0   2    0.83    0.17
   4   0   2    0.68    0.20
  -5   0  -2    6.55    0.51
  -5   0  -2    5.51    0.40
   5   0   2    5.81    0.39
   5   0   2    5.64    0.53
   5   0   2    5.98    0.51
  -6   0  -2    0.18    0.17
  -6   0  -2    0.14    0.18
   6   0   2    0.12    0.21
   6   0   2    0.23    0.21
   6   0   2    0.02    0.13
  -7   0  -2   14.69    0.80
  -7   0  -2   15.14    0.92
   7   0   2   15.28    0.98
   7   0   2   12.15    0.94
  -8   0  -2    0.55    0.32
   8   0   2    0.34    0.34
   8   0   2    0.11    0.33
   8  -1  -2    0.63    0.35
   8  -1  -2    0.43    0.34
   8  -1  -2    0.18    0.26
  -8   1   2    0.52    0.31
  -8   1   2    0.40    0.29
   7  -1  -2    0.07    0.26
   7  -1  -2    0.20    0.23
   7  -1  -2    0.30    0.27
  -7   1   2    0.15    0.21
  -7   1   2    0.23    0.26
   6  -1  -2    0.23    0.22
   6  -1  -2    0.86    0.26
   6  -1  -2    0.88    0.32
  -6   1   2    0.82    0.27
   5  -1  -2   12.77    0.70
   5  -1  -2   13.45    0.78
   5  -1  -2   12.04    0.66
  -5   1   2   12.51    0.71
  -5   1   2   12.50    0.57
   4  -1  -2   21.31    0.91
   4  -1  -2   21.48    0.83
   4  -1  -2   22.08    0.87
  -4   1   2   21.52    0.89
  -4   1   2   21.49    0.77
   3  -1  -2    9.41    0.51
   3  -1  -2    9.43    0.44
   3  -1  -2    8.71    0.47
  -3   1   2   10.43    0.53
  -3   1   2    9.52    0.45
   2  -1  -2  159.84    3.52
   2  -1  -2  159.75    3.65
   2  -1  -2  162.18    3.62
   2  -1  -2  158.70    3.60
  -2   1   2  157.28    3.60
  -2   1   2  160.01    3.66
   1  -1  -2  542.19   11.32
   1  -1  -2  518.46   11.33
   1  -1  -2  529.69   11.22
   1  -1  -2  545.94   11.32
  -1   1   2  533.67   11.35
  -1   1   2  541.61   11.20
  -1   1   2  551.32   11.36
   0  -1  -2  119.53    2.58
   0  -1  -2  114.20    2.69
   0  -1  -2  115.99    2.61
   0   1   2  123.56    2.66
   0   1   2  117.85    2.54
   0   1   2  121.17    2.61
  -1  -1  -2   61.02    1.48
  -1  -1  -2   61.72    1.37
  -1  -1  -2   61.54    1.48
   1   1   2   56.85    1.47
   1   1   2   61.89    1.48
   1   1   2   63.35    1.46
   1   1   2   64.45    1.42
  -2  -1  -2    0.22    0.07
  -2  -1  -2    0.13    0.08
   2   1   2    0.23    0.09
   2   1   2    0.28    0.10
   2   1   2    0.11    0.08
  -3  -1  -2   69.49    1.65
  -3  -1  -2   65.01    1.74
   3   1   2   67.51    1.81
   3   1   2   66.95    1.80
   3   1   2   66.02    1.70
  -4  -1  -2   58.23    1.56
  -4  -1  -2   58.03    1.67
   4   1   2   58.76    1.73
   4   1   2   57.90    1.74
   4   1   2   58.98    1.58
  -5  -1  -2   32.90    1.20
  -5  -1  -2   33.35    1.10
   5   1   2   32.69    1.27
   5   1   2   33.91    1.27
   5   1   2   32.00    1.06
  -6  -1  -2    3.60    0.37
  -6  -1  -2    2.78    0.38
   6   1   2    3.64    0.47
   6   1   2    2.72    0.31
   6   1   2    4.41    0.50
  -7  -1  -2    0.50    0.23
  -7  -1  -2    0.23    0.23
   7   1   2    0.21    0.24
   7   1   2    0.52    0.30
  -8  -1  -2   20.24    1.04
  -8  -1  -2   20.96    1.15
   8   1   2   18.77    1.19
   8   1   2   18.85    1.23
  -9  -1  -2    3.19    0.58
   9   1   2    2.41    0.60
   9   1   2    2.92    0.64
   8  -2  -2    8.71    0.82
   8  -2  -2    8.65    0.90
   8  -2  -2    8.08    0.77
  -8   2   2    7.96    0.79
  -8   2   2    7.98    0.79
   7  -2  -2    1.61    0.42
   7  -2  -2    1.73    0.39
   7  -2  -2    1.89    0.48
  -7   2   2    1.78    0.43
  -7   2   2    1.62    0.45
   6  -2  -2   35.50    1.51
   6  -2  -2   33.64    1.31
   6  -2  -2   33.58    1.38
  -6   2   2   31.15    1.34
   5  -2  -2   57.60    1.77
   5  -2  -2   54.95    1.82
   5  -2  -2   60.43    1.96
  -5   2   2   60.30    1.89
  -5   2   2   58.00    1.67
   4  -2  -2  132.55    3.37
   4  -2  -2  133.06    3.46
   4  -2  -2  137.66    3.28
  -4   2   2  135.53    3.26
  -4   2   2  136.01    3.44
   3  -2  -2   51.99    1.57
   3  -2  -2   55.17    1.52
   3  -2  -2   52.95    1.52
   3  -2  -2   54.14    1.43
  -3   2   2   52.41    1.58
  -3   2   2   52.55    1.49
   2  -2  -2  139.24    3.27
   2  -2  -2  144.66    3.31
   2  -2  -2  144.00    3.14
   2  -2  -2  142.42    3.28
  -2   2   2  139.01    3.34
  -2   2   2  135.74    3.28
  -2   2   2  143.36    3.07
   1  -2  -2  789.51   16.25
   1  -2  -2  780.51   16.44
   1  -2  -2  755.49   16.41
   1  -2  -2  770.92   16.43
  -1   2   2  793.73   16.34
  -1   2   2  803.49   16.51
   0  -2  -2   23.59    0.68
   0  -2  -2   21.89    0.69
   0  -2  -2   23.28    0.68
   0  -2  -2   23.99    0.65
   0   2   2   23.98    0.74
   0   2   2   24.53    0.68
  -1  -2  -2    2.73    0.18
  -1  -2  -2    2.92    0.21
  -1  -2  -2    2.68    0.18
  -1  -2  -2    2.59    0.17
   1   2   2    2.32    0.20
   1   2   2    2.44    0.19
   1   2   2    2.43    0.17
  -2  -2  -2   65.50    1.48
  -2  -2  -2   65.88    1.56
  -2  -2  -2   65.28    1.62
   2   2   2   65.21    1.59
   2   2   2   61.35    1.61
   2   2   2   62.22    1.61
   2   2   2   65.01    1.50
  -3  -2  -2   45.57    1.29
  -3  -2  -2   46.58    1.23
   3   2   2   44.85    1.32
   3   2   2   44.85    1.26
   3   2   2   45.39    1.30
  -4  -2  -2   84.20    2.07
  -4  -2  -2   80.60    2.14
   4   2   2   78.14    2.19
   4   2   2   80.67    2.19
   4   2   2   82.78    2.09
  -5  -2  -2   41.60    1.27
  -5  -2  -2   36.56    1.30
   5   2   2   41.44    1.24
   5   2   2   39.38    1.40
   5   2   2   39.06    1.39
  -6  -2  -2   20.87    0.96
  -6  -2  -2   20.51    0.88
   6   2   2   20.68    1.02
   6   2   2   20.03    1.02
   6   2   2   20.18    0.82
  -7  -2  -2    0.13    0.17
  -7  -2  -2    0.11    0.20
   7   2   2    0.31    0.26
   7   2   2   -0.05    0.25
  -8  -2  -2   17.40    0.96
  -8  -2  -2   17.93    1.06
   8   2   2   18.57    1.18
   8   2   2   18.46    1.17
  -9  -2  -2    3.37    0.59
   9   2   2    3.30    0.67
   9   2   2    3.77    0.72
   8  -3  -2   13.91    1.06
   8  -3  -2   15.60    1.18
  -8   3   2   14.87    1.09
  -8   3   2   18.72    1.16
   7  -3  -2    3.76    0.57
   7  -3  -2    5.08    0.69
   7  -3  -2    3.33    0.50
  -7   3   2    3.20    0.59
  -7   3   2    4.71    0.61
   6  -3  -2   46.48    1.72
   6  -3  -2   44.78    1.81
   6  -3  -2   43.80    1.60
  -6   3   2   46.12    1.73
   5  -3  -2    1.52    0.30
   5  -3  -2    1.90    0.43
   5  -3  -2    1.59    0.34
  -5   3   2    1.21    0.32
  -5   3   2    1.61    0.30
   4  -3  -2    6.71    0.50
   4  -3  -2    7.55    0.37
   4  -3  -2    7.32    0.55
   4  -3  -2    6.77    0.44
   4  -3  -2    6.62    0.47
  -4   3   2    6.40    0.46
  -4   3   2    6.85    0.53
   3  -3  -2    0.71    0.20
   3  -3  -2    0.47    0.14
   3  -3  -2    0.46    0.16
   3  -3  -2    0.48    0.11
   3  -3  -2    0.06    0.12
  -3   3   2    0.56    0.12
  -3   3   2    0.58    0.18
  -3   3   2    0.39    0.16
   2  -3  -2    6.48    0.31
   2  -3  -2    6.83    0.40
   2  -3  -2    7.50    0.42
   2  -3  -2    6.99    0.32
   2  -3  -2    6.77    0.41
   2  -3  -2    6.36    0.39
  -2   3   2    6.79    0.33
  -2   3   2    5.98    0.41
   1  -3  -2  129.70    2.99
   1  -3  -2  126.41    2.93
   1  -3  -2  129.85    3.00
   1  -3  -2  127.25    3.03
   1  -3  -2  129.74    2.80
  -1   3   2  127.61    2.92
  -1   3   2  127.85    3.08
   0  -3  -2    2.98    0.24
   0  -3  -2    3.77    0.24
   0  -3  -2    3.53    0.25
   0  -3  -2    3.82    0.19
   0   3   2    3.73    0.17
   0   3   2    3.62    0.25
   0   3   2    3.45    0.27
  -1  -3  -2   22.62    0.57
  -1  -3  -2   21.18    0.69
  -1  -3  -2   21.96    0.68
  -1  -3  -2   21.66    0.69
   1   3   2   20.60    0.61
   1   3   2   20.49    0.71
  -2  -3  -2    3.84    0.26
  -2  -3  -2    3.52    0.26
  -2  -3  -2    4.60    0.25
   2   3   2    3.89    0.29
   2   3   2    3.45    0.21
   2   3   2    3.54    0.25
  -3  -3  -2  341.74    7.59
  -3  -3  -2  345.72    7.63
  -3  -3  -2  368.54    7.45
   3   3   2  341.65    7.62
   3   3   2  350.59    7.57
   3   3   2  348.37    7.66
  -4  -3  -2   52.91    1.58
  -4  -3  -2   55.42    1.55
   4   3   2   54.49    1.56
   4   3   2   56.61    1.60
   4   3   2   57.95    1.68
  -5  -3  -2   13.31    0.68
  -5  -3  -2   14.81    0.68
   5   3   2   13.17    0.73
   5   3   2   14.38    0.65
   5   3   2   12.74    0.69
  -6  -3  -2    9.65    0.60
  -6  -3  -2   10.54    0.65
   6   3   2    8.94    0.67
   6   3   2    8.50    0.53
   6   3   2    8.74    0.65
  -7  -3  -2   33.72    1.32
  -7  -3  -2   34.02    1.37
   7   3   2   33.52    1.44
   7   3   2   32.23    1.44
  -8  -3  -2   12.31    0.83
  -8  -3  -2   14.22    0.91
   8   3   2   12.57    0.97
   8   3   2   12.46    0.94
  -9  -3  -2    3.65    0.60
  -9  -3  -2    3.30    0.61
   9   3   2    3.92    0.69
   9   3   2    4.00    0.71
   7  -4  -2   -0.21    0.24
   7  -4  -2   -0.04    0.26
  -7   4   2    0.22    0.27
   6  -4  -2    0.05    0.25
   6  -4  -2    0.09    0.26
   6  -4  -2    0.32    0.25
  -6   4   2    0.22    0.26
   5  -4  -2    1.97    0.35
   5  -4  -2    1.77    0.36
   5  -4  -2    1.73    0.36
   5  -4  -2    1.93    0.41
  -5   4   2    1.25    0.34
   4  -4  -2    1.71    0.35
   4  -4  -2    1.29    0.29
   4  -4  -2    1.18    0.27
   4  -4  -2    1.27    0.26
  -4   4   2    0.73    0.22
  -4   4   2    1.50    0.35
   3  -4  -2    5.00    0.34
   3  -4  -2    4.41    0.38
   3  -4  -2    5.71    0.42
   3  -4  -2    5.56    0.33
   3  -4  -2    5.23    0.41
   3  -4  -2    5.86    0.45
  -3   4   2    4.87    0.43
  -3   4   2    4.83    0.33
   2  -4  -2  144.16    3.42
   2  -4  -2  139.27    3.37
   2  -4  -2  143.33    3.22
   2  -4  -2  139.89    3.39
   2  -4  -2  138.22    3.26
   2  -4  -2  138.80    3.42
  -2   4   2  141.36    3.29
  -2   4   2  139.82    3.49
   1  -4  -2   14.47    0.48
   1  -4  -2   14.30    0.64
   1  -4  -2   13.21    0.54
   1  -4  -2   14.50    0.63
   1  -4  -2   13.56    0.59
  -1   4   2   16.88    0.72
  -1   4   2   14.08    0.58
  -1   4   2   14.74    0.48
   0  -4  -2   45.48    1.28
   0  -4  -2   42.76    1.08
   0  -4  -2   46.06    1.22
   0  -4  -2   43.21    1.29
   0   4   2   44.58    1.26
   0   4   2   42.98    1.10
  -1  -4  -2    2.75    0.24
  -1  -4  -2    3.05    0.23
  -1  -4  -2    2.95    0.26
   1   4   2    2.72    0.20
   1   4   2    2.56    0.25
  -2  -4  -2   25.44    0.83
  -2  -4  -2   26.04    0.65
  -2  -4  -2   24.40    0.82
  -2  -4  -2   24.57    0.85
   2   4   2   26.60    0.83
   2   4   2   24.84    0.88
   2   4   2   25.35    0.65
  -3  -4  -2   12.22    0.57
  -3  -4  -2   13.00    0.58
  -3  -4  -2   11.73    0.49
   3   4   2   12.08    0.57
   3   4   2   12.23    0.58
   3   4   2   12.73    0.48
  -4  -4  -2   25.12    0.77
  -4  -4  -2   24.37    0.91
  -4  -4  -2   25.86    0.93
   4   4   2   23.74    0.86
   4   4   2   24.88    0.96
   4   4   2   23.77    0.91
  -5  -4  -2    0.96    0.23
  -5  -4  -2    0.82    0.21
   5   4   2    0.56    0.24
   5   4   2    1.06    0.23
   5   4   2    0.94    0.26
  -6  -4  -2   20.27    0.92
  -6  -4  -2   23.86    1.01
   6   4   2   20.06    0.96
   6   4   2   21.42    1.06
   6   4   2   19.85    0.88
  -7  -4  -2    9.16    0.67
  -7  -4  -2    8.82    0.66
   7   4   2    8.38    0.70
   7   4   2    8.11    0.72
  -8  -4  -2    2.91    0.52
  -8  -4  -2    2.57    0.46
   8   4   2    3.60    0.57
   8   4   2    2.33    0.51
  -9  -4  -2    6.56    0.72
  -9  -4  -2    7.17    0.73
   9   4   2    8.05    0.86
   9   4   2    6.86    0.83
   7  -5  -2    3.10    0.64
   7  -5  -2    4.16    0.71
  -7   5   2    3.90    0.69
   6  -5  -2    4.28    0.54
   6  -5  -2    3.98    0.56
   6  -5  -2    3.26    0.61
  -6   5   2    2.82    0.58
   5  -5  -2   15.04    0.90
   5  -5  -2   14.06    0.84
   5  -5  -2   13.67    0.92
  -5   5   2   16.10    0.98
   4  -5  -2    0.10    0.18
   4  -5  -2   -0.03    0.15
   4  -5  -2   -0.04    0.12
   4  -5  -2    0.16    0.19
   4  -5  -2    0.10    0.16
  -4   5   2   -0.03    0.16
  -4   5   2    0.09    0.20
   3  -5  -2    0.40    0.18
   3  -5  -2    0.35    0.14
   3  -5  -2    0.70    0.23
   3  -5  -2    0.50    0.17
   3  -5  -2    0.41    0.17
   3  -5  -2    0.30    0.16
  -3   5   2    0.34    0.16
  -3   5   2    0.16    0.18
   2  -5  -2    0.77    0.18
   2  -5  -2    0.57    0.19
   2  -5  -2    0.41    0.16
   2  -5  -2    1.03    0.24
   2  -5  -2    0.84    0.17
   2  -5  -2    0.59    0.18
  -2   5   2    0.51    0.21
  -2   5   2    0.82    0.20
   1  -5  -2   33.39    1.08
   1  -5  -2   33.22    0.95
   1  -5  -2   31.66    1.14
   1  -5  -2   32.22    0.99
   1  -5  -2   31.58    1.06
   1  -5  -2   29.93    1.10
  -1   5   2   33.25    0.94
  -1   5   2   34.97    1.11
   0  -5  -2   82.31    2.15
   0  -5  -2   82.30    2.05
   0  -5  -2   80.12    2.17
   0  -5  -2   84.42    1.89
   0   5   2   78.01    2.13
   0   5   2   77.57    1.95
  -1  -5  -2   32.20    0.99
  -1  -5  -2   32.89    1.10
  -1  -5  -2   35.17    1.11
   1   5   2   31.76    1.09
   1   5   2   31.74    0.96
  -2  -5  -2   22.52    0.80
  -2  -5  -2   22.17    0.84
  -2  -5  -2   21.57    0.81
   2   5   2   21.14    0.85
   2   5   2   21.43    0.77
  -3  -5  -2   10.48    0.52
  -3  -5  -2   10.14    0.52
  -3  -5  -2   10.57    0.56
   3   5   2   10.94    0.58
   3   5   2    9.91    0.53
   3   5   2   10.45    0.38
  -4  -5  -2   87.87    2.19
  -4  -5  -2   84.45    2.32
  -4  -5  -2   88.55    2.31
   4   5   2   86.23    2.14
   4   5   2   85.04    2.34
   4   5   2   84.40    2.33
  -5  -5  -2   12.03    0.65
  -5  -5  -2   12.76    0.69
   5   5   2   12.96    0.64
   5   5   2   11.95    0.71
   5   5   2   12.39    0.67
  -6  -5  -2   23.79    1.04
  -6  -5  -2   24.45    1.04
   6   5   2   25.53    1.15
   6   5   2   24.37    1.01
   6   5   2   23.42    1.02
  -7  -5  -2    2.95    0.43
  -7  -5  -2    2.29    0.41
   7   5   2    2.33    0.47
   7   5   2    3.37    0.43
   7   5   2    2.09    0.40
  -8  -5  -2    4.56    0.58
  -8  -5  -2    4.70    0.59
   8   5   2    4.01    0.66
   8   5   2    3.11    0.56
  -9  -5  -2   24.47    1.34
  -9  -5  -2   24.03    1.28
   9   5   2   24.40    1.43
   6  -6  -2    0.93    0.38
   6  -6  -2    1.46    0.42
   6  -6  -2    0.80    0.40
  -6   6   2    1.21    0.45
   5  -6  -2   26.90    1.34
   5  -6  -2   27.07    1.29
   5  -6  -2   26.70    1.25
  -5   6   2   28.29    1.39
   4  -6  -2   17.85    0.93
   4  -6  -2   16.78    0.94
   4  -6  -2   15.76    0.88
   4  -6  -2   16.67    0.90
  -4   6   2   17.54    1.04
  -4   6   2   13.18    0.89
   3  -6  -2    2.25    0.37
   3  -6  -2    2.33    0.29
   3  -6  -2    2.32    0.36
   3  -6  -2    2.30    0.34
   3  -6  -2    2.87    0.36
   3  -6  -2    2.92    0.33
  -3   6   2    2.70    0.46
  -3   6   2    2.34    0.34
   2  -6  -2   26.57    1.13
   2  -6  -2   28.25    1.05
   2  -6  -2   29.09    1.09
   2  -6  -2   30.34    1.08
   2  -6  -2   29.35    1.14
   2  -6  -2   28.24    0.96
  -2   6   2   27.30    0.95
  -2   6   2   28.29    1.23
  -2   6   2   29.96    1.10
   1  -6  -2   28.84    0.94
   1  -6  -2   29.39    1.08
   1  -6  -2   29.43    0.97
   1  -6  -2   31.73    1.18
   1  -6  -2   29.89    1.06
   1  -6  -2   30.51    1.14
  -1   6   2   30.05    0.96
  -1   6   2   31.87    1.13
   0  -6  -2   34.18    1.25
   0  -6  -2   35.80    1.23
   0  -6  -2   34.79    1.12
   0  -6  -2   37.97    0.98
   0   6   2   34.57    1.06
   0   6   2   33.52    1.21
  -1  -6  -2   27.29    1.02
  -1  -6  -2   25.41    0.88
  -1  -6  -2   26.85    1.04
   1   6   2   26.86    1.02
   1   6   2   27.86    0.92
  -2  -6  -2   30.83    1.12
  -2  -6  -2   32.68    1.14
  -2  -6  -2   32.63    1.02
   2   6   2   30.29    1.14
   2   6   2   31.95    1.05
  -3  -6  -2    8.07    0.53
  -3  -6  -2    7.26    0.45
  -3  -6  -2    8.14    0.51
   3   6   2    8.48    0.52
   3   6   2    8.48    0.56
  -4  -6  -2   30.32    1.08
  -4  -6  -2   28.77    1.12
  -4  -6  -2   30.64    1.06
   4   6   2   28.42    1.11
   4   6   2   28.04    1.10
  -5  -6  -2   82.46    2.31
  -5  -6  -2   81.59    2.38
  -5  -6  -2   83.25    2.19
   5   6   2   81.38    2.40
   5   6   2   81.30    2.36
  -6  -6  -2    2.49    0.37
  -6  -6  -2    2.71    0.40
  -7  -6  -2   52.87    1.87
  -7  -6  -2   51.03    1.80
   7   6   2   50.94    1.92
   7   6   2   51.98    1.75
  -8  -6  -2    1.77    0.42
  -8  -6  -2    1.59    0.43
   8   6   2    1.09    0.42
  -9  -6  -2    4.55    0.65
  -9  -6  -2    3.39    0.60
   9   6   2    4.91    0.82
   6  -7  -2    5.64    0.70
   6  -7  -2    6.30    0.70
   6  -7  -2    5.76    0.74
  -6   7   2    6.89    0.79
   5  -7  -2   21.50    1.20
   5  -7  -2   24.22    1.29
   5  -7  -2   22.30    1.18
  -5   7   2   23.84    1.33
   4  -7  -2    4.39    0.52
   4  -7  -2    5.88    0.59
   4  -7  -2    5.22    0.56
   4  -7  -2    5.58    0.59
  -4   7   2    5.51    0.63
   3  -7  -2    2.55    0.42
   3  -7  -2    3.13    0.43
   3  -7  -2    2.19    0.39
   3  -7  -2    2.70    0.40
   3  -7  -2    2.09    0.36
  -3   7   2    2.82    0.45
  -3   7   2    1.88    0.43
   2  -7  -2   11.80    0.65
   2  -7  -2   13.76    0.78
   2  -7  -2   10.47    0.66
   2  -7  -2   10.84    0.67
   2  -7  -2   11.30    0.74
  -2   7   2   12.03    0.73
  -2   7   2   12.58    0.85
   1  -7  -2   14.55    0.64
   1  -7  -2   13.17    0.76
   1  -7  -2   13.59    0.80
   1  -7  -2   13.29    0.73
   1  -7  -2   14.42    0.70
  -1   7   2   14.79    0.79
  -1   7   2   14.48    0.68
   0  -7  -2   66.20    2.07
   0  -7  -2   66.92    1.88
   0  -7  -2   67.00    2.03
   0   7   2   67.69    2.04
   0   7   2   68.39    1.84
  -1  -7  -2   66.98    2.02
  -1  -7  -2   68.81    1.85
  -1  -7  -2   67.81    2.06
   1   7   2   68.32    1.88
   1   7   2   67.45    2.05
  -2  -7  -2   17.64    0.85
  -2  -7  -2   17.36    0.84
  -2  -7  -2   18.35    0.73
   2   7   2   18.67    0.79
   2   7   2   17.18    0.87
  -3  -7  -2   15.87    0.69
  -3  -7  -2   14.32    0.76
  -3  -7  -2   14.44    0.77
   3   7   2   15.56    0.83
   3   7   2   14.89    0.73
  -4  -7  -2   34.04    1.22
  -4  -7  -2   37.85    1.36
  -4  -7  -2   35.77    1.28
   4   7   2   37.02    1.39
   4   7   2   33.85    1.30
  -5  -7  -2   61.16    1.83
  -5  -7  -2   58.93    1.78
  -5  -7  -2   59.25    1.93
   5   7   2   54.36    1.87
   5   7   2   58.88    1.93
  -6  -7  -2    6.14    0.54
  -6  -7  -2    6.62    0.63
   6   7   2    7.43    0.67
   6   7   2    6.76    0.59
  -7  -7  -2   19.69    1.09
  -7  -7  -2   20.89    1.06
   7   7   2   20.12    1.16
   7   7   2   21.95    1.06
  -8  -7  -2    2.89    0.55
  -8  -7  -2    2.48    0.49
   8   7   2    1.86    0.52
  -9  -7  -2    5.62    0.71
  -9  -7  -2    7.60    0.83
   9   7   2    7.72    0.89
   5  -8  -2    1.26    0.45
   5  -8  -2    2.09    0.48
  -5   8   2    1.02    0.45
   4  -8  -2   18.23    1.04
   4  -8  -2   15.76    1.00
   4  -8  -2   17.21    1.02
  -4   8   2   16.64    1.13
   3  -8  -2    2.28    0.44
   3  -8  -2    2.40    0.44
   3  -8  -2    1.85    0.43
   3  -8  -2    2.16    0.45
  -3   8   2    2.40    0.52
   2  -8  -2    0.47    0.21
   2  -8  -2    0.44    0.23
   2  -8  -2    0.36    0.23
   2  -8  -2    0.68    0.27
  -2   8   2    0.59    0.26
   1  -8  -2    1.49    0.36
   1  -8  -2    1.09    0.27
   1  -8  -2    1.07    0.29
   1  -8  -2    0.96    0.31
  -1   8   2    1.20    0.33
   0  -8  -2   33.70    1.19
   0  -8  -2   34.67    1.40
   0  -8  -2   35.21    1.37
   0   8   2   31.56    1.33
  -1  -8  -2   50.85    1.77
  -1  -8  -2   50.35    1.52
   1   8   2   50.52    1.58
   1   8   2   49.52    1.75
  -2  -8  -2   57.93    1.67
  -2  -8  -2   59.12    1.92
  -2  -8  -2   58.84    1.92
   2   8   2   58.43    1.95
   2   8   2   56.01    1.76
  -3  -8  -2   23.83    1.07
  -3  -8  -2   23.06    0.90
  -3  -8  -2   23.29    1.08
   3   8   2   24.68    1.02
   3   8   2   23.31    1.12
  -4  -8  -2    2.21    0.36
  -4  -8  -2    1.61    0.30
  -4  -8  -2    1.60    0.37
   4   8   2    1.36    0.34
   4   8   2    1.89    0.41
  -5  -8  -2   10.21    0.73
  -5  -8  -2    8.65    0.62
  -5  -8  -2    9.11    0.62
   5   8   2    8.24    0.68
   5   8   2    8.54    0.69
  -6  -8  -2    0.86    0.30
  -6  -8  -2    0.75    0.29
   6   8   2    0.35    0.29
   6   8   2    0.35    0.29
  -7  -8  -2    1.14    0.36
  -7  -8  -2    0.71    0.27
   7   8   2    0.50    0.31
   7   8   2    1.19    0.43
  -8  -8  -2    1.99    0.50
  -8  -8  -2    1.74    0.57
   8   8   2    2.38    0.56
   4  -9  -2    5.65    0.66
   4  -9  -2    5.76    0.67
   4  -9  -2    6.51    0.73
  -4   9   2    5.87    0.86
   3  -9  -2    5.10    0.66
   3  -9  -2    4.69    0.61
   3  -9  -2    6.12    0.64
  -3   9   2    6.27    0.80
   2  -9  -2    2.95    0.52
   2  -9  -2    2.51    0.40
   2  -9  -2    2.83    0.45
   2  -9  -2    3.60    0.54
  -2   9   2    3.07    0.53
  -2   9   2    2.84    0.59
   1  -9  -2    5.84    0.52
   1  -9  -2    4.53    0.57
   1  -9  -2    5.10    0.59
  -1   9   2    5.91    0.63
   0  -9  -2    0.30    0.23
   0  -9  -2    0.33    0.19
   0  -9  -2    0.58    0.28
   0   9   2    0.55    0.31
  -1  -9  -2    1.76    0.30
  -1  -9  -2    1.96    0.41
  -1  -9  -2    1.05    0.34
   1   9   2    1.36    0.37
  -2  -9  -2    8.48    0.70
  -2  -9  -2    7.18    0.52
  -2  -9  -2    7.82    0.66
   2   9   2    8.95    0.63
   2   9   2    8.57    0.74
  -3  -9  -2    7.88    0.67
  -3  -9  -2    8.15    0.66
   3   9   2    9.57    0.66
   3   9   2    8.97    0.75
  -4  -9  -2    5.46    0.60
  -4  -9  -2    4.97    0.53
   4   9   2    4.88    0.55
   4   9   2    3.53    0.57
  -5  -9  -2    1.45    0.34
  -5  -9  -2    1.58    0.39
   5   9   2    1.82    0.46
   5   9   2    1.23    0.34
  -6  -9  -2    8.81    0.76
   6   9   2    9.01    0.79
   6   9   2    9.39    0.82
  -7  -9  -2    2.77    0.55
   7   9   2    4.63    0.68
   7   9   2    3.71    0.58
  -8  -9  -2    4.34    0.71
   8   9   2    5.39    0.81
   3 -10  -2    2.86    0.60
   3 -10  -2    3.48    0.63
  -3  10   2    4.16    0.80
   2 -10  -2    0.17    0.27
   2 -10  -2    0.56    0.34
  -2  10   2   -0.23    0.33
  -2  10   2    0.44    0.34
   1 -10  -2   -0.01    0.24
   1 -10  -2    0.04    0.26
  -1  10   2    0.01    0.30
   0 -10  -2    3.32    0.51
   0 -10  -2    2.55    0.54
   0  10   2    2.88    0.55
  -1 -10  -2   16.65    1.05
  -1 -10  -2   15.15    0.98
   1  10   2   15.80    1.01
  -2 -10  -2   18.64    1.06
  -2 -10  -2   17.80    1.07
   2  10   2   16.78    1.08
  -3 -10  -2   25.12    1.27
  -3 -10  -2   23.68    1.24
   3  10   2   25.84    1.32
   3  10   2   23.54    1.13
  -4 -10  -2   16.12    0.97
  -4 -10  -2   15.23    0.98
   4  10   2   15.68    0.93
   4  10   2   14.56    1.03
  -5 -10  -2    8.05    0.79
  -5 -10  -2    9.99    0.77
   5  10   2    9.40    0.85
   5  10   2    9.20    0.79
  -6 -10  -2    5.82    0.74
   6  10   2    7.02    0.75
   6  10   2    6.41    0.72
  -7 -10  -2    0.55    0.32
   7  10   2    0.99    0.45
   7  10   2    0.60    0.42
   1 -11  -2    9.22    0.89
   1 -11  -2    9.88    0.89
  -1  11   2    7.20    0.84
   0 -11  -2    4.20    0.70
   0 -11  -2    4.00    0.63
   0  11   2    5.06    0.72
  -1 -11  -2    5.03    0.67
  -1 -11  -2    3.58    0.60
   1  11   2    5.17    0.71
  -2 -11  -2    3.95    0.60
  -2 -11  -2    3.36    0.60
   2  11   2    3.53    0.65
  -3 -11  -2    5.91    0.69
  -3 -11  -2    5.03    0.66
   3  11   2    5.52    0.75
  -4 -11  -2   25.31    1.36
  -4 -11  -2   23.47    1.30
   4  11   2   25.00    1.40
  -5 -11  -2   15.31    1.03
  -5 -11  -2   15.17    1.06
   5  11   2   14.86    1.11
   5  11   2   15.71    1.05
  -6 -11  -2    6.67    0.78
   6  11   2   10.54    0.91
   6  11   2    6.62    0.81
  -1 -12  -2    4.01    0.69
  -1 -12  -2    4.38    0.75
   1  12   2    4.26    0.74
  -2 -12  -2    1.53    0.50
  -2 -12  -2    1.07    0.43
   2  12   2    3.11    0.66
  -3 -12  -2    8.78    0.87
  -3 -12  -2    8.85    0.88
   3  12   2    8.68    0.93
  -4 -12  -2    2.29    0.53
  -4 -12  -2    2.82    0.58
   4  12   2    2.63    0.62
   5  10  -3    1.02    0.49
   5  10  -3    0.86    0.45
  -5 -10   3    0.90    0.43
  -5 -10   3    0.94    0.47
   4  10  -3   10.50    0.98
   4  10  -3    8.13    0.89
  -4 -10   3    9.00    0.87
  -4 -10   3    6.51    0.76
  -4 -10   3    9.45    0.89
   3  10  -3    4.24    0.72
   3  10  -3    5.08    0.76
  -3 -10   3    4.42    0.64
  -3 -10   3    5.03    0.72
  -3 -10   3    4.89    0.70
   2  10  -3    0.32    0.38
   2  10  -3    0.21    0.34
  -2 -10   3    0.38    0.28
  -2 -10   3    0.03    0.32
  -2 -10   3    0.01    0.32
   1  10  -3    1.36    0.47
   1  10  -3    1.70    0.52
  -1 -10   3    1.34    0.44
  -1 -10   3    1.21    0.47
   0  10  -3    2.93    0.65
   0  10  -3    2.32    0.59
   0 -10   3    2.67    0.57
   0 -10   3    2.93    0.62
   6   9  -3    4.67    0.70
   6   9  -3    5.69    0.75
  -6  -9   3    4.57    0.67
  -6  -9   3    4.62    0.66
   5   9  -3    0.27    0.38
   5   9  -3   -0.44    0.27
  -5  -9   3    0.18    0.30
  -5  -9   3    0.34    0.30
   4   9  -3   14.82    1.07
   4   9  -3   12.55    1.00
  -4  -9   3   12.26    0.94
  -4  -9   3   13.54    1.01
  -4  -9   3   15.12    1.02
   3   9  -3   22.88    1.32
   3   9  -3   23.77    1.32
  -3  -9   3   23.33    1.27
  -3  -9   3   22.12    1.26
  -3  -9   3   23.21    1.21
   2   9  -3   11.46    0.95
   2   9  -3   12.83    0.99
  -2  -9   3   11.53    0.84
  -2  -9   3   11.44    0.90
  -2  -9   3   12.30    0.95
   1   9  -3   14.66    1.06
   1   9  -3   15.71    1.06
  -1  -9   3   15.57    1.07
  -1  -9   3   13.33    1.00
  -1  -9   3   13.38    0.88
   0   9  -3    4.58    0.71
   0  -9   3    4.53    0.72
   0  -9   3    4.08    0.64
  -1   9  -3    1.41    0.48
   1  -9   3    2.06    0.51
   1  -9   3    1.45    0.48
  -2   9  -3    7.83    0.85
   2  -9   3    7.80    0.82
   2  -9   3   10.38    0.91
   2  -9   3    8.19    0.86
   7   8  -3    1.95    0.56
  -7  -8   3    1.86    0.49
   6   8  -3    5.62    0.68
   6   8  -3    7.44    0.82
  -6  -8   3    6.50    0.70
  -6  -8   3    6.13    0.72
   5   8  -3   14.43    1.02
   5   8  -3   14.59    0.96
  -5  -8   3   15.23    0.99
  -5  -8   3   13.82    0.93
   4   8  -3    5.25    0.68
   4   8  -3    3.76    0.59
  -4  -8   3    4.21    0.59
  -4  -8   3    5.20    0.61
  -4  -8   3    4.53    0.55
   3   8  -3   16.84    1.05
   3   8  -3   17.15    1.09
  -3  -8   3   17.46    1.03
  -3  -8   3   14.17    0.91
  -3  -8   3   17.47    1.05
   2   8  -3    2.13    0.46
   2   8  -3    2.10    0.50
  -2  -8   3    1.79    0.43
  -2  -8   3    1.57    0.40
  -2  -8   3    1.79    0.40
   1   8  -3   -0.16    0.23
  -1  -8   3   -0.18    0.21
  -1  -8   3    0.20    0.22
  -1  -8   3   -0.21    0.19
   0   8  -3    0.10    0.26
   0  -8   3   -0.11    0.23
   0  -8   3   -0.09    0.22
   0  -8   3    0.07    0.21
  -1   8  -3    6.69    0.70
   1  -8   3    7.06    0.72
   1  -8   3    5.92    0.64
   1  -8   3    6.52    0.72
  -2   8  -3    5.78    0.69
   2  -8   3    5.82    0.69
   2  -8   3    5.80    0.71
   2  -8   3    6.33    0.69
  -3   8  -3    8.20    0.82
   3  -8   3    8.34    0.83
   3  -8   3    9.27    0.85
   3  -8   3    9.36    0.82
   8   7  -3    4.30    0.73
  -8  -7   3    3.49    0.64
   7   7  -3    9.90    0.91
  -7  -7   3   10.51    0.86
   6   7  -3    1.92    0.48
  -6  -7   3    2.31    0.47
  -6  -7   3    1.89    0.41
   5   7  -3    0.37    0.31
   5   7  -3    0.14    0.23
  -5  -7   3    0.41    0.27
  -5  -7   3    0.34    0.25
   4   7  -3    8.47    0.73
   4   7  -3    6.36    0.64
  -4  -7   3    8.25    0.66
  -4  -7   3    7.60    0.65
  -4  -7   3    7.97    0.68
   3   7  -3   19.48    1.04
   3   7  -3   19.14    1.10
  -3  -7   3   19.64    1.04
  -3  -7   3   18.46    0.95
  -3  -7   3   19.29    1.01
   2   7  -3   22.58    1.13
  -2  -7   3   20.74    0.99
  -2  -7   3   21.73    1.09
  -2  -7   3   22.96    1.12
   1   7  -3    5.19    0.57
  -1  -7   3    4.88    0.47
  -1  -7   3    4.59    0.53
  -1  -7   3    5.08    0.57
   0   7  -3    1.16    0.37
   0  -7   3    1.18    0.35
   0  -7   3    0.74    0.27
   0  -7   3    1.05    0.27
  -1   7  -3    0.26    0.23
   1  -7   3   -0.15    0.17
   1  -7   3    0.09    0.21
   1  -7   3    0.04    0.21
   1  -7   3    0.06    0.16
  -2   7  -3    5.60    0.63
   2  -7   3    6.01    0.65
   2  -7   3    5.85    0.62
   2  -7   3    5.83    0.62
  -3   7  -3   17.35    1.06
   3  -7   3   16.66    1.00
   3  -7   3   14.44    0.96
   3  -7   3   15.78    1.01
   3  -7   3   16.39    1.02
  -4   7  -3    0.88    0.41
   4  -7   3    1.31    0.42
   4  -7   3    1.21    0.40
   4  -7   3    1.24    0.43
   8   6  -3   10.28    0.97
  -8  -6   3   11.90    0.94
   7   6  -3   11.33    0.89
  -7  -6   3   10.36    0.84
   6   6  -3   -0.07    0.25
  -6  -6   3    0.02    0.21
  -6  -6   3    0.06    0.21
   5   6  -3    9.43    0.66
   5   6  -3    9.79    0.76
  -5  -6   3    8.12    0.66
  -5  -6   3    8.25    0.67
   4   6  -3    3.50    0.46
   4   6  -3    3.24    0.49
  -4  -6   3    3.82    0.47
  -4  -6   3    3.62    0.45
  -4  -6   3    3.30    0.42
   3   6  -3   17.06    0.88
   3   6  -3   19.69    1.01
  -3  -6   3   15.55    0.83
  -3  -6   3   16.99    0.89
  -3  -6   3   15.69    0.84
   2   6  -3   34.82    1.34
  -2  -6   3   29.97    1.19
  -2  -6   3   32.62    1.29
  -2  -6   3   33.14    1.31
   1   6  -3   14.75    0.84
   1   6  -3   15.99    0.77
  -1  -6   3   16.32    0.87
  -1  -6   3   18.26    0.91
  -1  -6   3   15.20    0.75
   0   6  -3   14.21    0.72
   0   6  -3   13.93    0.83
   0  -6   3   14.61    0.83
   0  -6   3   15.09    0.72
   0  -6   3   15.15    0.85
   0  -6   3   14.49    0.81
  -1   6  -3    3.39    0.41
  -1   6  -3    4.94    0.50
   1  -6   3    4.53    0.40
   1  -6   3    3.75    0.49
   1  -6   3    4.67    0.51
   1  -6   3    4.85    0.49
  -2   6  -3   14.56    0.88
  -2   6  -3   15.02    0.87
   2  -6   3   13.94    0.83
   2  -6   3   14.28    0.84
   2  -6   3   14.87    0.90
   2  -6   3   14.99    0.90
  -3   6  -3    1.33    0.35
   3  -6   3    1.78    0.41
   3  -6   3    1.17    0.33
   3  -6   3    2.17    0.45
   3  -6   3    1.22    0.37
  -4   6  -3   -0.05    0.23
   4  -6   3    0.30    0.30
   4  -6   3   -0.01    0.22
   4  -6   3   -0.08    0.25
  -5   6  -3   11.05    0.95
   5  -6   3   12.62    0.96
   5  -6   3   11.17    0.94
   5  -6   3   11.26    0.96
   8   5  -3    0.66    0.39
  -8  -5   3    0.21    0.29
   7   5  -3   14.14    0.89
   7   5  -3   12.16    0.90
  -7  -5   3   12.46    0.88
   6   5  -3    6.16    0.55
   6   5  -3    6.53    0.67
  -6  -5   3    5.44    0.52
  -6  -5   3    6.96    0.62
   5   5  -3   21.81    0.95
   5   5  -3   21.86    1.08
   5   5  -3   21.90    0.95
  -5  -5   3   22.12    1.03
  -5  -5   3   21.79    1.00
   4   5  -3    4.46    0.48
   4   5  -3    3.76    0.41
   4   5  -3    3.38    0.36
  -4  -5   3    4.07    0.39
  -4  -5   3    4.64    0.45
  -4  -5   3    4.78    0.44
   3   5  -3    6.15    0.55
   3   5  -3    6.37    0.42
   3   5  -3    5.50    0.47
  -3  -5   3    6.28    0.48
  -3  -5   3    6.25    0.48
  -3  -5   3    5.76    0.48
   2   5  -3   61.72    1.86
   2   5  -3   61.21    1.91
  -2  -5   3   63.34    1.89
  -2  -5   3   60.44    1.79
  -2  -5   3   60.56    1.86
   1   5  -3    1.80    0.28
   1   5  -3    2.25    0.33
  -1  -5   3    1.56    0.24
  -1  -5   3    1.49    0.30
  -1  -5   3    1.64    0.30
   0   5  -3    9.52    0.55
   0   5  -3    8.20    0.58
   0  -5   3    9.43    0.50
   0  -5   3    9.13    0.59
   0  -5   3    7.42    0.56
   0  -5   3    8.69    0.59
  -1   5  -3    6.43    0.53
  -1   5  -3    5.13    0.45
   1  -5   3    5.36    0.48
   1  -5   3    5.53    0.34
   1  -5   3    6.47    0.54
   1  -5   3    6.11    0.41
   1  -5   3    5.85    0.51
  -2   5  -3    9.18    0.65
   2  -5   3   10.82    0.67
   2  -5   3   11.08    0.71
   2  -5   3    8.77    0.49
   2  -5   3    8.84    0.65
   2  -5   3   10.47    0.68
   2  -5   3   10.43    0.55
  -3   5  -3   37.95    1.57
  -3   5  -3   40.21    1.40
   3  -5   3   42.20    1.59
   3  -5   3   41.45    1.37
   3  -5   3   42.54    1.56
   3  -5   3   41.53    1.48
   3  -5   3   44.19    1.63
  -4   5  -3   10.86    0.84
  -4   5  -3   12.02    0.75
   4  -5   3   11.60    0.78
   4  -5   3   12.89    0.73
   4  -5   3   12.87    0.88
   4  -5   3   13.01    0.87
  -5   5  -3   11.44    0.80
  -5   5  -3   13.56    1.00
   5  -5   3   13.43    0.85
   5  -5   3   11.90    0.91
   5  -5   3   12.93    0.97
   5  -5   3   11.61    0.81
  -6   5  -3    6.85    0.82
  -6   5  -3    5.98    0.66
   6  -5   3    6.01    0.66
   6  -5   3    4.66    0.74
   6  -5   3    5.67    0.73
   9   4  -3    1.54    0.49
   9   4  -3    0.69    0.40
  -9  -4   3    0.32    0.38
   8   4  -3    5.48    0.70
   8   4  -3    4.56    0.66
  -8  -4   3    5.11    0.66
   7   4  -3    8.85    0.73
   7   4  -3    9.99    0.80
  -7  -4   3   10.50    0.71
  -7  -4   3    7.61    0.69
   6   4  -3   12.00    0.76
   6   4  -3   12.90    0.81
  -6  -4   3   12.01    0.77
  -6  -4   3   11.45    0.61
  -6  -4   3    9.46    0.63
   5   4  -3    0.17    0.14
   5   4  -3    0.03    0.14
   5   4  -3    0.28    0.21
  -5  -4   3    0.10    0.15
  -5  -4   3    0.16    0.12
  -5  -4   3    0.11    0.15
   4   4  -3    0.09    0.14
   4   4  -3    0.26    0.15
   4   4  -3    0.15    0.15
  -4  -4   3    0.07    0.14
  -4  -4   3    0.15    0.15
  -4  -4   3    0.12    0.09
  -4  -4   3    0.14    0.13
   3   4  -3    2.98    0.28
   3   4  -3    2.80    0.36
  -3  -4   3    3.22    0.32
  -3  -4   3    2.85    0.32
  -3  -4   3    2.98    0.32
  -3  -4   3    3.66    0.19
   2   4  -3    1.80    0.32
   2   4  -3    3.12    0.34
  -2  -4   3    2.65    0.30
  -2  -4   3    2.95    0.30
  -2  -4   3    2.76    0.32
   1   4  -3   71.65    1.95
   1   4  -3   70.66    2.00
  -1  -4   3   67.47    1.96
  -1  -4   3   69.27    1.84
  -1  -4   3   71.61    1.99
   0   4  -3   24.81    0.93
   0   4  -3   26.44    1.01
   0   4  -3   25.62    0.67
   0  -4   3   26.54    0.86
   0  -4   3   24.67    0.97
   0  -4   3   27.05    1.03
   0  -4   3   26.00    1.01
  -1   4  -3   14.47    0.72
  -1   4  -3   15.13    0.55
  -1   4  -3   13.36    0.72
   1  -4   3   15.34    0.77
   1  -4   3   13.36    0.72
   1  -4   3   15.54    0.61
   1  -4   3   15.19    0.54
   1  -4   3   15.64    0.73
  -2   4  -3    3.06    0.37
  -2   4  -3    3.90    0.32
   2  -4   3    3.79    0.41
   2  -4   3    4.51    0.43
   2  -4   3    3.28    0.38
   2  -4   3    4.52    0.32
   2  -4   3    3.26    0.35
   2  -4   3    4.91    0.34
  -3   4  -3    4.27    0.48
  -3   4  -3    3.93    0.37
   3  -4   3    4.42    0.38
   3  -4   3    4.13    0.44
   3  -4   3    3.89    0.47
   3  -4   3    4.47    0.35
   3  -4   3    3.92    0.46
   3  -4   3    4.43    0.41
  -4   4  -3    3.35    0.41
  -4   4  -3    4.44    0.54
   4  -4   3    4.78    0.57
   4  -4   3    5.10    0.55
   4  -4   3    4.30    0.44
   4  -4   3    4.25    0.47
  -5   4  -3    0.85    0.30
   5  -4   3    0.44    0.27
   5  -4   3    0.70    0.32
   5  -4   3    0.32    0.21
   5  -4   3    0.50    0.28
  -6   4  -3   19.88    1.11
   6  -4   3   22.04    1.26
   6  -4   3   18.95    1.23
  -7   4  -3    2.02    0.49
   7  -4   3    0.90    0.43
   7  -4   3    1.39    0.48
   9   3  -3    0.42    0.39
   9   3  -3   -0.30    0.29
  -9  -3   3    0.30    0.34
  -9  -3   3   -0.07    0.27
   8   3  -3   17.42    1.13
   8   3  -3   17.19    1.09
  -8  -3   3   17.27    0.98
  -8  -3   3   17.99    1.07
   7   3  -3    1.09    0.34
   7   3  -3    1.00    0.35
  -7  -3   3    1.08    0.34
  -7  -3   3    1.60    0.35
   6   3  -3   57.31    1.90
   6   3  -3   56.49    1.89
   6   3  -3   55.86    1.71
  -6  -3   3   55.86    1.72
  -6  -3   3   55.05    1.85
  -6  -3   3   55.10    1.70
   5   3  -3   11.75    0.77
   5   3  -3   13.14    0.61
   5   3  -3   14.27    0.78
   5   3  -3   13.03    0.72
  -5  -3   3   13.12    0.72
  -5  -3   3   11.61    0.63
  -5  -3   3   12.43    0.60
   4   3  -3    0.40    0.19
   4   3  -3    0.25    0.14
   4   3  -3    0.19    0.12
   4   3  -3    0.07    0.10
  -4  -3   3    0.26    0.14
  -4  -3   3    0.35    0.12
  -4  -3   3    0.20    0.13
  -4  -3   3    0.13    0.11
   3   3  -3    6.36    0.41
   3   3  -3    6.91    0.49
  -3  -3   3    6.14    0.28
  -3  -3   3    5.94    0.42
  -3  -3   3    6.11    0.41
  -3  -3   3    5.85    0.38
   2   3  -3  132.56    3.25
   2   3  -3  130.22    3.27
  -2  -3   3  132.86    3.13
  -2  -3   3  131.07    3.16
  -2  -3   3  131.46    3.20
   1   3  -3   90.73    2.36
   1   3  -3   93.20    2.39
  -1  -3   3   91.30    2.34
  -1  -3   3   93.34    2.35
  -1  -3   3   87.57    2.21
   0   3  -3   19.66    0.76
   0   3  -3   16.55    0.74
   0   3  -3   19.09    0.51
   0  -3   3   19.01    0.77
   0  -3   3   20.19    0.80
   0  -3   3   18.21    0.62
   0  -3   3   18.74    0.75
  -1   3  -3  136.76    3.34
  -1   3  -3  135.07    3.05
   1  -3   3  138.87    3.37
   1  -3   3  134.06    3.07
   1  -3   3  130.68    3.25
   1  -3   3  135.24    3.34
  -2   3  -3   12.28    0.54
  -2   3  -3   12.83    0.68
   2  -3   3   11.26    0.57
   2  -3   3   11.56    0.65
   2  -3   3   11.97    0.48
   2  -3   3   12.56    0.68
   2  -3   3   11.89    0.64
   2  -3   3   12.61    0.54
  -3   3  -3   24.62    1.08
  -3   3  -3   23.65    0.84
  -3   3  -3   23.55    0.91
   3  -3   3   22.53    1.03
   3  -3   3   23.13    1.03
   3  -3   3   23.94    0.80
   3  -3   3   24.22    0.99
   3  -3   3   22.72    0.88
   3  -3   3   23.15    0.89
  -4   3  -3   29.31    1.13
   4  -3   3   26.84    1.12
   4  -3   3   28.31    0.97
   4  -3   3   29.44    1.25
   4  -3   3   28.64    1.11
   4  -3   3   28.42    1.04
   4  -3   3   27.69    1.25
  -5   3  -3    2.38    0.42
   5  -3   3    1.56    0.40
   5  -3   3    1.66    0.37
   5  -3   3    1.52    0.32
   5  -3   3    1.70    0.41
  -6   3  -3    5.77    0.61
   6  -3   3    7.40    0.75
   6  -3   3    6.16    0.71
  -7   3  -3    0.56    0.32
   7  -3   3    0.67    0.39
   7  -3   3    0.64    0.39
   9   2  -3    0.79    0.42
   9   2  -3    0.42    0.41
  -9  -2   3    0.27    0.32
  -9  -2   3   -0.16    0.26
   8   2  -3    5.70    0.71
   8   2  -3    5.65    0.64
   8   2  -3    5.93    0.68
  -8  -2   3    6.09    0.68
  -8  -2   3    5.58    0.61
   7   2  -3    9.66    0.69
   7   2  -3    8.86    0.75
   7   2  -3    9.08    0.72
  -7  -2   3    9.72    0.74
  -7  -2   3    9.87    0.70
   6   2  -3   20.69    0.91
   6   2  -3   20.57    1.03
   6   2  -3   20.36    0.99
  -6  -2   3   18.66    0.95
  -6  -2   3   17.52    1.07
  -6  -2   3   21.72    0.95
   5   2  -3   77.19    2.08
   5   2  -3   74.35    2.18
   5   2  -3   73.40    2.21
  -5  -2   3   76.08    2.05
  -5  -2   3   77.22    2.20
  -5  -2   3   79.08    2.12
   4   2  -3   70.98    1.75
   4   2  -3   69.93    2.01
   4   2  -3   72.28    2.02
   4   2  -3   71.70    1.85
  -4  -2   3   71.08    1.92
  -4  -2   3   73.13    2.00
  -4  -2   3   71.90    1.90
   3   2  -3   55.76    1.38
   3   2  -3   52.49    1.54
   3   2  -3   54.52    1.60
  -3  -2   3   53.86    1.41
  -3  -2   3   53.27    1.52
  -3  -2   3   54.68    1.53
   2   2  -3   58.91    1.34
   2   2  -3   57.17    1.61
   2   2  -3   57.95    1.62
  -2  -2   3   57.03    1.52
  -2  -2   3   55.78    1.57
  -2  -2   3   57.91    1.51
   1   2  -3   68.03    1.76
   1   2  -3   65.07    1.85
  -1  -2   3   66.59    1.73
  -1  -2   3   65.92    1.63
  -1  -2   3   66.22    1.75
   0   2  -3    8.01    0.28
   0   2  -3    8.72    0.45
   0   2  -3    8.34    0.45
   0  -2   3    8.76    0.46
   0  -2   3    8.81    0.43
   0  -2   3    8.46    0.45
   0  -2   3    8.56    0.33
  -1   2  -3    7.33    0.44
  -1   2  -3    6.92    0.31
   1  -2   3    6.88    0.28
   1  -2   3    7.19    0.39
   1  -2   3    6.42    0.42
   1  -2   3    6.43    0.41
   1  -2   3    6.26    0.41
  -2   2  -3  102.05    2.45
  -2   2  -3  101.14    2.67
   2  -2   3   99.57    2.63
   2  -2   3  100.19    2.30
   2  -2   3  101.62    2.58
   2  -2   3  100.52    2.46
   2  -2   3  103.36    2.66
  -3   2  -3   12.85    0.61
  -3   2  -3   13.39    0.53
   3  -2   3   13.30    0.50
   3  -2   3   11.24    0.61
   3  -2   3   12.09    0.53
   3  -2   3   13.02    0.71
   3  -2   3   10.93    0.67
  -4   2  -3   17.53    0.70
  -4   2  -3   16.37    0.79
   4  -2   3   18.51    0.82
   4  -2   3   18.34    0.90
   4  -2   3   17.04    0.79
   4  -2   3   17.23    0.91
   4  -2   3   17.37    0.67
  -5   2  -3    1.03    0.28
   5  -2   3    0.82    0.29
   5  -2   3    0.79    0.28
   5  -2   3    1.17    0.27
  -6   2  -3    3.75    0.50
   6  -2   3    3.52    0.55
   6  -2   3    3.19    0.54
  -7   2  -3    6.45    0.68
   7  -2   3    6.01    0.73
   7  -2   3    6.45    0.78
  -8   2  -3    2.27    0.53
   8  -2   3    3.43    0.70
   8  -2   3    3.31    0.69
   9   1  -3    2.95    0.67
   9   1  -3    1.85    0.51
   9   1  -3    2.68    0.59
  -9  -1   3    3.26    0.61
  -9  -1   3    1.97    0.50
   8   1  -3    2.50    0.52
   8   1  -3    2.44    0.50
   8   1  -3    2.53    0.54
  -8  -1   3    1.69    0.43
  -8  -1   3    1.95    0.48
   7   1  -3   19.35    1.05
   7   1  -3   20.54    1.15
   7   1  -3   19.87    1.01
  -7  -1   3   19.47    1.04
  -7  -1   3   19.41    1.03
   6   1  -3   13.06    0.77
   6   1  -3   13.47    0.75
   6   1  -3   13.72    0.84
  -6  -1   3   13.88    0.80
  -6  -1   3   13.79    0.79
   5   1  -3    7.97    0.59
   5   1  -3    7.76    0.53
   5   1  -3    7.25    0.50
  -5  -1   3    8.07    0.56
  -5  -1   3    8.21    0.47
   4   1  -3    1.30    0.21
   4   1  -3    1.05    0.23
   4   1  -3    1.25    0.23
  -4  -1   3    1.30    0.20
  -4  -1   3    1.03    0.23
   3   1  -3    0.25    0.13
   3   1  -3    0.13    0.11
   3   1  -3    0.29    0.11
  -3  -1   3    0.27    0.09
  -3  -1   3    0.14    0.10
  -3  -1   3    0.31    0.14
   2   1  -3   32.01    0.98
   2   1  -3   31.09    0.83
   2   1  -3   31.60    0.99
  -2  -1   3   32.20    0.87
  -2  -1   3   30.74    0.95
  -2  -1   3   29.78    0.91
   1   1  -3   54.63    1.23
   1   1  -3   51.90    1.39
   1   1  -3   51.69    1.55
  -1  -1   3   55.09    1.32
  -1  -1   3   52.92    1.37
  -1  -1   3   53.50    1.41
   0   1  -3    3.67    0.18
   0   1  -3    3.65    0.27
   0   1  -3    3.81    0.27
   0  -1   3    3.72    0.26
   0  -1   3    3.67    0.27
   0  -1   3    3.65    0.25
   0  -1   3    3.85    0.18
  -1   1  -3   10.53    0.51
  -1   1  -3    9.83    0.39
   1  -1   3   10.73    0.49
   1  -1   3   11.06    0.30
   1  -1   3   11.22    0.44
   1  -1   3   11.28    0.51
  -2   1  -3   46.48    1.15
  -2   1  -3   47.91    1.46
  -2   1  -3   47.42    1.29
   2  -1   3   48.54    1.45
   2  -1   3   48.26    1.25
   2  -1   3   48.39    1.38
  -3   1  -3    3.08    0.29
  -3   1  -3    3.38    0.23
   3  -1   3    3.71    0.38
   3  -1   3    3.44    0.35
   3  -1   3    3.22    0.23
   3  -1   3    3.63    0.32
  -4   1  -3   55.63    1.51
  -4   1  -3   55.67    1.68
   4  -1   3   56.93    1.66
   4  -1   3   53.93    1.80
   4  -1   3   54.90    1.79
   4  -1   3   56.54    1.41
  -5   1  -3    8.57    0.51
  -5   1  -3    7.61    0.57
   5  -1   3    8.04    0.53
   5  -1   3    7.22    0.61
   5  -1   3    7.86    0.65
  -6   1  -3    0.87    0.29
   6  -1   3    1.65    0.40
   6  -1   3    1.80    0.32
   6  -1   3    1.23    0.38
  -7   1  -3   19.89    1.08
   7  -1   3   16.93    1.15
   7  -1   3   17.62    1.14
  -8   1  -3    9.07    0.82
   8  -1   3   11.54    1.00
   8  -1   3    8.95    0.94
   9   0  -3    6.31    0.87
   9   0  -3    6.54    0.77
   9   0  -3    6.85    0.82
  -9   0   3    5.94    0.74
  -9   0   3    7.99    0.81
   8   0  -3    1.21    0.46
   8   0  -3    1.20    0.40
   8   0  -3    1.01    0.36
  -8   0   3    1.88    0.49
  -8   0   3    0.58    0.33
   7   0  -3    8.13    0.69
   7   0  -3    8.75    0.70
   7   0  -3    8.05    0.76
  -7   0   3    8.25    0.70
  -7   0   3    7.83    0.69
   6   0  -3   16.28    0.94
   6   0  -3   14.76    0.82
   6   0  -3   15.42    0.85
  -6   0   3   16.47    0.89
   5   0  -3   22.42    1.02
   5   0  -3   21.43    0.91
   5   0  -3   20.95    0.91
  -5   0   3   19.87    0.93
  -5   0   3   22.94    0.85
   4   0  -3    4.35    0.36
   4   0  -3    4.49    0.40
   4   0  -3    4.19    0.35
  -4   0   3    5.34    0.36
  -4   0   3    5.16    0.41
   3   0  -3  135.26    3.18
   3   0  -3  136.03    3.18
   3   0  -3  134.80    3.29
  -3   0   3  135.16    3.26
  -3   0   3  137.50    3.20
   2   0  -3    1.25    0.15
   2   0  -3    1.14    0.15
   2   0  -3    1.33    0.18
  -2   0   3    1.23    0.18
  -2   0   3    1.54    0.13
  -2   0   3    1.21    0.17
   1   0  -3    5.21    0.36
   1   0  -3    5.77    0.29
   1   0  -3    5.94    0.26
  -1   0   3    5.77    0.32
  -1   0   3    6.08    0.28
  -1   0   3    6.26    0.29
   0   0  -3   27.63    0.85
   0   0  -3   27.37    0.73
   0   0   3   27.34    0.80
   0   0   3   27.73    0.81
   0   0   3   26.61    0.79
   0   0   3   28.93    0.68
  -1   0  -3    1.58    0.15
  -1   0  -3    1.61    0.19
   1   0   3    1.83    0.16
   1   0   3    1.71    0.19
   1   0   3    1.69    0.18
  -2   0  -3  130.49    3.16
  -2   0  -3  127.88    3.01
  -2   0  -3  128.56    2.80
   2   0   3  129.63    3.14
   2   0   3  129.30    3.06
   2   0   3  130.74    3.12
   2   0   3  134.84    2.89
  -3   0  -3  268.50    5.77
  -3   0  -3  263.18    5.97
   3   0   3  266.46    5.98
   3   0   3  274.90    5.71
   3   0   3  266.50    6.12
  -4   0  -3   43.85    1.24
  -4   0  -3   45.10    1.42
   4   0   3   46.49    1.54
   4   0   3   44.72    1.36
   4   0   3   45.22    1.51
  -5   0  -3    9.72    0.62
  -5   0  -3   11.11    0.54
   5   0   3   10.91    0.59
   5   0   3   10.86    0.73
   5   0   3    9.50    0.67
  -6   0  -3    0.39    0.22
  -6   0  -3    0.47    0.26
   6   0   3    0.27    0.25
   6   0   3    0.41    0.18
   6   0   3    0.60    0.28
  -7   0  -3    7.58    0.68
   7   0   3    7.45    0.73
   7   0   3    9.28    0.84
  -8   0  -3    2.41    0.51
   8   0   3    2.96    0.62
   8   0   3    2.19    0.57
   8  -1  -3   -0.23    0.28
   8  -1  -3   -0.17    0.26
   8  -1  -3    0.20    0.29
  -8   1   3   -0.16    0.23
  -8   1   3    0.15    0.27
   7  -1  -3    5.56    0.60
   7  -1  -3    6.41    0.60
   7  -1  -3    7.33    0.75
  -7   1   3    5.04    0.62
  -7   1   3    5.03    0.61
   6  -1  -3    3.04    0.40
   6  -1  -3    3.33    0.44
   6  -1  -3    2.73    0.46
  -6   1   3    2.65    0.45
   5  -1  -3   12.46    0.72
   5  -1  -3   12.79    0.77
   5  -1  -3   14.78    0.71
  -5   1   3   12.55    0.62
  -5   1   3   13.96    0.77
   4  -1  -3    0.31    0.16
   4  -1  -3    0.08    0.12
   4  -1  -3    0.03    0.10
  -4   1   3    0.28    0.13
  -4   1   3    0.16    0.14
   3  -1  -3    2.53    0.28
   3  -1  -3    2.77    0.26
   3  -1  -3    2.86    0.23
  -3   1   3    2.67    0.26
  -3   1   3    2.35    0.28
   2  -1  -3   95.57    2.31
   2  -1  -3   97.67    2.21
   2  -1  -3   95.95    2.32
   2  -1  -3   96.40    2.37
  -2   1   3   95.46    2.37
  -2   1   3   94.60    2.35
   1  -1  -3  152.18    3.40
   1  -1  -3  150.54    3.48
   1  -1  -3  153.84    3.39
   1  -1  -3  157.65    3.32
  -1   1   3  151.40    3.44
  -1   1   3  150.51    3.48
  -1   1   3  150.58    3.32
   0  -1  -3    0.54    0.11
   0  -1  -3    0.40    0.08
   0  -1  -3    0.08    0.10
   0   1   3    0.38    0.10
   0   1   3    0.23    0.10
   0   1   3    0.26    0.08
  -1  -1  -3   48.07    1.30
  -1  -1  -3   50.27    1.10
  -1  -1  -3   47.84    1.25
   1   1   3   45.96    1.26
   1   1   3   49.47    1.21
   1   1   3   47.67    1.24
  -2  -1  -3    0.49    0.08
  -2  -1  -3    0.62    0.14
  -2  -1  -3    0.35    0.13
   2   1   3    0.57    0.14
   2   1   3    0.60    0.10
   2   1   3    0.57    0.15
   2   1   3    0.48    0.13
  -3  -1  -3  164.17    3.80
  -3  -1  -3  167.13    3.61
   3   1   3  160.90    3.78
   3   1   3  159.58    3.87
   3   1   3  162.87    3.87
  -4  -1  -3    0.71    0.15
  -4  -1  -3    1.03    0.22
   4   1   3    0.85    0.24
   4   1   3    0.79    0.22
   4   1   3    0.88    0.19
  -5  -1  -3   65.45    1.93
  -5  -1  -3   63.68    1.74
   5   1   3   64.18    2.02
   5   1   3   61.54    2.01
   5   1   3   64.40    1.82
  -6  -1  -3    9.05    0.63
  -6  -1  -3    7.17    0.49
   6   1   3    8.22    0.66
   6   1   3    7.59    0.66
   6   1   3    7.78    0.52
  -7  -1  -3   16.90    0.97
   7   1   3   14.97    1.00
   7   1   3   15.92    1.04
  -8  -1  -3   13.76    0.96
   8   1   3   14.06    1.05
   8   1   3   15.35    1.11
  -9  -1  -3    3.34    0.66
   9   1   3    2.80    0.61
   9   1   3    3.34    0.71
   8  -2  -3    0.26    0.35
   8  -2  -3    0.22    0.29
  -8   2   3    0.43    0.34
  -8   2   3    0.66    0.36
   7  -2  -3    0.82    0.39
   7  -2  -3    0.73    0.31
   7  -2  -3    1.96    0.41
  -7   2   3    1.22    0.38
   6  -2  -3    1.74    0.38
   6  -2  -3    2.05    0.38
   6  -2  -3    2.36    0.49
  -6   2   3    2.52    0.47
   5  -2  -3   18.11    0.95
   5  -2  -3   16.64    0.78
   5  -2  -3   16.69    0.86
  -5   2   3   18.15    0.92
  -5   2   3   17.84    0.79
   4  -2  -3   11.34    0.54
   4  -2  -3    9.28    0.58
   4  -2  -3   10.55    0.64
  -4   2   3   11.34    0.66
  -4   2   3   10.48    0.57
   3  -2  -3   83.51    1.99
   3  -2  -3   85.55    2.22
   3  -2  -3   81.78    2.14
   3  -2  -3   77.01    2.11
  -3   2   3   77.53    2.20
  -3   2   3   79.19    2.12
   2  -2  -3  507.56   10.78
   2  -2  -3  492.41   10.74
   2  -2  -3  498.92   10.74
   2  -2  -3  520.76   10.55
  -2   2   3  490.14   10.81
  -2   2   3  506.29   10.50
  -2   2   3  488.56   10.78
   1  -2  -3   36.01    0.82
   1  -2  -3   37.71    1.04
   1  -2  -3   36.08    1.02
   1  -2  -3   35.62    1.02
  -1   2   3   36.46    1.09
  -1   2   3   36.54    0.94
   0  -2  -3  224.47    4.77
   0  -2  -3  216.51    4.80
   0  -2  -3  216.24    4.90
   0   2   3  218.97    4.62
   0   2   3  220.24    4.79
   0   2   3  219.41    4.86
  -1  -2  -3   63.65    1.61
  -1  -2  -3   67.21    1.56
  -1  -2  -3   65.56    1.65
   1   2   3   64.77    1.62
   1   2   3   67.53    1.57
   1   2   3   66.46    1.67
  -2  -2  -3    3.62    0.26
  -2  -2  -3    3.46    0.21
  -2  -2  -3    3.51    0.27
   2   2   3    3.29    0.21
   2   2   3    3.61    0.27
   2   2   3    3.55    0.26
   2   2   3    3.82    0.27
  -3  -2  -3  211.29    4.76
  -3  -2  -3  211.77    4.60
   3   2   3  207.54    4.77
   3   2   3  206.07    4.74
   3   2   3  206.64    4.78
  -4  -2  -3   11.04    0.49
  -4  -2  -3   11.35    0.58
   4   2   3   10.42    0.59
   4   2   3    9.91    0.58
   4   2   3   10.86    0.55
  -5  -2  -3   11.16    0.55
  -5  -2  -3    9.22    0.59
   5   2   3   10.28    0.66
   5   2   3   10.04    0.65
   5   2   3    9.77    0.55
  -6  -2  -3    0.28    0.19
  -6  -2  -3    0.19    0.15
   6   2   3    0.34    0.16
   6   2   3    0.43    0.27
   6   2   3    0.50    0.25
  -7  -2  -3   32.27    1.25
  -7  -2  -3   33.48    1.39
   7   2   3   34.30    1.52
   7   2   3   32.44    1.49
  -8  -2  -3    2.27    0.48
   8   2   3    3.93    0.66
   8   2   3    2.59    0.55
  -9  -2  -3    0.28    0.33
   9   2   3    1.10    0.47
   9   2   3   -0.14    0.36
   8  -3  -3    4.30    0.67
   8  -3  -3    4.94    0.76
  -8   3   3    4.78    0.67
  -8   3   3    4.27    0.66
   7  -3  -3   13.86    1.02
   7  -3  -3   11.12    0.87
  -7   3   3   11.27    0.89
   6  -3  -3   67.31    2.31
   6  -3  -3   60.96    2.00
   6  -3  -3   65.34    2.18
  -6   3   3   66.99    2.23
   5  -3  -3   32.88    1.31
   5  -3  -3   32.36    1.37
   5  -3  -3   32.69    1.17
  -5   3   3   30.95    1.33
  -5   3   3   31.99    1.20
   4  -3  -3   63.54    1.94
   4  -3  -3   61.38    1.84
   4  -3  -3   61.17    1.86
   4  -3  -3   58.76    1.67
  -4   3   3   59.77    1.81
  -4   3   3   60.69    1.94
   3  -3  -3   27.92    1.03
   3  -3  -3   28.54    1.03
   3  -3  -3   27.55    1.04
   3  -3  -3   29.19    0.88
  -3   3   3   29.51    0.80
  -3   3   3   26.22    1.08
  -3   3   3   29.28    1.06
   2  -3  -3   20.61    0.77
   2  -3  -3   20.18    0.77
   2  -3  -3   20.54    0.59
   2  -3  -3   19.81    0.77
  -2   3   3   20.61    0.64
  -2   3   3   19.70    0.81
   1  -3  -3   74.27    1.91
   1  -3  -3   77.73    1.92
   1  -3  -3   74.78    1.86
  -1   3   3   74.00    1.81
  -1   3   3   75.60    2.00
   0  -3  -3   35.05    0.93
   0  -3  -3   33.99    1.03
   0  -3  -3   33.97    1.00
   0  -3  -3   34.59    1.00
   0   3   3   33.86    0.99
   0   3   3   33.65    1.06
  -1  -3  -3   51.74    1.26
  -1  -3  -3   48.90    1.32
  -1  -3  -3   47.13    1.28
  -1  -3  -3   48.60    1.31
   1   3   3   48.77    1.20
   1   3   3   47.14    1.33
   1   3   3   50.38    1.36
  -2  -3  -3    0.58    0.12
  -2  -3  -3    0.44    0.11
  -2  -3  -3    0.50    0.14
  -2  -3  -3    0.33    0.11
   2   3   3    0.38    0.11
   2   3   3    0.29    0.11
   2   3   3    0.46    0.12
   2   3   3    0.39    0.13
  -3  -3  -3  146.77    3.51
  -3  -3  -3  147.64    3.40
   3   3   3  147.87    3.44
   3   3   3  151.38    3.30
   3   3   3  144.15    3.50
   3   3   3  147.21    3.50
  -4  -3  -3  116.93    3.03
  -4  -3  -3  123.62    2.93
   4   3   3  121.59    3.03
   4   3   3  124.90    3.09
   4   3   3  120.12    3.00
  -5  -3  -3   47.09    1.54
  -5  -3  -3   48.43    1.44
   5   3   3   46.10    1.47
   5   3   3   47.45    1.59
   5   3   3   45.68    1.54
  -6  -3  -3   30.99    1.24
  -6  -3  -3   30.50    1.14
   6   3   3   32.37    1.34
   6   3   3   30.16    1.14
   6   3   3   33.46    1.33
  -7  -3  -3    0.39    0.24
  -7  -3  -3    0.61    0.23
   7   3   3    0.17    0.28
   7   3   3    0.07    0.26
   7   3   3    0.04    0.26
  -8  -3  -3    9.23    0.77
  -8  -3  -3    9.14    0.70
   8   3   3    8.79    0.84
   8   3   3    9.04    0.85
  -9  -3  -3    0.23    0.30
   9   3   3   -0.05    0.35
   9   3   3    0.14    0.33
   7  -4  -3    1.54    0.47
   7  -4  -3    2.11    0.49
  -7   4   3    1.64    0.46
   6  -4  -3    3.45    0.53
   6  -4  -3    3.72    0.56
  -6   4   3    3.95    0.59
   5  -4  -3    1.92    0.41
   5  -4  -3    1.72    0.37
   5  -4  -3    1.39    0.32
  -5   4   3    1.61    0.34
  -5   4   3    3.16    0.54
   4  -4  -3    0.01    0.11
   4  -4  -3   -0.10    0.13
   4  -4  -3    0.24    0.17
   4  -4  -3    0.24    0.19
  -4   4   3    0.08    0.14
  -4   4   3   -0.04    0.17
   3  -4  -3    0.04    0.12
   3  -4  -3    0.02    0.12
   3  -4  -3    0.13    0.09
   3  -4  -3    0.12    0.13
  -3   4   3    0.12    0.10
  -3   4   3    0.05    0.12
   2  -4  -3    3.29    0.33
   2  -4  -3    3.09    0.21
   2  -4  -3    2.92    0.32
   2  -4  -3    4.52    0.36
   2  -4  -3    3.65    0.32
  -2   4   3    2.06    0.24
  -2   4   3    2.65    0.34
   1  -4  -3  318.49    7.08
   1  -4  -3  322.95    7.12
   1  -4  -3  322.36    6.96
   1  -4  -3  308.98    7.04
   1  -4  -3  319.36    6.73
  -1   4   3  330.77    7.20
  -1   4   3  309.74    6.97
  -1   4   3  325.61    6.73
   0  -4  -3  186.97    3.94
   0  -4  -3  175.84    4.07
   0  -4  -3  174.91    4.12
   0  -4  -3  173.18    4.15
   0   4   3  183.64    3.82
   0   4   3  174.15    4.21
   0   4   3  183.44    4.10
  -1  -4  -3   32.11    0.98
  -1  -4  -3   31.80    1.00
  -1  -4  -3   31.16    1.01
  -1  -4  -3   32.69    0.87
   1   4   3   30.56    1.00
   1   4   3   33.17    0.86
   1   4   3   32.74    1.06
  -2  -4  -3   18.78    0.69
  -2  -4  -3   19.30    0.58
  -2  -4  -3   18.58    0.71
  -2  -4  -3   17.52    0.66
   2   4   3   17.85    0.64
   2   4   3   18.18    0.74
   2   4   3   18.50    0.71
  -3  -4  -3   30.76    1.03
  -3  -4  -3   29.31    0.88
  -3  -4  -3   29.85    0.97
  -3  -4  -3   28.11    0.89
   3   4   3   29.53    0.89
   3   4   3   27.31    1.00
   3   4   3   29.22    0.92
   3   4   3   27.72    0.96
  -4  -4  -3   11.54    0.57
  -4  -4  -3   12.10    0.46
  -4  -4  -3   10.77    0.59
   4   4   3   12.31    0.64
   4   4   3   10.52    0.54
   4   4   3   11.35    0.47
   4   4   3   11.94    0.61
  -5  -4  -3    0.10    0.12
  -5  -4  -3    0.26    0.15
   5   4   3    0.16    0.16
   5   4   3    0.26    0.16
   5   4   3    0.25    0.16
  -6  -4  -3   18.50    0.92
  -6  -4  -3   16.50    0.82
   6   4   3   18.02    0.92
   6   4   3   18.68    0.87
   6   4   3   21.52    1.04
  -7  -4  -3    1.14    0.36
  -7  -4  -3    0.71    0.26
   7   4   3    1.34    0.38
   7   4   3    1.11    0.38
   7   4   3    1.56    0.33
  -8  -4  -3   11.75    0.87
  -8  -4  -3   11.50    0.79
   8   4   3   10.08    0.89
   8   4   3   10.20    0.86
  -9  -4  -3    0.77    0.39
   9   4   3    0.85    0.45
   9   4   3    0.68    0.43
   7  -5  -3    0.56    0.31
   7  -5  -3    0.27    0.29
  -7   5   3   -0.04    0.31
   6  -5  -3   20.87    1.19
   6  -5  -3   23.45    1.30
  -6   5   3   21.76    1.27
   5  -5  -3   14.10    0.88
   5  -5  -3   14.19    0.92
   5  -5  -3   15.48    0.88
  -5   5   3   13.01    0.84
  -5   5   3   12.78    0.92
   4  -5  -3    0.15    0.18
   4  -5  -3    0.19    0.21
   4  -5  -3    0.17    0.21
  -4   5   3    0.38    0.22
  -4   5   3    0.27    0.24
   3  -5  -3    1.40    0.30
   3  -5  -3    0.86    0.26
   3  -5  -3    0.86    0.23
   3  -5  -3    1.38    0.29
   3  -5  -3    1.15    0.19
  -3   5   3    0.91    0.27
  -3   5   3    1.03    0.21
   2  -5  -3    8.83    0.54
   2  -5  -3    8.98    0.39
   2  -5  -3    9.19    0.56
   2  -5  -3    9.09    0.52
   2  -5  -3    8.78    0.56
  -2   5   3    9.04    0.48
  -2   5   3    7.93    0.58
   1  -5  -3   49.87    1.42
   1  -5  -3   52.29    1.58
   1  -5  -3   53.33    1.62
   1  -5  -3   51.49    1.53
  -1   5   3   51.60    1.67
  -1   5   3   53.99    1.28
  -1   5   3   51.00    1.50
   0  -5  -3   51.97    1.60
   0  -5  -3   55.86    1.53
   0  -5  -3   51.89    1.34
   0  -5  -3   53.87    1.58
   0   5   3   55.72    1.69
   0   5   3   55.14    1.33
   0   5   3   55.07    1.56
  -1  -5  -3    0.45    0.15
  -1  -5  -3    0.41    0.14
  -1  -5  -3    0.48    0.16
  -1  -5  -3    0.30    0.07
   1   5   3    0.31    0.11
   1   5   3    0.57    0.18
  -2  -5  -3   27.39    0.72
  -2  -5  -3   28.17    0.95
  -2  -5  -3   26.32    0.94
  -2  -5  -3   26.49    0.93
   2   5   3   26.28    0.85
   2   5   3   24.50    0.94
  -3  -5  -3   29.30    1.05
  -3  -5  -3   29.75    1.04
  -3  -5  -3   31.31    0.86
  -3  -5  -3   30.06    0.99
   3   5   3   30.96    0.86
   3   5   3   28.06    1.07
   3   5   3   31.12    1.03
  -4  -5  -3   47.56    1.33
  -4  -5  -3   47.48    1.47
  -4  -5  -3   45.11    1.47
   4   5   3   45.85    1.50
   4   5   3   47.94    1.49
   4   5   3   46.07    1.32
  -5  -5  -3    0.18    0.15
  -5  -5  -3    0.00    0.12
   5   5   3    0.09    0.15
   5   5   3    0.20    0.16
   5   5   3    0.37    0.20
  -6  -5  -3   55.74    1.80
  -6  -5  -3   53.70    1.75
   6   5   3   54.09    1.75
   6   5   3   50.83    1.72
   6   5   3   56.31    1.91
  -7  -5  -3    0.48    0.23
  -7  -5  -3    0.63    0.25
   7   5   3    0.36    0.31
   7   5   3    1.06    0.29
   7   5   3    0.74    0.31
  -8  -5  -3    9.90    0.80
  -8  -5  -3   10.71    0.78
   8   5   3    9.46    0.83
   8   5   3   10.88    0.92
  -9  -5  -3   16.39    1.03
  -9  -5  -3   12.76    0.99
   9   5   3   14.83    1.13
   6  -6  -3    0.01    0.26
   6  -6  -3   -0.12    0.25
   6  -6  -3    0.05    0.30
  -6   6   3    0.55    0.39
   5  -6  -3    5.18    0.59
   5  -6  -3    5.17    0.61
   5  -6  -3    5.36    0.63
  -5   6   3    6.14    0.70
   4  -6  -3    3.12    0.43
   4  -6  -3    2.76    0.43
   4  -6  -3    2.62    0.42
  -4   6   3    3.06    0.56
  -4   6   3    3.22    0.49
   3  -6  -3    2.60    0.39
   3  -6  -3    2.32    0.36
   3  -6  -3    2.99    0.40
   3  -6  -3    2.85    0.36
  -3   6   3    2.02    0.41
   2  -6  -3   18.57    0.80
   2  -6  -3   18.43    0.90
   2  -6  -3   18.22    0.85
   2  -6  -3   18.32    0.88
  -2   6   3   17.91    0.80
  -2   6   3   18.00    0.96
   1  -6  -3   17.32    0.78
   1  -6  -3   19.41    0.86
   1  -6  -3   18.67    0.71
   1  -6  -3   19.06    0.88
  -1   6   3   17.55    0.65
  -1   6   3   17.09    0.90
  -1   6   3   17.91    0.79
   0  -6  -3   54.69    1.56
   0  -6  -3   51.47    1.34
   0  -6  -3   53.49    1.65
   0  -6  -3   53.12    1.66
   0   6   3   54.70    1.63
   0   6   3   51.80    1.38
  -1  -6  -3    7.86    0.51
  -1  -6  -3    8.55    0.54
  -1  -6  -3    8.35    0.47
   1   6   3    8.45    0.54
   1   6   3    8.57    0.41
  -2  -6  -3   22.84    0.93
  -2  -6  -3   24.11    0.89
  -2  -6  -3   24.98    0.96
   2   6   3   24.27    0.85
   2   6   3   25.64    1.01
  -3  -6  -3   12.01    0.62
  -3  -6  -3   13.19    0.41
  -3  -6  -3   13.03    0.68
  -3  -6  -3   12.34    0.62
   3   6   3   13.34    0.63
   3   6   3   12.76    0.69
  -4  -6  -3   40.03    1.25
  -4  -6  -3   38.48    1.32
  -4  -6  -3   38.67    1.10
  -4  -6  -3   38.19    1.33
   4   6   3   38.37    1.32
   4   6   3   37.99    1.38
  -5  -6  -3   13.82    0.75
  -5  -6  -3   12.59    0.72
   5   6   3   12.56    0.75
   5   6   3   12.15    0.75
  -6  -6  -3   16.26    0.88
  -6  -6  -3   17.52    0.91
   6   6   3   17.80    0.90
   6   6   3   17.11    0.97
  -7  -6  -3   28.10    1.24
  -7  -6  -3   27.93    1.25
   7   6   3   26.57    1.19
   7   6   3   25.32    1.32
  -8  -6  -3    5.63    0.64
  -8  -6  -3    6.32    0.66
   8   6   3    7.00    0.83
  -9  -6  -3    8.49    0.83
  -9  -6  -3    8.27    0.82
   9   6   3    6.28    0.88
   6  -7  -3    2.61    0.54
   6  -7  -3    2.57    0.58
   6  -7  -3    2.87    0.58
  -6   7   3    2.65    0.59
   5  -7  -3   14.66    0.97
   5  -7  -3   14.73    1.00
   5  -7  -3   15.51    1.00
  -5   7   3   16.25    1.13
   4  -7  -3    7.58    0.67
   4  -7  -3    6.92    0.64
   4  -7  -3    6.69    0.64
   4  -7  -3    6.98    0.66
  -4   7   3    6.35    0.69
   3  -7  -3    4.25    0.51
   3  -7  -3    3.58    0.45
   3  -7  -3    3.74    0.47
   3  -7  -3    4.26    0.46
  -3   7   3    3.56    0.54
   2  -7  -3    4.33    0.40
   2  -7  -3    4.10    0.47
   2  -7  -3    4.81    0.48
   2  -7  -3    4.49    0.45
  -2   7   3    4.71    0.57
  -2   7   3    4.32    0.45
   1  -7  -3   14.53    0.82
   1  -7  -3   13.76    0.62
   1  -7  -3   15.13    0.81
   1  -7  -3   13.74    0.72
  -1   7   3   15.24    0.77
  -1   7   3   13.29    0.86
   0  -7  -3   49.76    1.54
   0  -7  -3   49.26    1.66
   0  -7  -3   50.88    1.69
   0   7   3   49.98    1.64
  -1  -7  -3   37.74    1.39
  -1  -7  -3   38.83    1.26
  -1  -7  -3   37.81    1.36
   1   7   3   39.96    1.18
   1   7   3   38.97    1.38
  -2  -7  -3    7.80    0.55
  -2  -7  -3    6.39    0.44
  -2  -7  -3    7.81    0.54
   2   7   3    6.68    0.55
   2   7   3    7.28    0.45
  -3  -7  -3   23.06    0.94
  -3  -7  -3   22.71    0.97
  -3  -7  -3   23.75    1.01
   3   7   3   24.26    0.93
   3   7   3   23.49    1.05
  -4  -7  -3   34.69    1.33
  -4  -7  -3   34.40    1.24
  -4  -7  -3   36.38    1.28
   4   7   3   34.11    1.34
   4   7   3   35.59    1.29
  -5  -7  -3    4.53    0.47
  -5  -7  -3    4.16    0.45
   5   7   3    5.56    0.54
   5   7   3    4.11    0.47
  -6  -7  -3    8.02    0.64
  -6  -7  -3    8.59    0.68
   6   7   3    9.29    0.72
   6   7   3    7.88    0.66
  -7  -7  -3    8.89    0.73
  -7  -7  -3    7.99    0.69
   7   7   3    8.04    0.77
   7   7   3    7.58    0.66
  -8  -7  -3    0.93    0.35
  -8  -7  -3    1.76    0.43
   8   7   3    0.93    0.44
  -9  -7  -3   10.78    0.93
  -9  -7  -3   12.21    0.97
   9   7   3   10.55    1.03
   5  -8  -3    7.27    0.74
   5  -8  -3    7.76    0.77
  -5   8   3    7.38    0.85
   4  -8  -3   24.25    1.24
   4  -8  -3   23.74    1.25
   4  -8  -3   22.95    1.22
  -4   8   3   22.29    1.33
   3  -8  -3    3.53    0.60
   3  -8  -3    3.62    0.46
   3  -8  -3    2.67    0.47
  -3   8   3    2.83    0.58
   2  -8  -3    5.96    0.60
   2  -8  -3    5.19    0.55
   2  -8  -3    4.85    0.50
  -2   8   3    5.97    0.69
  -2   8   3    5.48    0.56
   1  -8  -3    9.78    0.73
   1  -8  -3   10.89    0.66
  -1   8   3    9.67    0.81
  -1   8   3   11.55    0.72
   0  -8  -3    6.88    0.61
   0  -8  -3    7.69    0.61
   0  -8  -3    6.90    0.51
   0   8   3    7.35    0.62
  -1  -8  -3   22.22    1.05
  -1  -8  -3   21.64    1.06
  -1  -8  -3   23.27    0.93
   1   8   3   23.14    1.08
  -2  -8  -3   83.91    2.26
  -2  -8  -3   83.34    2.45
  -2  -8  -3   80.29    2.44
   2   8   3   81.66    2.21
   2   8   3   82.05    2.47
  -3  -8  -3   68.95    2.15
  -3  -8  -3   67.86    2.11
  -3  -8  -3   67.36    1.96
   3   8   3   68.86    2.19
   3   8   3   68.12    2.00
  -4  -8  -3   27.46    1.15
  -4  -8  -3   27.75    1.11
  -4  -8  -3   29.04    1.23
   4   8   3   28.61    1.16
   4   8   3   28.80    1.25
  -5  -8  -3   37.89    1.42
  -5  -8  -3   37.83    1.39
  -5  -8  -3   40.04    1.53
   5   8   3   39.46    1.51
   5   8   3   38.70    1.55
  -6  -8  -3    0.80    0.32
  -6  -8  -3    0.87    0.29
   6   8   3    0.63    0.32
   6   8   3    0.58    0.25
  -7  -8  -3    6.36    0.67
  -7  -8  -3    6.38    0.62
   7   8   3    7.26    0.68
   7   8   3    6.76    0.72
  -8  -8  -3    1.42    0.43
  -8  -8  -3    2.10    0.49
   8   8   3    2.36    0.56
   4  -9  -3    4.04    0.64
   4  -9  -3    4.08    0.64
   4  -9  -3    4.04    0.60
  -4   9   3    4.89    0.79
   3  -9  -3    2.67    0.51
   3  -9  -3    3.41    0.60
   3  -9  -3    2.13    0.48
  -3   9   3    2.26    0.56
   2  -9  -3   19.57    1.02
   2  -9  -3   20.19    1.15
   2  -9  -3   19.08    1.09
  -2   9   3   20.34    1.07
  -2   9   3   19.90    1.24
   1  -9  -3   38.87    1.62
   1  -9  -3   42.59    1.71
   1  -9  -3   40.21    1.49
  -1   9   3   42.58    1.62
  -1   9   3   42.19    1.82
   0  -9  -3   12.86    0.85
   0  -9  -3   12.57    0.73
   0  -9  -3   13.69    0.89
   0   9   3   12.70    0.86
  -1  -9  -3    9.65    0.73
  -1  -9  -3   10.72    0.64
  -1  -9  -3   10.59    0.77
   1   9   3    9.26    0.75
  -2  -9  -3    0.61    0.28
  -2  -9  -3    0.44    0.22
  -2  -9  -3    0.34    0.17
   2   9   3    0.32    0.27
  -3  -9  -3    0.08    0.21
  -3  -9  -3    0.05    0.20
  -3  -9  -3    0.37    0.19
   3   9   3    0.17    0.26
   3   9   3    0.41    0.22
  -4  -9  -3    1.31    0.34
  -4  -9  -3    1.68    0.38
  -4  -9  -3    0.74    0.25
   4   9   3    1.37    0.33
   4   9   3    1.26    0.38
  -5  -9  -3    7.64    0.70
  -5  -9  -3    7.39    0.61
  -5  -9  -3    7.21    0.62
   5   9   3    7.92    0.68
   5   9   3    9.77    0.78
  -6  -9  -3    0.06    0.22
  -6  -9  -3    0.12    0.24
   6   9   3    0.21    0.27
   6   9   3    0.40    0.30
  -7  -9  -3    2.30    0.50
  -7  -9  -3    2.70    0.49
   7   9   3    2.55    0.52
   7   9   3    2.78    0.59
  -8  -9  -3    6.80    0.76
   8   9   3    6.09    0.80
   8   9   3    4.52    0.72
   3 -10  -3    2.51    0.57
   3 -10  -3    3.02    0.54
   3 -10  -3    2.40    0.54
  -3  10   3    2.27    0.64
   2 -10  -3    0.25    0.22
   2 -10  -3    0.22    0.32
   2 -10  -3    0.10    0.27
  -2  10   3    0.40    0.34
  -2  10   3    0.04    0.35
   1 -10  -3    1.03    0.31
   1 -10  -3    0.94    0.35
   1 -10  -3    0.88    0.37
  -1  10   3    0.66    0.35
  -1  10   3    1.61    0.52
   0 -10  -3    0.07    0.20
   0 -10  -3    0.49    0.28
   0 -10  -3    0.38    0.28
   0  10   3    0.51    0.35
  -1 -10  -3    3.99    0.44
  -1 -10  -3    2.82    0.51
  -1 -10  -3    2.44    0.48
   1  10   3    3.58    0.58
  -2 -10  -3    2.42    0.51
  -2 -10  -3    1.39    0.39
   2  10   3    1.53    0.42
  -3 -10  -3   15.12    0.97
  -3 -10  -3   15.54    0.97
   3  10   3   12.50    0.97
  -4 -10  -3    2.79    0.52
  -4 -10  -3    3.47    0.52
   4  10   3    2.88    0.56
   4  10   3    2.80    0.47
  -5 -10  -3   13.35    0.92
  -5 -10  -3   11.75    0.83
   5  10   3   11.52    0.83
   5  10   3   12.01    0.91
  -6 -10  -3    1.09    0.40
   6  10   3    1.44    0.43
   6  10   3    1.19    0.43
  -7 -10  -3    0.84    0.38
   7  10   3    0.24    0.39
   7  10   3    0.51    0.33
   2 -11  -3    0.28    0.35
   2 -11  -3    0.64    0.40
  -2  11   3    1.16    0.57
   1 -11  -3    6.89    0.77
   1 -11  -3    8.97    0.89
  -1  11   3    6.40    0.79
  -1  11   3    7.18    0.91
   0 -11  -3    9.04    0.82
   0 -11  -3    7.95    0.82
   0  11   3    7.86    0.83
  -1 -11  -3    4.16    0.68
  -1 -11  -3    4.02    0.61
   1  11   3    4.45    0.69
  -2 -11  -3    9.55    0.85
  -2 -11  -3    9.91    0.86
   2  11   3    9.40    0.88
  -3 -11  -3    0.56    0.32
  -3 -11  -3    0.22    0.27
   3  11   3   -0.38    0.29
  -4 -11  -3   21.40    1.21
  -4 -11  -3   19.76    1.21
   4  11   3   20.85    1.29
  -5 -11  -3   17.87    1.15
  -5 -11  -3   17.02    1.06
   5  11   3   18.94    1.21
  -6 -11  -3    7.08    0.79
   6  11   3    7.38    0.82
   6  11   3    6.29    0.80
   0 -12  -3   13.43    1.07
   0 -12  -3   15.09    1.11
   0  12   3   12.64    1.09
  -1 -12  -3    7.25    0.80
  -1 -12  -3    7.11    0.84
   1  12   3    8.30    0.90
  -2 -12  -3    3.12    0.61
  -2 -12  -3    3.35    0.64
   2  12   3    4.69    0.78
  -3 -12  -3    0.56    0.37
  -3 -12  -3    1.93    0.50
   3  12   3    2.13    0.60
  -4 -12  -3    4.58    0.67
  -4 -12  -3    4.10    0.63
   4  12   3    3.76    0.70
  -5 -12  -3    5.79    0.70
  -5 -12  -3    6.77    0.79
   5  12   3    4.40    0.75
   3  10  -4    8.22    0.95
   3  10  -4    8.65    0.96
  -3 -10   4   10.45    0.95
  -3 -10   4    9.44    0.93
   2  10  -4    1.10    0.45
   2  10  -4    1.60    0.54
  -2 -10   4    1.97    0.53
  -2 -10   4    1.74    0.53
   6   9  -4    0.30    0.38
  -6  -9   4    1.53    0.47
  -6  -9   4    0.64    0.38
   5   9  -4    0.31    0.35
   5   9  -4   -0.09    0.35
  -5  -9   4   -0.12    0.26
  -5  -9   4   -0.03    0.33
  -5  -9   4   -0.35    0.26
   4   9  -4    4.25    0.73
   4   9  -4    3.86    0.66
  -4  -9   4    4.63    0.68
  -4  -9   4    6.05    0.75
  -4  -9   4    4.21    0.66
   3   9  -4    5.43    0.79
   3   9  -4    5.44    0.77
  -3  -9   4    4.52    0.68
  -3  -9   4    5.57    0.74
  -3  -9   4    3.79    0.57
   2   9  -4    5.75    0.77
   2   9  -4    7.81    0.82
  -2  -9   4    7.61    0.83
  -2  -9   4    6.60    0.77
   1   9  -4    6.94    0.81
  -1  -9   4    7.19    0.82
  -1  -9   4    4.39    0.68
   0   9  -4    4.12    0.71
   0  -9   4    4.64    0.73
   0  -9   4    5.54    0.77
  -1   9  -4    4.81    0.75
   1  -9   4    3.46    0.64
   1  -9   4    3.76    0.69
   7   8  -4    2.96    0.68
  -7  -8   4    2.95    0.57
   6   8  -4    6.19    0.79
  -6  -8   4    6.44    0.71
  -6  -8   4    5.22    0.69
   5   8  -4    5.98    0.71
   5   8  -4    6.02    0.79
  -5  -8   4    6.77    0.69
  -5  -8   4    7.16    0.71
  -5  -8   4    6.10    0.73
   4   8  -4   17.62    1.10
   4   8  -4   17.94    1.17
  -4  -8   4   18.82    1.09
  -4  -8   4   17.55    1.11
  -4  -8   4   16.21    0.99
   3   8  -4   36.50    1.71
   3   8  -4   35.60    1.60
  -3  -8   4   38.98    1.63
  -3  -8   4   36.48    1.63
  -3  -8   4   37.91    1.53
   2   8  -4    2.15    0.54
  -2  -8   4    2.95    0.57
  -2  -8   4    2.27    0.52
  -2  -8   4    2.42    0.44
   1   8  -4    3.91    0.62
  -1  -8   4    3.56    0.57
  -1  -8   4    2.81    0.56
   0   8  -4    2.40    0.53
   0  -8   4    2.75    0.55
   0  -8   4    2.55    0.57
  -1   8  -4    1.81    0.48
   1  -8   4    1.73    0.48
   1  -8   4    2.16    0.53
  -2   8  -4   13.38    1.02
   2  -8   4   10.91    0.95
   2  -8   4   12.99    0.97
   2  -8   4   11.76    0.95
  -3   8  -4    0.46    0.35
   3  -8   4    0.38    0.34
   3  -8   4   -0.03    0.31
   7   7  -4    7.50    0.89
  -7  -7   4    7.78    0.80
   6   7  -4    6.57    0.72
  -6  -7   4    6.58    0.68
  -6  -7   4    4.68    0.63
   5   7  -4    0.75    0.35
   5   7  -4    0.31    0.30
  -5  -7   4    1.11    0.36
  -5  -7   4    0.64    0.29
  -5  -7   4    0.70    0.33
   4   7  -4    0.29    0.28
   4   7  -4    0.12    0.27
  -4  -7   4    0.89    0.31
  -4  -7   4    0.56    0.29
  -4  -7   4    0.67    0.29
   3   7  -4   27.00    1.27
   3   7  -4   26.41    1.34
  -3  -7   4   25.57    1.16
  -3  -7   4   25.57    1.23
  -3  -7   4   24.65    1.24
   2   7  -4    6.07    0.64
  -2  -7   4    5.61    0.53
  -2  -7   4    5.84    0.63
  -2  -7   4    5.12    0.60
   1   7  -4    3.87    0.57
  -1  -7   4    3.10    0.41
  -1  -7   4    3.51    0.52
  -1  -7   4    3.56    0.55
   0   7  -4   17.49    1.04
   0  -7   4   16.20    0.99
   0  -7   4   17.46    1.03
  -1   7  -4    0.13    0.27
   1  -7   4   -0.03    0.24
   1  -7   4    0.14    0.24
   1  -7   4    0.04    0.22
  -2   7  -4    9.90    0.83
   2  -7   4    7.93    0.75
   2  -7   4    7.88    0.78
   2  -7   4    8.34    0.74
  -3   7  -4    1.35    0.45
   3  -7   4    1.09    0.39
   3  -7   4    2.42    0.49
   3  -7   4    1.50    0.47
  -4   7  -4    2.55    0.56
   4  -7   4    2.26    0.54
   4  -7   4    1.99    0.52
   4  -7   4    2.49    0.55
   8   6  -4   12.90    1.03
  -8  -6   4   10.83    0.93
   7   6  -4    6.63    0.76
  -7  -6   4    6.75    0.72
   6   6  -4    0.12    0.31
  -6  -6   4    0.11    0.23
  -6  -6   4    0.20    0.23
   5   6  -4    4.46    0.54
   5   6  -4    6.52    0.68
  -5  -6   4    6.01    0.62
  -5  -6   4    5.78    0.60
  -5  -6   4    5.00    0.52
   4   6  -4   -0.04    0.20
   4   6  -4   -0.07    0.28
  -4  -6   4    0.16    0.21
  -4  -6   4    0.19    0.24
  -4  -6   4    0.13    0.20
   3   6  -4    7.87    0.70
  -3  -6   4    8.78    0.66
  -3  -6   4    7.28    0.58
  -3  -6   4    7.86    0.66
   2   6  -4   13.27    0.83
  -2  -6   4   13.55    0.82
  -2  -6   4   11.49    0.69
  -2  -6   4   13.24    0.82
   1   6  -4    5.24    0.55
   1   6  -4    4.05    0.46
  -1  -6   4    3.88    0.39
  -1  -6   4    3.77    0.48
  -1  -6   4    4.91    0.54
   0   6  -4    6.91    0.55
   0   6  -4    7.87    0.66
   0  -6   4    8.64    0.68
   0  -6   4    7.23    0.50
   0  -6   4    7.63    0.64
  -1   6  -4   12.07    0.82
  -1   6  -4   10.56    0.74
   1  -6   4    9.60    0.76
   1  -6   4   11.16    0.77
   1  -6   4   10.67    0.79
  -2   6  -4    0.16    0.22
  -2   6  -4    0.10    0.24
   2  -6   4   -0.06    0.19
   2  -6   4   -0.11    0.21
   2  -6   4   -0.13    0.19
  -3   6  -4   -0.08    0.23
   3  -6   4    0.23    0.23
   3  -6   4    0.38    0.29
   3  -6   4    0.26    0.27
   3  -6   4    0.24    0.27
  -4   6  -4    0.71    0.36
   4  -6   4    0.06    0.28
   4  -6   4   -0.25    0.29
   4  -6   4    0.74    0.35
  -5   6  -4    0.49    0.36
   5  -6   4    0.22    0.37
   5  -6   4    0.59    0.38
   5  -6   4    0.23    0.32
   8   5  -4    1.31    0.45
  -8  -5   4    0.21    0.29
   7   5  -4    9.79    0.83
   7   5  -4    8.87    0.86
  -7  -5   4    9.75    0.81
   6   5  -4   19.59    1.12
   6   5  -4   19.15    1.01
  -6  -5   4   22.02    1.10
  -6  -5   4   20.81    1.04
   5   5  -4    2.65    0.42
   5   5  -4    1.71    0.34
   5   5  -4    1.79    0.42
  -5  -5   4    1.45    0.34
  -5  -5   4    1.35    0.35
   4   5  -4   15.08    0.91
   4   5  -4   14.51    0.78
   4   5  -4   16.17    0.78
  -4  -5   4   16.56    0.88
  -4  -5   4   14.76    0.77
  -4  -5   4   14.66    0.80
   3   5  -4   18.74    0.85
   3   5  -4   18.17    0.98
  -3  -5   4   18.64    0.93
  -3  -5   4   18.29    0.88
  -3  -5   4   17.72    0.85
   2   5  -4   35.06    1.40
   2   5  -4   37.35    1.41
  -2  -5   4   38.25    1.37
  -2  -5   4   36.03    1.37
  -2  -5   4   36.60    1.26
   1   5  -4    3.17    0.41
   1   5  -4    2.63    0.36
  -1  -5   4    3.03    0.39
  -1  -5   4    2.77    0.30
  -1  -5   4    3.30    0.41
   0   5  -4    6.15    0.55
   0   5  -4    5.54    0.46
   0  -5   4    6.07    0.52
   0  -5   4    5.65    0.52
   0  -5   4    5.88    0.53
   0  -5   4    6.84    0.42
  -1   5  -4    4.62    0.48
  -1   5  -4    4.94    0.51
   1  -5   4    3.76    0.47
   1  -5   4    4.40    0.38
   1  -5   4    3.89    0.45
   1  -5   4    5.59    0.54
  -2   5  -4    0.34    0.25
  -2   5  -4   -0.08    0.18
   2  -5   4    0.15    0.20
   2  -5   4    0.05    0.21
   2  -5   4    0.01    0.21
  -3   5  -4   60.68    2.14
   3  -5   4   60.62    2.13
   3  -5   4   62.73    2.13
   3  -5   4   60.67    1.96
   3  -5   4   61.80    2.08
  -4   5  -4    1.74    0.46
   4  -5   4    2.19    0.44
   4  -5   4    2.20    0.48
   4  -5   4    2.06    0.47
  -5   5  -4   21.80    1.33
   5  -5   4   22.09    1.29
   5  -5   4   21.51    1.29
   5  -5   4   20.95    1.15
  -6   5  -4    4.77    0.77
   6  -5   4    5.65    0.79
   6  -5   4    6.57    0.82
   8   4  -4    5.56    0.71
   8   4  -4    5.90    0.74
  -8  -4   4    5.66    0.69
   7   4  -4   19.30    1.10
   7   4  -4   20.68    1.14
  -7  -4   4   18.45    1.08
   6   4  -4    1.91    0.40
   6   4  -4    1.83    0.42
  -6  -4   4    2.11    0.39
  -6  -4   4    1.99    0.40
   5   4  -4    0.99    0.31
   5   4  -4    1.34    0.33
   5   4  -4    1.18    0.34
  -5  -4   4    1.58    0.33
  -5  -4   4    1.08    0.28
   4   4  -4   16.62    0.88
   4   4  -4   17.02    0.81
   4   4  -4   16.06    0.75
  -4  -4   4   16.43    0.74
  -4  -4   4   15.94    0.81
  -4  -4   4   15.98    0.80
   3   4  -4    3.23    0.42
   3   4  -4    3.20    0.34
  -3  -4   4    2.51    0.32
  -3  -4   4    2.75    0.36
  -3  -4   4    3.09    0.35
   2   4  -4   25.35    1.10
   2   4  -4   24.55    1.04
  -2  -4   4   26.36    1.02
  -2  -4   4   24.71    0.93
  -2  -4   4   25.08    1.02
   1   4  -4   11.88    0.67
   1   4  -4   10.39    0.64
  -1  -4   4   10.17    0.51
  -1  -4   4   10.51    0.63
  -1  -4   4   10.96    0.63
   0   4  -4   23.59    0.94
   0   4  -4   20.35    0.94
   0  -4   4   21.37    0.95
   0  -4   4   21.66    0.76
   0  -4   4   22.18    0.94
   0  -4   4   23.11    0.99
  -1   4  -4   51.41    1.69
  -1   4  -4   51.15    1.70
   1  -4   4   52.57    1.73
   1  -4   4   55.30    1.73
   1  -4   4   49.23    1.40
   1  -4   4   53.69    1.66
  -2   4  -4   42.57    1.56
  -2   4  -4   42.28    1.64
   2  -4   4   43.50    1.56
   2  -4   4   42.01    1.53
   2  -4   4   42.14    1.44
   2  -4   4   41.29    1.55
  -3   4  -4   30.88    1.33
  -3   4  -4   28.15    1.06
   3  -4   4   29.09    1.28
   3  -4   4   27.44    1.11
   3  -4   4   29.22    1.29
   3  -4   4   28.77    1.24
  -4   4  -4    1.35    0.35
  -4   4  -4    0.76    0.33
   4  -4   4    1.61    0.39
   4  -4   4    0.90    0.29
   4  -4   4    1.40    0.39
  -5   4  -4    4.85    0.66
  -5   4  -4    5.05    0.55
   5  -4   4    5.50    0.58
   5  -4   4    3.82    0.58
   5  -4   4    5.25    0.65
  -6   4  -4    4.39    0.59
  -6   4  -4    4.81    0.72
   6  -4   4    4.53    0.71
   6  -4   4    5.26    0.72
  -9  -3   4    0.84    0.40
   8   3  -4    1.98    0.51
   8   3  -4    0.91    0.40
  -8  -3   4    0.28    0.30
   7   3  -4   11.16    0.85
   7   3  -4   10.65    0.82
  -7  -3   4   11.86    0.82
  -7  -3   4    9.99    0.68
   6   3  -4    2.76    0.45
   6   3  -4    3.21    0.47
  -6  -3   4    3.05    0.36
  -6  -3   4    2.93    0.39
  -6  -3   4    2.73    0.43
   5   3  -4    2.64    0.38
   5   3  -4    2.03    0.38
  -5  -3   4    1.67    0.33
  -5  -3   4    1.69    0.31
  -5  -3   4    2.13    0.28
   4   3  -4   23.70    0.98
   4   3  -4   22.70    1.01
   4   3  -4   23.60    0.86
   4   3  -4   24.68    0.97
  -4  -3   4   22.59    0.95
  -4  -3   4   24.06    0.79
  -4  -3   4   22.77    0.96
  -4  -3   4   24.45    0.86
   3   3  -4    0.85    0.24
   3   3  -4    1.04    0.23
  -3  -3   4    0.99    0.21
  -3  -3   4    0.75    0.12
  -3  -3   4    0.68    0.20
  -3  -3   4    0.98    0.23
   2   3  -4   18.74    0.88
   2   3  -4   17.55    0.81
  -2  -3   4   18.29    0.72
  -2  -3   4   19.16    0.78
  -2  -3   4   17.40    0.79
   1   3  -4    1.09    0.24
   1   3  -4    1.40    0.30
  -1  -3   4    0.96    0.22
  -1  -3   4    1.06    0.22
  -1  -3   4    1.53    0.20
   0   3  -4    2.61    0.30
   0   3  -4    2.64    0.16
   0   3  -4    2.15    0.29
   0  -3   4    2.49    0.30
   0  -3   4    2.26    0.20
   0  -3   4    3.32    0.34
   0  -3   4    2.54    0.32
  -1   3  -4   53.52    1.70
  -1   3  -4   56.88    1.40
   1  -3   4   53.84    1.62
   1  -3   4   54.59    1.70
   1  -3   4   53.72    1.38
  -2   3  -4   24.76    1.05
  -2   3  -4   23.97    0.82
   2  -3   4   23.19    0.91
   2  -3   4   23.83    1.03
   2  -3   4   22.24    0.98
   2  -3   4   23.62    0.72
   2  -3   4   21.93    1.00
  -3   3  -4   29.41    1.27
  -3   3  -4   27.72    1.03
   3  -3   4   30.27    1.07
   3  -3   4   28.61    1.24
   3  -3   4   30.35    1.20
   3  -3   4   32.60    1.29
  -4   3  -4    3.67    0.50
  -4   3  -4    4.33    0.43
   4  -3   4    4.23    0.50
   4  -3   4    3.54    0.44
   4  -3   4    3.51    0.49
  -5   3  -4   -0.03    0.22
  -5   3  -4    0.07    0.19
   5  -3   4    0.10    0.25
   5  -3   4    0.43    0.25
   5  -3   4    0.53    0.31
  -6   3  -4    9.09    0.73
  -6   3  -4    5.52    0.70
   6  -3   4    4.71    0.71
   6  -3   4    6.60    0.76
   6  -3   4    6.71    0.78
  -7   3  -4    3.10    0.67
  -7   3  -4    3.39    0.58
   7  -3   4    2.72    0.59
   7  -3   4    3.26    0.72
   9   2  -4    1.23    0.50
   9   2  -4    0.95    0.39
   9   2  -4    0.76    0.44
  -9  -2   4    0.64    0.34
  -9  -2   4    1.15    0.44
   8   2  -4    2.34    0.44
   8   2  -4    2.01    0.47
   8   2  -4    1.23    0.44
  -8  -2   4    0.97    0.36
  -8  -2   4    1.36    0.42
   7   2  -4    1.01    0.31
   7   2  -4    1.33    0.41
   7   2  -4    0.74    0.31
  -7  -2   4    0.84    0.30
  -7  -2   4    1.02    0.35
   6   2  -4   13.50    0.74
   6   2  -4   14.05    0.83
   6   2  -4   14.20    0.88
  -6  -2   4   13.03    0.73
  -6  -2   4   13.68    0.72
  -6  -2   4   13.00    0.81
   5   2  -4    5.64    0.42
   5   2  -4    5.77    0.50
   5   2  -4    5.76    0.52
  -5  -2   4    5.79    0.50
  -5  -2   4    5.51    0.45
  -5  -2   4    5.76    0.44
   4   2  -4   44.21    1.28
   4   2  -4   44.86    1.23
   4   2  -4   42.83    1.46
   4   2  -4   43.81    1.44
  -4  -2   4   43.16    1.41
  -4  -2   4   44.71    1.41
  -4  -2   4   44.74    1.22
   3   2  -4  267.31    5.65
   3   2  -4  263.49    5.92
   3   2  -4  249.06    5.92
  -3  -2   4  256.77    5.85
  -3  -2   4  253.77    5.89
  -3  -2   4  264.08    5.74
   2   2  -4    8.08    0.50
   2   2  -4    7.30    0.52
   2   2  -4    7.76    0.29
  -2  -2   4    7.97    0.43
  -2  -2   4    7.17    0.45
  -2  -2   4    6.84    0.39
   1   2  -4   21.31    0.82
   1   2  -4   20.56    0.92
   1   2  -4   20.35    0.52
  -1  -2   4   20.15    0.67
  -1  -2   4   19.92    0.77
  -1  -2   4   20.37    0.80
   0   2  -4   25.09    0.96
   0   2  -4   25.40    0.95
   0   2  -4   27.50    0.71
   0  -2   4   25.45    0.94
   0  -2   4   26.19    0.92
   0  -2   4   27.76    0.98
   0  -2   4   27.03    0.74
  -1   2  -4   16.33    0.76
  -1   2  -4   16.15    0.56
   1  -2   4   15.58    0.71
   1  -2   4   14.81    0.65
   1  -2   4   16.86    0.76
   1  -2   4   16.92    0.48
  -2   2  -4   39.84    1.03
  -2   2  -4   39.43    1.39
  -2   2  -4   39.25    1.17
   2  -2   4   40.65    1.40
   2  -2   4   38.24    1.35
   2  -2   4   40.69    1.23
   2  -2   4   42.85    1.01
   2  -2   4   39.35    1.32
  -3   2  -4   28.74    0.98
  -3   2  -4   28.13    1.18
   3  -2   4   27.07    1.14
   3  -2   4   25.74    1.12
   3  -2   4   26.47    1.06
   3  -2   4   26.14    0.92
  -4   2  -4    7.30    0.63
  -4   2  -4    7.85    0.54
   4  -2   4    8.12    0.56
   4  -2   4    8.49    0.65
   4  -2   4    7.53    0.64
  -5   2  -4    7.08    0.58
   5  -2   4    7.65    0.70
   5  -2   4    7.27    0.58
   5  -2   4    7.41    0.67
  -6   2  -4   17.65    1.00
   6  -2   4   17.44    0.95
   6  -2   4   18.04    1.12
   6  -2   4   22.19    1.25
  -7   2  -4   -0.09    0.22
   7  -2   4    0.35    0.33
   7  -2   4    0.66    0.38
   9   1  -4   -0.02    0.30
  -9  -1   4    0.31    0.33
  -9  -1   4   -0.36    0.26
   8   1  -4   20.77    1.27
   8   1  -4   20.74    1.12
   8   1  -4   19.73    1.16
  -8  -1   4   17.66    1.08
  -8  -1   4   20.71    1.17
   7   1  -4   13.01    0.92
   7   1  -4   11.52    0.81
   7   1  -4   10.23    0.75
  -7  -1   4   11.79    0.80
  -7  -1   4   12.16    0.82
   6   1  -4   26.41    1.23
   6   1  -4   25.81    1.12
   6   1  -4   24.16    1.06
  -6  -1   4   26.62    1.15
  -6  -1   4   23.57    0.98
   5   1  -4   26.71    1.13
   5   1  -4   24.91    1.02
   5   1  -4   24.60    0.97
  -5  -1   4   25.35    1.06
  -5  -1   4   24.08    0.95
   4   1  -4    9.98    0.38
   4   1  -4    9.62    0.55
   4   1  -4    9.95    0.51
   4   1  -4    9.45    0.59
  -4  -1   4    9.49    0.53
  -4  -1   4    9.21    0.56
   3   1  -4    3.17    0.33
   3   1  -4    3.34    0.27
   3   1  -4    4.00    0.34
  -3  -1   4    3.47    0.31
  -3  -1   4    3.78    0.24
  -3  -1   4    2.60    0.28
   2   1  -4   42.46    1.09
   2   1  -4   41.78    1.34
   2   1  -4   41.17    1.26
  -2  -1   4   40.48    1.17
  -2  -1   4   42.92    1.17
  -2  -1   4   42.12    1.27
   1   1  -4   41.39    1.21
   1   1  -4   42.88    1.02
   1   1  -4   40.62    1.40
  -1  -1   4   41.32    1.22
  -1  -1   4   40.09    1.08
  -1  -1   4   41.25    1.18
   0   1  -4   11.34    0.39
   0   1  -4   10.65    0.54
   0   1  -4   10.83    0.51
   0  -1   4   10.25    0.50
   0  -1   4   11.51    0.36
   0  -1   4   10.08    0.51
   0  -1   4   11.12    0.50
  -1   1  -4    9.71    0.41
  -1   1  -4   10.26    0.56
   1  -1   4    9.94    0.53
   1  -1   4   10.11    0.52
   1  -1   4   10.34    0.48
  -2   1  -4   35.35    1.27
  -2   1  -4   38.34    1.12
   2  -1   4   38.62    1.30
   2  -1   4   38.49    1.10
   2  -1   4   37.77    1.27
   2  -1   4   37.60    1.22
  -3   1  -4    0.32    0.09
  -3   1  -4    0.26    0.15
  -3   1  -4    0.30    0.14
   3  -1   4    0.22    0.14
   3  -1   4    0.19    0.15
   3  -1   4    0.29    0.11
   3  -1   4    0.09    0.15
  -4   1  -4   22.04    1.07
  -4   1  -4   23.87    0.96
   4  -1   4   24.49    0.99
   4  -1   4   23.68    1.10
   4  -1   4   24.14    1.08
  -5   1  -4    2.49    0.42
   5  -1   4    3.10    0.38
   5  -1   4    2.33    0.45
   5  -1   4    2.53    0.47
  -6   1  -4    2.54    0.45
   6  -1   4    2.67    0.51
   6  -1   4    3.12    0.58
   6  -1   4    1.18    0.30
  -7   1  -4    5.37    0.61
   7  -1   4    6.64    0.78
   7  -1   4    8.11    0.82
  -8   1  -4    2.82    0.58
   8  -1   4    2.72    0.59
   8  -1   4    3.68    0.71
   8   0  -4    4.49    0.65
   8   0  -4    5.07    0.64
   8   0  -4    4.13    0.70
  -8   0   4    5.14    0.68
  -8   0   4    4.73    0.63
   7   0  -4    5.96    0.69
   7   0  -4    6.49    0.62
   7   0  -4    7.33    0.66
  -7   0   4    6.93    0.67
  -7   0   4    5.66    0.63
   6   0  -4    0.14    0.17
   6   0  -4    0.19    0.19
   6   0  -4    0.15    0.21
  -6   0   4    0.21    0.16
  -6   0   4    0.37    0.23
   5   0  -4   14.94    0.76
   5   0  -4   16.24    0.76
   5   0  -4   15.49    0.85
  -5   0   4   14.82    0.72
  -5   0   4   15.23    0.81
   4   0  -4    9.61    0.53
   4   0  -4   10.41    0.62
   4   0  -4    9.58    0.52
  -4   0   4    9.53    0.54
  -4   0   4    9.62    0.58
   3   0  -4   62.29    1.69
   3   0  -4   61.74    1.67
   3   0  -4   63.17    1.82
  -3   0   4   64.31    1.77
  -3   0   4   64.22    1.78
  -3   0   4   65.08    1.48
   2   0  -4   35.59    0.99
   2   0  -4   34.61    1.12
   2   0  -4   33.29    1.02
  -2   0   4   32.94    1.03
  -2   0   4   33.06    1.08
  -2   0   4   36.07    0.94
   1   0  -4   10.34    0.44
   1   0  -4   10.34    0.59
   1   0  -4   10.67    0.40
  -1   0   4   10.02    0.43
  -1   0   4    9.55    0.47
  -1   0   4   10.21    0.41
   0   0  -4   10.09    0.39
   0   0  -4   10.96    0.53
   0   0   4    9.52    0.45
   0   0   4   10.49    0.33
   0   0   4   11.60    0.48
   0   0   4   10.12    0.46
  -1   0  -4   46.66    1.38
  -1   0  -4   48.35    1.25
   1   0   4   46.44    1.32
   1   0   4   43.21    1.23
   1   0   4   46.58    1.33
  -2   0  -4  386.06    8.76
  -2   0  -4  392.92    8.59
   2   0   4  410.20    8.78
   2   0   4  406.47    8.49
   2   0   4  392.71    8.71
   2   0   4  392.56    8.66
  -3   0  -4   21.69    0.84
  -3   0  -4   22.99    0.97
  -3   0  -4   23.15    0.64
   3   0   4   22.15    0.95
   3   0   4   23.72    0.96
   3   0   4   22.26    0.87
   3   0   4   23.86    0.70
  -4   0  -4   73.40    1.82
  -4   0  -4   74.28    2.07
   4   0   4   73.72    2.23
   4   0   4   75.71    2.22
   4   0   4   72.06    2.06
  -5   0  -4   13.31    0.74
   5   0   4   14.57    0.86
   5   0   4   12.79    0.71
   5   0   4   13.59    0.84
  -6   0  -4    2.75    0.47
   6   0   4    2.84    0.39
   6   0   4    3.72    0.53
   6   0   4    3.47    0.52
  -7   0  -4   12.26    0.85
   7   0   4   11.77    0.95
   7   0   4   11.90    0.95
  -8   0  -4    0.23    0.28
   8   0   4    0.04    0.31
   8   0   4    0.53    0.40
   8  -1  -4    0.34    0.36
   8  -1  -4    0.55    0.31
  -8   1   4    0.67    0.35
  -8   1   4    0.22    0.28
   7  -1  -4   15.83    0.96
   7  -1  -4   15.28    0.90
   7  -1  -4   17.07    1.09
  -7   1   4   13.84    0.93
   6  -1  -4    3.07    0.46
   6  -1  -4    3.36    0.40
   6  -1  -4    3.55    0.46
  -6   1   4    2.29    0.42
   5  -1  -4    0.77    0.25
   5  -1  -4    1.10    0.24
   5  -1  -4    0.82    0.28
  -5   1   4    1.09    0.25
  -5   1   4    0.85    0.26
   4  -1  -4    0.11    0.13
   4  -1  -4    0.30    0.13
   4  -1  -4    0.09    0.12
  -4   1   4    0.23    0.14
  -4   1   4    0.34    0.18
   3  -1  -4    0.91    0.15
   3  -1  -4    0.91    0.23
   3  -1  -4    0.94    0.20
  -3   1   4    0.91    0.23
  -3   1   4    0.84    0.19
   2  -1  -4   92.36    2.29
   2  -1  -4   93.66    2.19
   2  -1  -4   91.37    2.37
  -2   1   4   92.50    2.36
  -2   1   4   97.12    2.12
  -2   1   4   93.15    2.35
   1  -1  -4  271.19    5.61
   1  -1  -4  259.59    5.64
   1  -1  -4  259.34    5.88
   1  -1  -4  256.70    5.67
  -1   1   4  263.03    5.70
  -1   1   4  252.39    5.77
  -1   1   4  258.16    5.62
   0  -1  -4   54.74    1.60
   0  -1  -4   57.79    1.34
   0  -1  -4   55.53    1.43
   0   1   4   56.82    1.51
   0   1   4   58.29    1.38
   0   1   4   58.26    1.42
   0   1   4   56.64    1.47
  -1  -1  -4   12.68    0.51
  -1  -1  -4   12.47    0.56
  -1  -1  -4   12.47    0.35
   1   1   4   12.54    0.53
   1   1   4   11.44    0.50
   1   1   4   13.27    0.50
  -2  -1  -4   57.27    1.57
  -2  -1  -4   60.93    1.32
  -2  -1  -4   57.98    1.65
   2   1   4   58.74    1.44
   2   1   4   56.76    1.61
   2   1   4   57.60    1.65
   2   1   4   56.91    1.59
  -3  -1  -4    5.34    0.42
  -3  -1  -4    4.88    0.37
  -3  -1  -4    5.56    0.26
   3   1   4    5.31    0.38
   3   1   4    5.37    0.42
   3   1   4    5.75    0.26
   3   1   4    6.82    0.45
  -4  -1  -4   10.80    0.60
  -4  -1  -4   11.23    0.46
   4   1   4   10.54    0.64
   4   1   4   10.58    0.66
   4   1   4   12.01    0.62
  -5  -1  -4   42.54    1.45
  -5  -1  -4   39.82    1.39
   5   1   4   39.63    1.52
   5   1   4   40.69    1.51
   5   1   4   40.81    1.38
  -6  -1  -4    5.94    0.54
   6   1   4    5.07    0.60
   6   1   4    5.70    0.49
   6   1   4    6.50    0.62
  -7  -1  -4    7.88    0.68
   7   1   4    7.90    0.80
   7   1   4    8.61    0.80
  -8  -1  -4   12.82    0.93
   8   1   4   10.23    0.95
   8   1   4    9.30    0.92
   8  -2  -4    0.07    0.27
   8  -2  -4    0.02    0.33
  -8   2   4   -0.02    0.32
  -8   2   4    0.02    0.30
   7  -2  -4    2.51    0.51
   7  -2  -4    2.19    0.51
  -7   2   4    1.93    0.47
   6  -2  -4    2.56    0.38
   6  -2  -4    2.55    0.51
   6  -2  -4    3.30    0.47
  -6   2   4    1.78    0.40
   5  -2  -4    0.70    0.25
   5  -2  -4    0.84    0.22
   5  -2  -4    0.71    0.26
  -5   2   4    0.53    0.20
  -5   2   4    1.12    0.30
   4  -2  -4    2.31    0.30
   4  -2  -4    2.06    0.32
   4  -2  -4    2.48    0.26
  -4   2   4    1.85    0.33
  -4   2   4    2.71    0.33
   3  -2  -4    8.95    0.54
   3  -2  -4    9.59    0.42
   3  -2  -4    9.49    0.52
   3  -2  -4    8.47    0.51
  -3   2   4    9.04    0.53
  -3   2   4    8.93    0.56
   2  -2  -4   15.84    0.50
   2  -2  -4   16.02    0.65
   2  -2  -4   16.32    0.66
   2  -2  -4   14.97    0.66
  -2   2   4   15.11    0.68
  -2   2   4   15.01    0.68
  -2   2   4   15.76    0.49
   1  -2  -4  122.32    2.63
   1  -2  -4  118.38    2.84
   1  -2  -4  120.14    2.89
   1  -2  -4  117.99    2.81
  -1   2   4  124.03    2.76
  -1   2   4  120.63    2.93
   0  -2  -4    5.06    0.27
   0  -2  -4    4.39    0.36
   0  -2  -4    4.78    0.29
   0   2   4    4.88    0.30
   0   2   4    4.87    0.22
   0   2   4    5.22    0.34
  -1  -2  -4   16.30    0.62
  -1  -2  -4   15.64    0.60
  -1  -2  -4   16.41    0.50
   1   2   4   15.38    0.55
   1   2   4   14.47    0.60
   1   2   4   15.25    0.59
  -2  -2  -4    4.55    0.23
  -2  -2  -4    4.28    0.33
  -2  -2  -4    4.05    0.31
   2   2   4    4.25    0.33
   2   2   4    3.90    0.30
   2   2   4    4.69    0.27
  -3  -2  -4   50.24    1.26
  -3  -2  -4   48.52    1.45
  -3  -2  -4   47.39    1.48
   3   2   4   46.89    1.44
   3   2   4   48.00    1.46
   3   2   4   50.64    1.21
   3   2   4   47.97    1.47
  -4  -2  -4    8.63    0.53
  -4  -2  -4    8.54    0.41
   4   2   4    7.84    0.50
   4   2   4    7.10    0.52
   4   2   4    8.13    0.54
  -5  -2  -4   27.00    0.92
  -5  -2  -4   25.15    1.06
   5   2   4   26.49    1.14
   5   2   4   26.53    1.14
   5   2   4   25.21    1.02
  -6  -2  -4    7.77    0.61
  -6  -2  -4    7.01    0.55
   6   2   4    5.85    0.50
   6   2   4    6.05    0.61
   6   2   4    5.94    0.59
  -7  -2  -4    7.94    0.69
   7   2   4    8.79    0.80
   7   2   4    8.61    0.77
   7   2   4    8.26    0.62
  -8  -2  -4    3.66    0.60
   8   2   4    4.41    0.69
   8   2   4    3.70    0.65
  -9  -2  -4    1.60    0.47
   9   2   4    1.42    0.54
   9   2   4    1.38    0.52
   8  -3  -4    0.61    0.39
   8  -3  -4   -0.13    0.30
  -8   3   4   -0.11    0.29
   7  -3  -4    3.33    0.62
   7  -3  -4    3.15    0.56
  -7   3   4    3.04    0.58
   6  -3  -4   57.10    2.02
   6  -3  -4   61.52    2.18
  -6   3   4   55.65    2.06
   5  -3  -4   14.45    0.87
   5  -3  -4   14.83    0.83
   5  -3  -4   11.18    0.93
  -5   3   4   13.35    0.84
  -5   3   4   12.70    0.74
   4  -3  -4   20.03    0.90
   4  -3  -4   19.56    0.95
   4  -3  -4   18.76    0.88
   4  -3  -4   19.89    0.75
  -4   3   4   19.45    0.89
  -4   3   4   20.66    0.99
   3  -3  -4   21.94    0.91
   3  -3  -4   22.85    0.92
   3  -3  -4   23.20    0.72
   3  -3  -4   24.55    0.97
  -3   3   4   21.78    0.98
  -3   3   4   23.87    0.73
  -3   3   4   22.26    0.94
   2  -3  -4   48.10    1.42
   2  -3  -4   49.02    1.43
   2  -3  -4   47.28    1.13
   2  -3  -4   48.56    1.43
  -2   3   4   44.76    1.46
  -2   3   4   47.81    1.23
   1  -3  -4  242.76    5.37
   1  -3  -4  237.06    5.37
   1  -3  -4  240.11    5.34
  -1   3   4  238.43    5.26
  -1   3   4  240.29    5.48
   0  -3  -4   30.47    0.92
   0  -3  -4   30.31    0.97
   0  -3  -4   28.92    0.93
   0   3   4   31.21    1.02
   0   3   4   28.84    0.92
  -1  -3  -4    2.31    0.21
  -1  -3  -4    2.07    0.22
  -1  -3  -4    2.11    0.21
   1   3   4    2.08    0.18
   1   3   4    2.01    0.23
   1   3   4    2.20    0.24
  -2  -3  -4   33.48    0.95
  -2  -3  -4   32.90    1.07
  -2  -3  -4   32.64    1.02
   2   3   4   33.79    1.00
   2   3   4   33.88    1.00
   2   3   4   32.75    1.08
  -3  -3  -4  162.75    3.72
  -3  -3  -4  159.33    3.90
  -3  -3  -4  165.04    3.86
   3   3   4  162.34    3.86
   3   3   4  163.66    3.84
   3   3   4  169.68    3.67
   3   3   4  163.25    3.90
  -4  -3  -4    0.68    0.16
  -4  -3  -4    0.76    0.21
  -4  -3  -4    0.27    0.14
   4   3   4    0.70    0.20
   4   3   4    0.52    0.18
   4   3   4    0.79    0.22
  -5  -3  -4   94.93    2.62
  -5  -3  -4   95.57    2.42
   5   3   4   91.85    2.54
   5   3   4   93.78    2.66
   5   3   4   94.72    2.64
  -6  -3  -4    6.27    0.45
  -6  -3  -4    6.40    0.57
   6   3   4    5.67    0.59
   6   3   4    4.87    0.55
   6   3   4    4.98    0.47
  -7  -3  -4   -0.08    0.18
   7   3   4    0.33    0.30
   7   3   4    0.21    0.22
   7   3   4    0.19    0.28
  -8  -3  -4    7.03    0.72
   8   3   4    5.08    0.75
   8   3   4    6.22    0.75
  -9  -3  -4    0.37    0.32
   9   3   4    0.09    0.37
   9   3   4    0.37    0.41
   7  -4  -4   18.81    1.17
   7  -4  -4   20.04    1.26
  -7   4   4   20.05    1.24
   6  -4  -4   18.25    1.06
   6  -4  -4   19.00    1.15
  -6   4   4   17.69    1.10
   5  -4  -4   15.42    0.96
   5  -4  -4   15.91    0.92
   5  -4  -4   17.11    0.93
  -5   4   4   17.73    1.02
  -5   4   4   14.71    0.85
   4  -4  -4    0.86    0.25
   4  -4  -4    0.20    0.18
   4  -4  -4    0.22    0.19
  -4   4   4    0.32    0.18
  -4   4   4    0.18    0.21
   3  -4  -4    1.75    0.33
   3  -4  -4    1.16    0.16
   3  -4  -4    1.17    0.27
   3  -4  -4    1.39    0.28
  -3   4   4    1.06    0.29
  -3   4   4    1.47    0.30
   2  -4  -4  165.73    4.02
   2  -4  -4  172.05    3.62
   2  -4  -4  163.94    3.97
   2  -4  -4  167.91    4.03
  -2   4   4  167.35    3.81
  -2   4   4  168.43    4.12
   1  -4  -4   17.65    0.74
   1  -4  -4   17.38    0.73
   1  -4  -4   17.32    0.67
  -1   4   4   18.99    0.83
  -1   4   4   18.37    0.68
   0  -4  -4   76.39    1.98
   0  -4  -4   76.13    1.86
   0  -4  -4   75.13    1.97
   0   4   4   75.95    1.97
   0   4   4   76.79    2.09
  -1  -4  -4  184.13    4.27
  -1  -4  -4  186.15    4.30
  -1  -4  -4  186.94    4.32
   1   4   4  190.26    4.09
   1   4   4  191.16    4.36
   1   4   4  189.30    4.39
  -2  -4  -4   63.31    1.74
  -2  -4  -4   63.89    1.59
  -2  -4  -4   60.23    1.63
   2   4   4   58.88    1.72
   2   4   4   62.10    1.60
   2   4   4   60.78    1.68
  -3  -4  -4   50.23    1.41
  -3  -4  -4   51.30    1.42
  -3  -4  -4   50.77    1.54
   3   4   4   49.31    1.39
   3   4   4   50.63    1.54
   3   4   4   49.87    1.41
   3   4   4   49.48    1.45
  -4  -4  -4   22.31    0.88
  -4  -4  -4   22.94    0.85
  -4  -4  -4   23.09    0.95
   4   4   4   23.99    0.74
   4   4   4   20.94    0.91
   4   4   4   23.26    0.89
   4   4   4   21.73    0.92
  -5  -4  -4    1.34    0.25
  -5  -4  -4    1.54    0.30
   5   4   4    1.74    0.32
   5   4   4    1.14    0.28
   5   4   4    1.32    0.26
  -6  -4  -4    1.55    0.34
  -6  -4  -4    1.30    0.27
   6   4   4    0.67    0.29
   6   4   4    1.54    0.32
   6   4   4    1.17    0.32
  -7  -4  -4   29.79    1.21
  -7  -4  -4   31.16    1.37
   7   4   4   32.21    1.41
   7   4   4   32.84    1.29
   7   4   4   27.91    1.39
  -8  -4  -4   16.79    1.04
   8   4   4   14.67    1.07
   8   4   4   13.72    1.00
  -9  -4  -4    1.82    0.50
   9   4   4    2.01    0.56
   9   4   4    2.54    0.62
   7  -5  -4    0.01    0.28
   7  -5  -4    0.59    0.34
  -7   5   4   -0.13    0.31
   6  -5  -4    8.67    0.83
   6  -5  -4    9.49    0.80
  -6   5   4    8.69    0.84
   5  -5  -4    8.86    0.75
   5  -5  -4    9.02    0.72
   5  -5  -4    9.41    0.72
  -5   5   4    8.13    0.75
  -5   5   4    8.85    0.71
   4  -5  -4    4.60    0.52
   4  -5  -4    4.78    0.49
   4  -5  -4    5.17    0.51
  -4   5   4    5.41    0.59
  -4   5   4    4.68    0.52
   3  -5  -4   16.64    0.84
   3  -5  -4   16.79    0.84
   3  -5  -4   19.29    0.90
  -3   5   4   16.76    0.90
   2  -5  -4   17.77    0.78
   2  -5  -4   19.69    0.86
   2  -5  -4   18.79    0.85
  -2   5   4   18.55    0.73
  -2   5   4   18.98    0.92
   1  -5  -4    0.83    0.22
   1  -5  -4    0.99    0.24
   1  -5  -4    1.43    0.25
   1  -5  -4    0.80    0.18
  -1   5   4    0.74    0.23
  -1   5   4    1.18    0.23
   0  -5  -4   10.24    0.54
   0  -5  -4    9.73    0.54
   0  -5  -4   10.47    0.58
   0  -5  -4   10.37    0.44
   0   5   4   11.04    0.63
   0   5   4   10.33    0.31
   0   5   4   11.24    0.55
  -1  -5  -4    3.29    0.31
  -1  -5  -4    3.02    0.21
  -1  -5  -4    3.51    0.31
  -1  -5  -4    3.05    0.29
   1   5   4    3.22    0.21
   1   5   4    3.61    0.37
   1   5   4    2.96    0.32
  -2  -5  -4    4.62    0.37
  -2  -5  -4    4.28    0.34
  -2  -5  -4    4.51    0.28
  -2  -5  -4    3.99    0.33
   2   5   4    4.94    0.31
   2   5   4    4.25    0.38
   2   5   4    4.08    0.37
  -3  -5  -4    7.63    0.47
  -3  -5  -4    8.36    0.40
  -3  -5  -4    7.32    0.49
  -3  -5  -4    8.02    0.44
   3   5   4    8.70    0.55
   3   5   4    8.01    0.47
   3   5   4    7.81    0.48
  -4  -5  -4   14.16    0.73
  -4  -5  -4   12.25    0.63
  -4  -5  -4   14.62    0.58
  -4  -5  -4   14.13    0.62
   4   5   4   13.46    0.60
   4   5   4   13.55    0.70
   4   5   4   13.69    0.61
   4   5   4   12.39    0.69
  -5  -5  -4    0.10    0.14
  -5  -5  -4    0.33    0.19
   5   5   4    0.12    0.17
   5   5   4   -0.11    0.13
   5   5   4    0.02    0.19
  -6  -5  -4    5.51    0.53
  -6  -5  -4    4.01    0.44
   6   5   4    5.39    0.57
   6   5   4    4.99    0.49
   6   5   4    4.79    0.49
  -7  -5  -4    0.96    0.28
  -7  -5  -4    1.54    0.39
   7   5   4    1.41    0.41
   7   5   4    0.45    0.29
   7   5   4    1.18    0.34
  -8  -5  -4    9.72    0.75
  -8  -5  -4   11.14    0.86
   8   5   4   11.82    0.91
   8   5   4   10.99    0.95
  -9  -5  -4    5.24    0.67
   9   5   4    5.06    0.83
   6  -6  -4   -0.08    0.26
   6  -6  -4   -0.08    0.22
   6  -6  -4    0.24    0.29
  -6   6   4   -0.24    0.35
   5  -6  -4    4.76    0.60
   5  -6  -4    4.61    0.57
   5  -6  -4    5.75    0.63
  -5   6   4    4.74    0.61
  -5   6   4    5.07    0.65
   4  -6  -4    4.04    0.49
   4  -6  -4    4.71    0.51
   4  -6  -4    5.63    0.57
  -4   6   4    4.70    0.56
  -4   6   4    3.66    0.55
   3  -6  -4    4.62    0.49
   3  -6  -4    4.07    0.45
   3  -6  -4    4.83    0.49
  -3   6   4    4.52    0.53
   2  -6  -4    5.07    0.46
   2  -6  -4    4.49    0.47
   2  -6  -4    5.79    0.50
   2  -6  -4    5.03    0.42
  -2   6   4    5.04    0.43
  -2   6   4    5.11    0.53
   1  -6  -4    1.23    0.20
   1  -6  -4    0.58    0.18
   1  -6  -4    0.88    0.26
   1  -6  -4    0.81    0.23
  -1   6   4    1.15    0.30
  -1   6   4    0.92    0.23
   0  -6  -4    6.95    0.36
   0  -6  -4    6.89    0.46
   0  -6  -4    6.35    0.49
   0  -6  -4    7.77    0.52
   0   6   4    7.68    0.58
   0   6   4    7.65    0.50
  -1  -6  -4    1.14    0.25
  -1  -6  -4    1.52    0.23
  -1  -6  -4    1.52    0.14
  -1  -6  -4    2.22    0.29
   1   6   4    1.87    0.18
   1   6   4    1.90    0.35
   1   6   4    1.48    0.28
  -2  -6  -4   75.40    1.74
  -2  -6  -4   73.90    2.05
  -2  -6  -4   73.38    2.08
  -2  -6  -4   71.68    2.07
   2   6   4   75.91    2.14
   2   6   4   75.45    2.16
   2   6   4   74.30    1.90
  -3  -6  -4    0.97    0.15
  -3  -6  -4    0.96    0.21
  -3  -6  -4    1.44    0.27
  -3  -6  -4    0.62    0.18
   3   6   4    0.76    0.19
   3   6   4    1.14    0.25
   3   6   4    0.74    0.23
  -4  -6  -4   17.75    0.73
  -4  -6  -4   16.38    0.64
  -4  -6  -4   15.85    0.77
  -4  -6  -4   16.29    0.81
   4   6   4   15.39    0.74
   4   6   4   16.74    0.86
   4   6   4   16.73    0.78
  -5  -6  -4    5.16    0.48
  -5  -6  -4    5.47    0.47
  -5  -6  -4    4.67    0.38
   5   6   4    5.13    0.51
   5   6   4    4.61    0.48
  -6  -6  -4    6.52    0.61
  -6  -6  -4    7.20    0.58
   6   6   4    8.26    0.67
   6   6   4    6.73    0.59
  -7  -6  -4   19.77    1.01
  -7  -6  -4   19.13    1.06
   7   6   4   20.70    1.04
   7   6   4   18.13    1.11
  -8  -6  -4   30.58    1.40
  -8  -6  -4   32.30    1.50
   8   6   4   35.16    1.64
  -9  -6  -4   10.49    0.93
   9   6   4   11.35    1.06
   6  -7  -4    1.67    0.50
   6  -7  -4    3.92    0.70
   6  -7  -4    2.60    0.55
  -6   7   4    3.14    0.64
   5  -7  -4    9.68    0.81
   5  -7  -4   11.16    0.87
   5  -7  -4    9.13    0.80
  -5   7   4   10.65    0.91
  -5   7   4    9.78    0.92
   4  -7  -4    3.06    0.52
   4  -7  -4    2.69    0.49
   4  -7  -4    3.33    0.55
  -4   7   4    1.93    0.55
  -4   7   4    2.82    0.55
   3  -7  -4    1.19    0.31
   3  -7  -4    1.21    0.35
   3  -7  -4    1.02    0.32
  -3   7   4    1.00    0.36
   2  -7  -4    4.29    0.50
   2  -7  -4    4.38    0.47
   2  -7  -4    4.46    0.49
   2  -7  -4    3.75    0.39
  -2   7   4    4.36    0.44
  -2   7   4    5.00    0.59
   1  -7  -4    3.93    0.33
   1  -7  -4    3.47    0.39
   1  -7  -4    3.67    0.42
   1  -7  -4    4.01    0.46
  -1   7   4    4.26    0.52
  -1   7   4    3.28    0.41
   0  -7  -4   38.03    1.29
   0  -7  -4   39.69    1.42
   0  -7  -4   32.84    1.31
   0   7   4   36.77    1.34
   0   7   4   36.20    1.45
  -1  -7  -4   54.25    1.65
  -1  -7  -4   55.45    1.75
  -1  -7  -4   52.89    1.75
   1   7   4   51.87    1.72
   1   7   4   55.80    1.86
  -2  -7  -4    7.58    0.54
  -2  -7  -4    7.40    0.50
  -2  -7  -4    8.09    0.56
   2   7   4    6.87    0.57
   2   7   4    7.64    0.57
   2   7   4    7.91    0.44
  -3  -7  -4   43.53    1.47
  -3  -7  -4   45.72    1.48
  -3  -7  -4   42.43    1.49
   3   7   4   46.14    1.40
   3   7   4   42.99    1.55
  -4  -7  -4   49.65    1.66
  -4  -7  -4   49.81    1.56
  -4  -7  -4   48.88    1.64
   4   7   4   49.68    1.60
   4   7   4   49.88    1.71
  -5  -7  -4    0.54    0.24
  -5  -7  -4    1.36    0.31
   5   7   4    1.33    0.31
   5   7   4    1.36    0.35
   5   7   4    1.30    0.36
  -6  -7  -4    9.87    0.70
  -6  -7  -4   10.34    0.73
   6   7   4    9.20    0.75
   6   7   4    9.73    0.73
  -7  -7  -4    2.14    0.43
  -7  -7  -4    1.52    0.38
   7   7   4    2.24    0.45
   7   7   4    1.90    0.44
  -8  -7  -4    4.13    0.58
  -8  -7  -4    4.63    0.70
   8   7   4    5.55    0.74
   8   7   4    4.31    0.71
   5  -8  -4    3.06    0.60
   5  -8  -4    2.20    0.53
  -5   8   4    2.74    0.65
   4  -8  -4    8.90    0.75
   4  -8  -4    8.52    0.78
  -4   8   4    9.80    0.92
   3  -8  -4   10.27    0.82
   3  -8  -4   10.17    0.79
   3  -8  -4   10.23    0.76
  -3   8   4   10.73    0.92
   2  -8  -4   19.48    1.04
   2  -8  -4   16.71    0.98
   2  -8  -4   16.44    0.92
  -2   8   4   17.69    1.10
  -2   8   4   18.39    0.93
   1  -8  -4    7.71    0.64
   1  -8  -4    7.66    0.66
   1  -8  -4    7.14    0.56
  -1   8   4    6.29    0.68
  -1   8   4    7.65    0.62
   0  -8  -4    3.11    0.38
   0  -8  -4    2.91    0.41
   0  -8  -4    2.37    0.44
   0   8   4    2.74    0.48
   0   8   4    2.71    0.43
  -1  -8  -4    1.08    0.31
  -1  -8  -4    0.49    0.25
  -1  -8  -4    1.70    0.31
   1   8   4    1.37    0.37
   1   8   4    1.15    0.30
  -2  -8  -4    6.52    0.49
  -2  -8  -4    5.52    0.52
  -2  -8  -4    6.20    0.53
   2   8   4    4.95    0.55
  -3  -8  -4   58.12    1.84
  -3  -8  -4   61.60    1.94
  -3  -8  -4   62.60    1.97
   3   8   4   60.85    1.77
   3   8   4   58.90    1.97
  -4  -8  -4   38.25    1.41
  -4  -8  -4   43.11    1.54
  -4  -8  -4   39.45    1.43
   4   8   4   38.63    1.39
   4   8   4   38.53    1.54
  -5  -8  -4   14.27    0.87
  -5  -8  -4   14.36    0.83
   5   8   4   13.38    0.82
   5   8   4   14.65    0.90
  -6  -8  -4    1.66    0.38
  -6  -8  -4    1.90    0.41
   6   8   4    1.65    0.40
   6   8   4    0.72    0.33
  -7  -8  -4    2.03    0.44
  -7  -8  -4    2.18    0.46
   7   8   4    1.85    0.41
   7   8   4    2.71    0.54
  -8  -8  -4    1.60    0.43
  -8  -8  -4    2.81    0.55
   8   8   4    1.45    0.48
   8   8   4    1.22    0.40
   4  -9  -4    2.23    0.53
   4  -9  -4    1.28    0.41
  -4   9   4    2.52    0.61
   3  -9  -4    2.62    0.50
   3  -9  -4    2.76    0.55
   3  -9  -4    3.53    0.61
  -3   9   4    2.83    0.65
   2  -9  -4    9.16    0.71
   2  -9  -4    8.49    0.74
   2  -9  -4    8.73    0.76
  -2   9   4   10.00    0.79
  -2   9   4    8.93    0.89
   1  -9  -4   69.20    2.22
   1  -9  -4   73.73    2.45
   1  -9  -4   72.62    2.40
  -1   9   4   72.84    2.31
  -1   9   4   73.14    2.57
   0  -9  -4   28.88    1.34
   0  -9  -4   26.80    1.28
   0  -9  -4   28.27    1.18
   0   9   4   32.10    1.35
   0   9   4   29.82    1.47
  -1  -9  -4   67.68    2.09
  -1  -9  -4   71.09    2.31
  -1  -9  -4   68.08    2.25
   1   9   4   72.40    2.32
   1   9   4   70.30    2.41
  -2  -9  -4    1.93    0.41
  -2  -9  -4    1.57    0.36
  -2  -9  -4    1.26    0.28
   2   9   4    1.60    0.40
  -3  -9  -4    4.90    0.47
  -3  -9  -4    5.71    0.58
  -3  -9  -4    5.42    0.55
   3   9   4    5.33    0.60
  -4  -9  -4   25.02    1.17
  -4  -9  -4   28.03    1.27
  -4  -9  -4   26.31    1.14
   4   9   4   27.43    1.16
   4   9   4   29.07    1.34
  -5  -9  -4    2.10    0.41
  -5  -9  -4    2.67    0.48
   5   9   4    2.64    0.44
   5   9   4    2.32    0.49
  -6  -9  -4    5.11    0.61
  -6  -9  -4    3.87    0.54
   6   9   4    4.97    0.61
   6   9   4    5.39    0.67
  -7  -9  -4    5.70    0.64
  -7  -9  -4    5.61    0.66
   7   9   4    5.91    0.72
   7   9   4    5.02    0.66
  -8  -9  -4    4.31    0.64
  -8  -9  -4    4.78    0.66
   8   9   4    5.49    0.76
   8   9   4    5.18    0.70
   3 -10  -4    9.33    0.90
   3 -10  -4    9.87    0.89
   3 -10  -4   10.53    0.83
  -3  10   4   12.12    1.12
   2 -10  -4    1.76    0.44
   2 -10  -4    2.22    0.53
   2 -10  -4    2.30    0.47
  -2  10   4    1.84    0.56
   1 -10  -4   10.57    0.88
   1 -10  -4   11.52    0.80
   1 -10  -4   11.34    0.89
  -1  10   4   14.68    0.95
  -1  10   4   11.05    1.01
   0 -10  -4    0.09    0.24
   0 -10  -4    0.26    0.23
   0 -10  -4    0.36    0.29
   0  10   4    0.02    0.31
   0  10   4    0.57    0.32
  -1 -10  -4    0.84    0.33
  -1 -10  -4    1.31    0.39
  -1 -10  -4    0.93    0.28
   1  10   4    1.42    0.44
   1  10   4    1.13    0.40
  -2 -10  -4   -0.04    0.16
  -2 -10  -4    0.61    0.30
  -2 -10  -4    0.33    0.29
   2  10   4    0.00    0.27
  -3 -10  -4    3.16    0.54
  -3 -10  -4    3.95    0.45
  -3 -10  -4    3.33    0.56
   3  10   4    3.60    0.59
  -4 -10  -4    9.87    0.76
  -4 -10  -4   11.01    0.83
  -4 -10  -4   10.47    0.72
   4  10   4   10.67    0.85
  -5 -10  -4   12.66    0.89
  -5 -10  -4   11.31    0.77
  -5 -10  -4   12.04    0.89
   5  10   4   11.53    0.93
   5  10   4   11.18    0.90
  -6 -10  -4    1.58    0.39
  -6 -10  -4    1.07    0.37
   6  10   4    1.13    0.40
   6  10   4    1.64    0.45
  -7 -10  -4    2.49    0.54
   7  10   4    2.32    0.56
   7  10   4    4.34    0.71
   2 -11  -4    1.67    0.49
   2 -11  -4    2.23    0.47
   2 -11  -4    1.05    0.42
  -2  11   4    1.32    0.58
   1 -11  -4    5.17    0.60
   1 -11  -4    5.76    0.70
   1 -11  -4    5.05    0.73
  -1  11   4    5.11    0.85
  -1  11   4    4.58    0.69
   0 -11  -4    1.06    0.38
   0 -11  -4    2.16    0.54
   0 -11  -4    2.44    0.56
   0  11   4    1.44    0.52
   0  11   4    2.65    0.56
  -1 -11  -4    0.80    0.36
  -1 -11  -4    0.24    0.31
   1  11   4    0.56    0.44
   1  11   4    0.20    0.32
  -2 -11  -4    0.07    0.27
  -2 -11  -4    0.05    0.24
   2  11   4   -0.30    0.28
  -3 -11  -4    0.02    0.23
  -3 -11  -4   -0.21    0.23
   3  11   4   -0.12    0.31
  -4 -11  -4    5.06    0.65
  -4 -11  -4    6.89    0.74
   4  11   4    7.73    0.81
  -5 -11  -4   14.65    0.98
  -5 -11  -4   15.08    1.04
   5  11   4   15.81    1.13
  -6 -11  -4    3.26    0.60
   6  11   4    3.29    0.65
   0 -12  -4   24.41    1.46
   0 -12  -4   25.58    1.47
   0  12   4   27.39    1.70
   0  12   4   27.44    1.50
  -1 -12  -4    3.69    0.69
  -1 -12  -4    2.84    0.57
   1  12   4    4.20    0.76
   1  12   4    3.67    0.75
  -2 -12  -4    6.25    0.73
  -2 -12  -4    4.56    0.66
   2  12   4    4.84    0.75
  -3 -12  -4    5.99    0.74
  -3 -12  -4    6.83    0.76
   3  12   4    5.27    0.78
  -4 -12  -4    1.68    0.48
  -4 -12  -4    2.07    0.51
   4  12   4    2.05    0.57
  -5 -12  -4    3.46    0.65
  -5 -12  -4    1.84    0.47
   5  12   4    1.37    0.49
   4   9  -5    5.72    0.80
   4   9  -5    4.62    0.75
  -4  -9   5    4.38    0.68
  -4  -9   5    6.26    0.75
  -4  -9   5    5.12    0.75
   3   9  -5    0.78    0.40
   3   9  -5    1.61    0.56
  -3  -9   5    0.47    0.37
  -3  -9   5    0.85    0.41
   2   9  -5    0.94    0.46
   2   9  -5    1.24    0.46
  -2  -9   5    0.22    0.37
  -2  -9   5    0.92    0.43
   1   9  -5    5.52    0.77
  -1  -9   5    4.21    0.69
  -1  -9   5    5.57    0.80
   0   9  -5    0.44    0.46
   0  -9   5    0.78    0.41
   0  -9   5    1.09    0.45
   6   8  -5    0.78    0.42
  -6  -8   5    1.02    0.44
  -6  -8   5    0.79    0.42
   5   8  -5    4.22    0.75
   5   8  -5    3.43    0.63
  -5  -8   5    3.58    0.59
  -5  -8   5    4.06    0.61
  -5  -8   5    3.59    0.65
   4   8  -5   10.15    0.94
   4   8  -5    9.72    0.88
  -4  -8   5   10.31    0.82
  -4  -8   5    9.53    0.88
  -4  -8   5    8.26    0.81
   3   8  -5   11.34    1.03
   3   8  -5   11.82    0.94
  -3  -8   5   11.90    0.84
  -3  -8   5   12.57    0.97
  -3  -8   5   11.84    0.94
   2   8  -5    9.18    0.88
  -2  -8   5    8.89    0.83
  -2  -8   5   10.05    0.90
   1   8  -5    7.27    0.82
  -1  -8   5    7.32    0.83
  -1  -8   5    7.55    0.80
   0   8  -5    0.99    0.42
   0  -8   5    1.25    0.43
   0  -8   5    1.04    0.43
  -1   8  -5    7.16    0.86
   1  -8   5    6.70    0.80
   1  -8   5    8.44    0.83
  -2   8  -5    3.65    0.67
   2  -8   5    2.86    0.60
   2  -8   5    4.09    0.73
   2  -8   5    3.26    0.62
   7   7  -5   10.55    1.01
  -7  -7   5    8.16    0.84
  -7  -7   5    8.42    1.19
   6   7  -5    9.23    0.90
  -6  -7   5    7.25    0.76
  -6  -7   5   10.34    0.89
   5   7  -5    1.99    0.55
   5   7  -5    2.59    0.50
  -5  -7   5    3.29    0.60
  -5  -7   5    2.56    0.52
   4   7  -5   10.09    0.88
   4   7  -5   11.69    0.86
  -4  -7   5   10.29    0.77
  -4  -7   5   13.22    0.88
  -4  -7   5    9.19    0.84
   3   7  -5    3.89    0.64
  -3  -7   5    4.02    0.57
  -3  -7   5    4.31    0.60
  -3  -7   5    3.74    0.48
   2   7  -5    7.32    0.76
  -2  -7   5    7.67    0.73
  -2  -7   5    7.35    0.75
   1   7  -5    8.99    0.82
  -1  -7   5    9.37    0.81
  -1  -7   5    8.89    0.77
   0   7  -5   11.83    0.93
   0  -7   5   12.07    0.90
   0  -7   5   11.89    0.92
  -1   7  -5    1.35    0.48
   1  -7   5    2.36    0.52
   1  -7   5    1.67    0.45
   1  -7   5    1.93    0.49
  -2   7  -5    9.68    0.86
   2  -7   5   10.95    0.93
   2  -7   5   10.43    0.88
   2  -7   5   10.18    0.88
  -3   7  -5    0.89    0.45
   3  -7   5    1.21    0.43
   3  -7   5    0.97    0.41
   7   6  -5    4.31    0.72
  -7  -6   5    2.94    0.55
   6   6  -5    2.70    0.56
  -6  -6   5    1.97    0.43
  -6  -6   5    1.96    0.45
   5   6  -5    0.63    0.38
   5   6  -5    0.95    0.35
  -5  -6   5    0.94    0.35
  -5  -6   5    0.79    0.34
   4   6  -5    2.74    0.54
   4   6  -5    2.73    0.45
  -4  -6   5    2.88    0.46
  -4  -6   5    2.08    0.42
  -4  -6   5    1.48    0.39
   3   6  -5   12.78    0.92
  -3  -6   5   12.14    0.82
  -3  -6   5   12.06    0.84
  -3  -6   5   12.75    0.76
   2   6  -5    0.05    0.28
   2   6  -5    0.10    0.24
  -2  -6   5   -0.10    0.19
  -2  -6   5    0.10    0.20
  -2  -6   5    0.00    0.20
   1   6  -5    2.95    0.52
   1   6  -5    2.62    0.49
  -1  -6   5    3.33    0.48
  -1  -6   5    3.19    0.51
   0   6  -5   16.31    1.01
   0   6  -5   17.83    0.95
   0  -6   5   17.97    1.02
   0  -6   5   17.72    1.03
  -1   6  -5    3.62    0.55
  -1   6  -5    5.54    0.58
   1  -6   5    4.52    0.59
   1  -6   5    5.05    0.62
   1  -6   5    4.88    0.57
  -2   6  -5   29.44    1.38
  -2   6  -5   27.87    1.41
   2  -6   5   28.41    1.39
   2  -6   5   28.85    1.31
   2  -6   5   29.45    1.43
  -3   6  -5    0.37    0.31
  -3   6  -5    0.81    0.36
   3  -6   5    0.28    0.32
   3  -6   5    0.38    0.32
   3  -6   5    0.41    0.27
  -4   6  -5    0.91    0.41
   4  -6   5    0.09    0.27
   4  -6   5    0.25    0.31
   8   5  -5    0.09    0.32
  -8  -5   5    0.19    0.31
   7   5  -5    0.41    0.34
  -7  -5   5    0.80    0.38
   6   5  -5    0.45    0.33
   6   5  -5    0.43    0.29
  -6  -5   5    1.13    0.36
  -6  -5   5    0.79    0.29
   5   5  -5   23.60    1.13
   5   5  -5   28.56    1.34
  -5  -5   5   27.70    1.25
  -5  -5   5   26.91    1.21
   4   5  -5    0.36    0.33
   4   5  -5    0.33    0.24
  -4  -5   5    0.15    0.19
  -4  -5   5    0.60    0.24
  -4  -5   5    0.49    0.25
   3   5  -5   19.94    0.97
   3   5  -5   18.68    1.05
  -3  -5   5   18.97    0.91
  -3  -5   5   21.90    1.06
  -3  -5   5   20.76    0.99
   2   5  -5    9.93    0.78
   2   5  -5   10.81    0.77
  -2  -5   5   11.81    0.75
  -2  -5   5   10.02    0.70
  -2  -5   5    9.86    0.60
   1   5  -5    2.62    0.46
   1   5  -5    3.28    0.45
  -1  -5   5    2.89    0.43
  -1  -5   5    2.42    0.43
  -1  -5   5    2.27    0.30
   0   5  -5    9.01    0.65
   0   5  -5    8.77    0.71
   0  -5   5    8.41    0.68
   0  -5   5    9.56    0.71
   0  -5   5    9.89    0.69
  -1   5  -5    0.17    0.21
  -1   5  -5    0.23    0.23
   1  -5   5   -0.12    0.17
   1  -5   5    0.79    0.30
   1  -5   5    0.03    0.22
  -2   5  -5    0.22    0.26
  -2   5  -5    0.23    0.22
   2  -5   5    0.37    0.26
   2  -5   5    0.16    0.25
   2  -5   5    0.37    0.23
  -3   5  -5    0.07    0.26
   3  -5   5    0.54    0.26
   3  -5   5    0.33    0.27
   3  -5   5    0.23    0.25
  -4   5  -5   -0.17    0.24
   4  -5   5    0.02    0.29
   4  -5   5    0.12    0.26
   4  -5   5   -0.46    0.24
  -5   5  -5    5.89    0.78
   5  -5   5    6.03    0.71
   5  -5   5    6.78    0.82
   5  -5   5    5.85    0.75
   8   4  -5    7.80    0.82
   8   4  -5    5.59    0.73
  -8  -4   5    5.60    0.71
   7   4  -5    8.78    0.79
   7   4  -5    9.63    0.81
  -7  -4   5    7.67    0.75
   6   4  -5    3.06    0.50
   6   4  -5    3.81    0.55
  -6  -4   5    2.92    0.45
  -6  -4   5    2.35    0.45
   5   4  -5   19.18    0.99
   5   4  -5   19.99    1.06
  -5  -4   5   19.14    0.98
  -5  -4   5   21.38    1.02
   4   4  -5    7.27    0.56
   4   4  -5    8.47    0.68
  -4  -4   5    6.17    0.49
  -4  -4   5    7.77    0.60
  -4  -4   5    7.69    0.57
   3   4  -5   10.63    0.75
   3   4  -5   11.21    0.69
  -3  -4   5   10.71    0.64
  -3  -4   5   11.61    0.71
  -3  -4   5   10.70    0.62
   2   4  -5    1.53    0.37
   2   4  -5    1.94    0.37
  -2  -4   5    1.60    0.33
  -2  -4   5    1.49    0.27
  -2  -4   5    2.08    0.34
   1   4  -5    3.14    0.42
   1   4  -5    3.77    0.46
  -1  -4   5    4.14    0.32
  -1  -4   5    3.53    0.43
  -1  -4   5    2.99    0.39
   0   4  -5    6.31    0.55
   0   4  -5    5.81    0.51
   0  -4   5    5.48    0.54
   0  -4   5    6.58    0.53
   0  -4   5    6.57    0.38
   0  -4   5    6.14    0.54
  -1   4  -5  101.61    2.85
  -1   4  -5   94.73    2.79
   1  -4   5   99.20    2.74
   1  -4   5  102.64    2.87
   1  -4   5   96.44    2.81
  -2   4  -5   32.63    1.38
   2  -4   5   30.54    1.23
   2  -4   5   31.88    1.34
   2  -4   5   32.37    1.37
  -3   4  -5   18.00    1.07
   3  -4   5   18.49    0.92
   3  -4   5   18.91    1.07
   3  -4   5   21.28    1.08
   3  -4   5   21.12    1.13
  -4   4  -5    3.25    0.54
   4  -4   5    5.00    0.63
   4  -4   5    3.98    0.60
   4  -4   5    3.86    0.54
  -5   4  -5    5.28    0.71
   5  -4   5    6.19    0.73
   5  -4   5    4.64    0.62
   5  -4   5    6.35    0.74
  -6   4  -5    6.83    0.87
   6  -4   5    8.41    1.00
   6  -4   5    6.88    0.86
   6  -4   5    7.08    0.86
   8   3  -5    6.90    0.73
   8   3  -5    4.96    0.71
  -8  -3   5    3.40    0.62
   7   3  -5    0.63    0.34
   7   3  -5    0.22    0.33
  -7  -3   5    0.74    0.32
   6   3  -5   11.50    0.82
   6   3  -5   12.46    0.84
  -6  -3   5   12.44    0.81
  -6  -3   5   11.26    0.75
   5   3  -5   11.56    0.75
   5   3  -5   11.77    0.76
  -5  -3   5   10.99    0.72
  -5  -3   5   12.45    0.74
   4   3  -5    7.28    0.56
   4   3  -5    8.51    0.62
  -4  -3   5    7.11    0.53
  -4  -3   5    7.94    0.49
  -4  -3   5    7.85    0.59
   3   3  -5   18.08    0.86
   3   3  -5   14.89    0.84
  -3  -3   5   17.11    0.76
  -3  -3   5   16.80    0.84
  -3  -3   5   16.81    0.76
   2   3  -5   25.02    1.16
   2   3  -5   25.83    1.07
  -2  -3   5   25.30    1.00
  -2  -3   5   26.51    1.06
  -2  -3   5   28.37    0.95
   1   3  -5    5.68    0.52
   1   3  -5    5.72    0.47
  -1  -3   5    5.43    0.35
  -1  -3   5    5.78    0.45
  -1  -3   5    5.24    0.44
   0   3  -5    4.20    0.41
   0   3  -5    3.25    0.36
   0  -3   5    2.85    0.37
   0  -3   5    2.99    0.37
   0  -3   5    3.56    0.24
   0  -3   5    3.41    0.36
  -1   3  -5   93.70    2.69
  -1   3  -5   96.25    2.71
   1  -3   5   98.72    2.60
   1  -3   5   97.17    2.69
   1  -3   5   96.61    2.72
  -2   3  -5    0.59    0.17
  -2   3  -5    0.64    0.26
   2  -3   5    0.64    0.24
   2  -3   5    0.91    0.22
   2  -3   5    0.99    0.31
  -3   3  -5   38.52    1.55
  -3   3  -5   36.49    1.24
   3  -3   5   37.59    1.53
   3  -3   5   38.02    1.32
   3  -3   5   39.92    1.55
   3  -3   5   37.56    1.46
  -4   3  -5    5.51    0.49
  -4   3  -5    5.25    0.59
   4  -3   5    4.87    0.55
   4  -3   5    4.98    0.60
   4  -3   5    5.24    0.61
  -5   3  -5    4.66    0.65
  -5   3  -5    4.58    0.50
   5  -3   5    4.39    0.55
   5  -3   5    4.42    0.62
   5  -3   5    4.27    0.64
  -6   3  -5    1.37    0.50
  -6   3  -5    2.41    0.48
   6  -3   5    2.06    0.53
   6  -3   5    1.90    0.44
   6  -3   5    2.21    0.53
   8   2  -5    1.75    0.52
   8   2  -5    1.86    0.47
  -8  -2   5    1.22    0.40
  -8  -2   5    2.26    0.53
   7   2  -5    3.03    0.50
   7   2  -5    3.83    0.65
  -7  -2   5    3.08    0.52
  -7  -2   5    3.06    0.46
   6   2  -5   -0.03    0.18
   6   2  -5    0.14    0.25
   6   2  -5    0.59    0.26
  -6  -2   5    0.24    0.21
  -6  -2   5    0.08    0.18
  -6  -2   5    0.37    0.25
   5   2  -5    0.74    0.27
   5   2  -5    0.84    0.29
   5   2  -5    0.49    0.18
  -5  -2   5    0.77    0.26
  -5  -2   5    0.79    0.25
   4   2  -5   15.52    0.83
   4   2  -5   17.77    0.86
   4   2  -5   17.72    0.68
  -4  -2   5   16.62    0.81
  -4  -2   5   16.86    0.79
   3   2  -5   47.64    1.54
   3   2  -5   48.78    1.55
   3   2  -5   44.50    1.23
  -3  -2   5   47.53    1.51
  -3  -2   5   45.98    1.36
  -3  -2   5   46.18    1.42
   2   2  -5   59.32    1.45
   2   2  -5   61.12    1.95
   2   2  -5   63.49    1.82
  -2  -2   5   61.33    1.66
  -2  -2   5   63.37    1.73
  -2  -2   5   59.39    1.79
   1   2  -5   25.28    0.96
   1   2  -5   25.18    0.66
   1   2  -5   22.43    1.07
  -1  -2   5   25.62    0.80
  -1  -2   5   24.31    0.96
  -1  -2   5   25.51    0.95
   0   2  -5    0.74    0.22
   0   2  -5    0.42    0.18
   0   2  -5    0.40    0.10
   0  -2   5    0.54    0.10
   0  -2   5    0.26    0.14
   0  -2   5    0.78    0.21
   0  -2   5    0.76    0.21
  -1   2  -5    6.05    0.49
  -1   2  -5    7.03    0.37
   1  -2   5    6.70    0.45
   1  -2   5    7.84    0.52
   1  -2   5    7.41    0.26
   1  -2   5    7.30    0.53
  -2   2  -5   39.90    1.45
  -2   2  -5   38.02    1.18
   2  -2   5   37.26    1.35
   2  -2   5   39.02    1.25
   2  -2   5   37.81    1.39
  -3   2  -5   22.57    1.08
  -3   2  -5   22.39    0.88
   3  -2   5   21.83    1.06
   3  -2   5   21.84    1.05
   3  -2   5   20.66    0.84
   3  -2   5   22.09    1.00
  -4   2  -5    5.66    0.59
  -4   2  -5    4.75    0.45
   4  -2   5    4.86    0.57
   4  -2   5    4.80    0.50
   4  -2   5    4.93    0.56
  -5   2  -5    2.79    0.42
  -5   2  -5    3.33    0.55
   5  -2   5    3.47    0.48
   5  -2   5    3.25    0.52
   5  -2   5    3.06    0.52
  -6   2  -5    4.44    0.66
  -6   2  -5    4.18    0.55
   6  -2   5    3.86    0.65
   6  -2   5    3.80    0.64
   6  -2   5    4.53    0.54
  -7   2  -5    2.69    0.62
  -7   2  -5    2.59    0.52
   7  -2   5    3.15    0.66
   7  -2   5    2.20    0.59
   8   1  -5    2.19    0.49
   8   1  -5    1.92    0.47
   8   1  -5    2.32    0.57
  -8  -1   5    1.72    0.44
  -8  -1   5    1.78    0.47
   7   1  -5   26.52    1.37
   7   1  -5   26.12    1.20
   7   1  -5   28.72    1.30
  -7  -1   5   27.70    1.30
  -7  -1   5   26.88    1.27
   6   1  -5   13.37    0.77
   6   1  -5   13.88    0.82
   6   1  -5   14.79    0.93
  -6  -1   5   14.32    0.78
  -6  -1   5   14.32    0.84
   5   1  -5    3.62    0.37
   5   1  -5    3.49    0.40
   5   1  -5    3.49    0.45
  -5  -1   5    4.41    0.46
  -5  -1   5    3.45    0.39
   4   1  -5   54.98    1.67
   4   1  -5   55.64    1.77
   4   1  -5   55.09    1.56
  -4  -1   5   52.61    1.66
  -4  -1   5   53.31    1.66
   3   1  -5   11.22    0.61
   3   1  -5   13.44    0.53
   3   1  -5   12.36    0.67
  -3  -1   5   10.62    0.56
  -3  -1   5   13.27    0.66
  -3  -1   5   12.47    0.52
   2   1  -5   77.99    1.86
   2   1  -5   80.01    2.26
   2   1  -5   74.93    2.07
  -2  -1   5   78.08    1.99
  -2  -1   5   76.20    2.10
  -2  -1   5   77.26    1.97
   1   1  -5    9.18    0.51
   1   1  -5    8.68    0.35
   1   1  -5    8.34    0.65
  -1  -1   5    8.99    0.48
  -1  -1   5    8.82    0.39
  -1  -1   5    9.53    0.51
   0   1  -5    6.39    0.44
   0   1  -5    7.57    0.51
   0   1  -5    6.53    0.31
   0  -1   5    6.53    0.43
   0  -1   5    5.79    0.42
   0  -1   5    6.42    0.27
   0  -1   5    6.16    0.41
  -1   1  -5   11.74    0.64
  -1   1  -5   10.33    0.47
   1  -1   5   11.09    0.55
   1  -1   5   12.00    0.61
   1  -1   5   11.61    0.62
  -2   1  -5   29.73    0.98
   2  -1   5   30.59    1.15
   2  -1   5   29.92    0.98
   2  -1   5   29.57    1.11
  -3   1  -5    6.42    0.55
  -3   1  -5    5.59    0.41
   3  -1   5    5.73    0.37
   3  -1   5    5.62    0.51
   3  -1   5    5.69    0.51
   3  -1   5    6.23    0.50
  -4   1  -5    3.92    0.41
  -4   1  -5    4.72    0.52
   4  -1   5    4.21    0.50
   4  -1   5    4.83    0.52
   4  -1   5    5.41    0.49
  -5   1  -5    0.01    0.18
  -5   1  -5    0.08    0.20
   5  -1   5    0.53    0.27
   5  -1   5    0.48    0.28
   5  -1   5    0.35    0.21
  -6   1  -5    0.92    0.37
  -6   1  -5    0.78    0.30
   6  -1   5    0.86    0.31
   6  -1   5    0.53    0.32
   6  -1   5    0.41    0.30
  -7   1  -5    1.72    0.53
  -7   1  -5    3.32    0.58
   7  -1   5    2.14    0.53
   7  -1   5    1.95    0.52
   8   0  -5    7.97    0.75
   8   0  -5    8.72    0.90
  -8   0   5    7.57    0.76
  -8   0   5    7.94    0.80
   7   0  -5    8.28    0.78
   7   0  -5    7.99    0.70
   7   0  -5    8.81    0.71
  -7   0   5   10.34    0.80
   6   0  -5    9.56    0.66
   6   0  -5    9.19    0.65
   6   0  -5    9.76    0.77
  -6   0   5    7.88    0.59
  -6   0   5    9.52    0.70
   5   0  -5    0.23    0.17
   5   0  -5    0.15    0.16
   5   0  -5    0.13    0.20
  -5   0   5    0.39    0.19
  -5   0   5    0.12    0.17
   4   0  -5    0.31    0.19
   4   0  -5    0.42    0.18
   4   0  -5    0.48    0.18
  -4   0   5    0.16    0.17
  -4   0   5    0.07    0.13
   3   0  -5  115.16    2.94
   3   0  -5  110.18    2.77
   3   0  -5  111.18    2.74
  -3   0   5  113.40    2.85
  -3   0   5  113.34    2.58
  -3   0   5  110.63    2.87
   2   0  -5   83.34    2.30
   2   0  -5   85.69    2.06
   2   0  -5   83.49    2.15
  -2   0   5   81.76    2.11
  -2   0   5   84.44    2.04
  -2   0   5   81.20    2.21
   1   0  -5   28.03    1.17
   1   0  -5   28.30    0.92
   1   0  -5   28.49    0.84
  -1   0   5   27.11    0.97
  -1   0   5   28.27    0.91
  -1   0   5   29.69    0.85
   0   0  -5    0.14    0.11
   0   0  -5    0.12    0.12
   0   0  -5    0.12    0.08
   0   0   5    0.13    0.11
   0   0   5    0.14    0.06
   0   0   5   -0.03    0.09
   0   0   5    0.12    0.11
  -1   0  -5    9.47    0.57
  -1   0  -5    9.26    0.44
   1   0   5    8.50    0.50
   1   0   5    9.50    0.47
   1   0   5    9.38    0.51
  -2   0  -5    3.17    0.34
  -2   0  -5    2.69    0.27
   2   0   5    3.16    0.34
   2   0   5    3.17    0.32
   2   0   5    3.00    0.26
  -3   0  -5   21.16    0.96
  -3   0  -5   20.24    0.82
   3   0   5   19.28    0.69
   3   0   5   21.43    0.89
   3   0   5   19.46    0.90
   3   0   5   19.95    0.93
  -4   0  -5   41.92    1.59
  -4   0  -5   42.13    1.42
   4   0   5   42.62    1.56
   4   0   5   42.27    1.46
   4   0   5   42.57    1.58
  -5   0  -5    0.06    0.17
  -5   0  -5   -0.03    0.17
   5   0   5    0.16    0.21
   5   0   5    0.25    0.23
   5   0   5   -0.04    0.15
  -6   0  -5   20.56    1.18
  -6   0  -5   18.78    1.02
   6   0   5   17.63    0.95
   6   0   5   20.21    1.17
   6   0   5   18.70    1.14
  -7   0  -5    5.67    0.72
  -7   0  -5    5.73    0.65
   7   0   5    5.35    0.74
   7   0   5    5.14    0.70
  -8   0  -5   -0.16    0.27
  -8   0  -5   -0.14    0.28
   8   0   5   -0.39    0.34
   8   0   5    0.37    0.37
   8  -1  -5    2.07    0.55
   8  -1  -5    3.15    0.60
  -8   1   5    2.15    0.53
  -8   1   5    2.25    0.50
   7  -1  -5   10.01    0.87
   7  -1  -5   10.66    0.79
  -7   1   5    9.84    0.80
   6  -1  -5   12.92    0.88
   6  -1  -5   12.54    0.75
   6  -1  -5   14.13    0.85
  -6   1   5   12.70    0.86
  -6   1   5   12.19    0.74
   5  -1  -5    1.56    0.36
   5  -1  -5    0.97    0.25
   5  -1  -5    0.21    0.18
  -5   1   5    0.83    0.25
  -5   1   5    0.99    0.31
   4  -1  -5    3.57    0.41
   4  -1  -5    5.22    0.42
   4  -1  -5    3.91    0.33
  -4   1   5    3.22    0.37
  -4   1   5    4.08    0.42
   3  -1  -5    0.50    0.20
   3  -1  -5    0.65    0.16
   3  -1  -5    0.60    0.19
  -3   1   5    0.99    0.23
  -3   1   5    0.76    0.12
  -3   1   5    0.63    0.19
   2  -1  -5   35.13    1.03
   2  -1  -5   36.91    1.10
   2  -1  -5   33.23    1.18
  -2   1   5   36.05    0.98
  -2   1   5   34.83    1.12
  -2   1   5   35.96    1.20
   1  -1  -5  101.01    2.38
   1  -1  -5  101.99    2.43
   1  -1  -5   97.63    2.72
  -1   1   5  100.53    2.56
  -1   1   5   99.69    2.41
  -1   1   5  104.03    2.44
   0  -1  -5   84.88    2.37
   0  -1  -5   89.11    1.99
   0  -1  -5   85.05    2.11
   0   1   5   86.06    2.22
   0   1   5   86.27    2.12
   0   1   5   85.50    2.17
   0   1   5   88.77    2.02
  -1  -1  -5   29.58    1.03
  -1  -1  -5   29.39    0.93
   1   1   5   28.29    0.95
   1   1   5   28.05    0.97
   1   1   5   28.00    0.92
   1   1   5   29.42    0.71
  -2  -1  -5   68.47    1.96
  -2  -1  -5   67.05    1.83
   2   1   5   68.58    1.90
   2   1   5   65.34    1.87
   2   1   5   69.53    1.72
  -3  -1  -5   12.73    0.63
  -3  -1  -5   13.69    0.44
  -3  -1  -5   13.68    0.73
   3   1   5   13.35    0.72
   3   1   5   14.27    0.72
   3   1   5   12.61    0.67
   3   1   5   14.33    0.52
  -4  -1  -5   12.71    0.69
  -4  -1  -5   12.42    0.76
   4   1   5   15.09    0.80
   4   1   5   14.01    0.79
   4   1   5   14.13    0.73
  -5  -1  -5   13.90    0.78
  -5  -1  -5   15.13    0.90
   5   1   5   13.85    0.86
   5   1   5   13.84    0.87
   5   1   5   12.60    0.74
  -6  -1  -5    1.50    0.36
  -6  -1  -5    1.30    0.37
   6   1   5    1.06    0.29
   6   1   5    0.98    0.38
   6   1   5    0.71    0.34
  -7  -1  -5   11.60    0.85
   7   1   5   10.95    0.92
   7   1   5   13.08    1.00
   7   1   5   10.68    0.76
  -8  -1  -5    3.46    0.61
   8   1   5    2.71    0.64
   8   1   5    3.02    0.63
   8  -2  -5    2.52    0.58
   8  -2  -5    2.84    0.63
  -8   2   5    3.10    0.65
   7  -2  -5   10.78    0.91
   7  -2  -5    8.67    0.75
  -7   2   5    9.86    0.84
   6  -2  -5    1.58    0.40
   6  -2  -5    1.78    0.39
  -6   2   5    1.77    0.39
  -6   2   5    1.67    0.43
   5  -2  -5    2.04    0.29
   5  -2  -5    2.11    0.41
   5  -2  -5    1.65    0.36
  -5   2   5    2.28    0.40
  -5   2   5    1.71    0.38
   4  -2  -5    3.96    0.32
   4  -2  -5    3.99    0.40
   4  -2  -5    3.32    0.40
  -4   2   5    3.68    0.43
  -4   2   5    4.31    0.41
   3  -2  -5   11.56    0.49
   3  -2  -5   11.86    0.62
   3  -2  -5   12.99    0.64
   3  -2  -5   11.64    0.65
  -3   2   5   11.68    0.67
  -3   2   5   11.60    0.64
   2  -2  -5   64.15    1.54
   2  -2  -5   60.82    1.73
   2  -2  -5   63.20    1.81
   2  -2  -5   61.08    1.71
  -2   2   5   64.47    1.56
  -2   2   5   65.40    1.85
  -2   2   5   63.47    1.80
   1  -2  -5   40.68    1.31
   1  -2  -5   39.01    1.14
   1  -2  -5   41.08    1.02
   1  -2  -5   39.76    1.18
  -1   2   5   39.11    1.11
  -1   2   5   40.11    1.20
  -1   2   5   38.12    1.26
   0  -2  -5   13.41    0.49
   0  -2  -5   13.88    0.56
   0  -2  -5   14.38    0.74
   0   2   5   13.22    0.56
   0   2   5   11.89    0.58
   0   2   5   13.58    0.48
  -1  -2  -5    0.91    0.13
  -1  -2  -5    1.27    0.22
  -1  -2  -5    0.70    0.18
   1   2   5    1.21    0.19
   1   2   5    1.01    0.20
   1   2   5    1.08    0.17
  -2  -2  -5  127.04    3.09
  -2  -2  -5  126.24    3.15
  -2  -2  -5  130.24    2.80
   2   2   5  126.81    3.06
   2   2   5  122.19    3.10
   2   2   5  124.53    2.96
  -3  -2  -5   30.25    1.13
  -3  -2  -5   30.50    1.09
  -3  -2  -5   31.20    0.84
   3   2   5   29.41    1.09
   3   2   5   29.63    1.12
   3   2   5   29.42    1.09
   3   2   5   31.98    0.89
  -4  -2  -5   21.39    0.69
  -4  -2  -5   21.27    0.96
  -4  -2  -5   21.08    0.90
   4   2   5   18.97    0.90
   4   2   5   19.16    0.88
   4   2   5   18.82    0.91
  -5  -2  -5    7.31    0.56
  -5  -2  -5    8.03    0.63
   5   2   5    7.49    0.61
   5   2   5    6.92    0.60
   5   2   5    6.65    0.53
  -6  -2  -5    5.53    0.57
  -6  -2  -5    6.87    0.64
   6   2   5    7.81    0.69
   6   2   5    7.54    0.60
   6   2   5    6.09    0.65
  -7  -2  -5   47.68    1.85
   7   2   5   48.72    1.95
   7   2   5   46.21    1.72
   7   2   5   52.25    2.01
  -8  -2  -5   14.36    1.02
   8   2   5   13.67    1.07
   8   2   5   13.64    1.07
  -8   3   5   -0.01    0.34
   7  -3  -5    0.10    0.26
   7  -3  -5    0.32    0.32
  -7   3   5    0.09    0.32
   6  -3  -5    5.77    0.62
   6  -3  -5    6.59    0.70
  -6   3   5    5.94    0.66
   5  -3  -5    1.51    0.36
   5  -3  -5    1.06    0.33
  -5   3   5    1.48    0.36
  -5   3   5    1.72    0.39
   4  -3  -5   16.08    0.82
   4  -3  -5   14.89    0.80
   4  -3  -5   17.54    0.90
  -4   3   5   15.72    0.89
  -4   3   5   15.85    0.83
   3  -3  -5   26.12    0.79
   3  -3  -5   28.46    1.08
   3  -3  -5   27.19    1.04
   3  -3  -5   24.49    0.99
  -3   3   5   26.15    1.07
  -3   3   5   24.85    1.08
   2  -3  -5    1.21    0.25
   2  -3  -5    1.11    0.11
   2  -3  -5    1.06    0.23
   2  -3  -5    0.93    0.22
  -2   3   5    0.96    0.24
  -2   3   5    1.11    0.25
  -2   3   5    1.09    0.16
   1  -3  -5   84.17    2.11
   1  -3  -5   80.36    2.15
   1  -3  -5   79.61    2.13
  -1   3   5   84.55    2.26
  -1   3   5   82.66    2.05
   0  -3  -5    0.40    0.19
   0  -3  -5    0.83    0.17
   0  -3  -5    0.56    0.15
   0   3   5    0.65    0.16
   0   3   5    0.79    0.20
   0   3   5    0.58    0.10
  -1  -3  -5   22.75    0.74
  -1  -3  -5   23.90    0.88
  -1  -3  -5   23.81    0.85
   1   3   5   23.82    0.74
   1   3   5   22.67    0.85
   1   3   5   22.96    0.86
  -2  -3  -5   17.93    0.75
  -2  -3  -5   16.75    0.59
  -2  -3  -5   17.49    0.73
   2   3   5   18.63    0.69
   2   3   5   17.40    0.68
   2   3   5   17.20    0.76
  -3  -3  -5   21.83    0.88
  -3  -3  -5   22.35    0.73
  -3  -3  -5   20.83    0.88
   3   3   5   21.37    0.72
   3   3   5   19.88    0.83
   3   3   5   22.58    0.90
  -4  -3  -5    0.08    0.12
  -4  -3  -5    0.21    0.11
  -4  -3  -5    0.05    0.11
   4   3   5    0.21    0.17
   4   3   5    0.28    0.10
   4   3   5    0.26    0.16
   4   3   5    0.14    0.17
  -5  -3  -5    5.15    0.49
  -5  -3  -5    5.14    0.37
  -5  -3  -5    4.40    0.45
   5   3   5    4.65    0.50
   5   3   5    4.38    0.48
   5   3   5    5.18    0.47
  -6  -3  -5   34.02    1.40
  -6  -3  -5   36.20    1.49
   6   3   5   36.58    1.51
   6   3   5   36.74    1.50
   6   3   5   32.99    1.34
  -7  -3  -5    3.76    0.54
   7   3   5    4.06    0.63
   7   3   5    4.89    0.53
   7   3   5    5.13    0.65
  -8  -3  -5    3.88    0.59
   8   3   5    3.57    0.64
   8   3   5    4.43    0.72
   7  -4  -5   14.29    1.04
   7  -4  -5   14.39    1.09
  -7   4   5   11.84    1.01
   6  -4  -5   17.02    1.04
   6  -4  -5   16.61    1.09
  -6   4   5   16.88    1.10
   5  -4  -5   25.98    1.20
   5  -4  -5   25.35    1.21
   5  -4  -5   28.52    1.31
  -5   4   5   26.42    1.20
  -5   4   5   27.60    1.35
   4  -4  -5    1.49    0.33
   4  -4  -5    1.35    0.33
   4  -4  -5    2.07    0.38
  -4   4   5    1.40    0.35
  -4   4   5    1.51    0.34
   3  -4  -5   35.57    1.31
   3  -4  -5   37.00    1.31
   3  -4  -5   35.06    1.29
  -3   4   5   34.53    1.34
  -3   4   5   36.83    1.41
   2  -4  -5   21.80    0.88
   2  -4  -5   20.86    0.88
   2  -4  -5   20.35    0.86
  -2   4   5   21.30    0.96
  -2   4   5   21.90    0.75
   1  -4  -5   54.44    1.52
   1  -4  -5   50.89    1.55
   1  -4  -5   53.00    1.54
  -1   4   5   51.06    1.64
  -1   4   5   51.10    1.45
   0  -4  -5    2.40    0.27
   0  -4  -5    2.73    0.27
   0  -4  -5    2.32    0.26
   0   4   5    2.24    0.30
   0   4   5    2.60    0.27
  -1  -4  -5   65.96    1.82
  -1  -4  -5   65.25    1.74
  -1  -4  -5   66.48    1.90
   1   4   5   66.63    1.59
   1   4   5   65.21    1.86
   1   4   5   65.81    1.84
  -2  -4  -5  175.22    4.26
  -2  -4  -5  181.60    4.16
  -2  -4  -5  182.83    4.12
   2   4   5  181.25    4.10
   2   4   5  178.77    4.29
   2   4   5  181.92    4.22
  -3  -4  -5   32.42    1.18
  -3  -4  -5   33.86    1.06
  -3  -4  -5   34.45    1.13
   3   4   5   35.38    1.07
   3   4   5   33.52    1.13
   3   4   5   33.59    1.21
  -4  -4  -5    2.02    0.24
  -4  -4  -5    1.16    0.26
  -4  -4  -5    2.03    0.29
   4   4   5    2.05    0.21
   4   4   5    1.88    0.29
   4   4   5    1.89    0.31
   4   4   5    1.55    0.30
  -5  -4  -5    1.94    0.36
  -5  -4  -5    2.24    0.35
  -5  -4  -5    2.60    0.30
   5   4   5    1.84    0.35
   5   4   5    2.47    0.41
   5   4   5    2.06    0.37
  -6  -4  -5    4.36    0.45
  -6  -4  -5    4.76    0.52
  -6  -4  -5    4.75    0.51
   6   4   5    5.00    0.56
   6   4   5    5.26    0.58
   6   4   5    4.59    0.49
  -7  -4  -5    5.33    0.59
   7   4   5    5.86    0.65
   7   4   5    5.55    0.68
   7   4   5    5.44    0.57
  -8  -4  -5    5.57    0.66
   8   4   5    5.11    0.68
   8   4   5    4.50    0.71
  -9  -4  -5    2.60    0.55
   9   4   5    3.24    0.67
   7  -5  -5    0.13    0.33
   7  -5  -5   -0.20    0.28
  -7   5   5    0.16    0.31
   6  -5  -5    8.85    0.80
   6  -5  -5    8.57    0.81
  -6   5   5    9.50    0.88
   5  -5  -5   14.52    0.91
   5  -5  -5   13.13    0.92
   5  -5  -5   14.65    0.90
  -5   5   5   13.01    0.87
  -5   5   5   14.21    0.99
   4  -5  -5    7.16    0.60
   4  -5  -5    6.88    0.61
   4  -5  -5    5.20    0.55
  -4   5   5    6.53    0.61
  -4   5   5    5.69    0.63
   3  -5  -5   42.30    1.51
   3  -5  -5   43.32    1.51
   3  -5  -5   42.94    1.52
  -3   5   5   42.31    1.62
  -3   5   5   41.81    1.58
   2  -5  -5    1.45    0.31
   2  -5  -5    1.33    0.30
   2  -5  -5    1.65    0.30
  -2   5   5    1.80    0.37
  -2   5   5    1.84    0.26
   1  -5  -5   58.02    1.60
   1  -5  -5   56.02    1.69
   1  -5  -5   54.36    1.68
  -1   5   5   55.40    1.80
  -1   5   5   54.99    1.59
   0  -5  -5   54.48    1.62
   0  -5  -5   54.66    1.48
   0  -5  -5   57.62    1.65
   0   5   5   51.84    1.71
   0   5   5   55.53    1.61
  -1  -5  -5   25.47    0.87
  -1  -5  -5   23.14    0.88
  -1  -5  -5   22.73    0.90
   1   5   5   21.70    0.95
   1   5   5   22.87    0.92
   1   5   5   23.66    0.68
  -2  -5  -5    3.56    0.35
  -2  -5  -5    4.76    0.36
  -2  -5  -5    4.07    0.32
   2   5   5    3.87    0.38
   2   5   5    4.79    0.32
   2   5   5    4.44    0.40
  -3  -5  -5   79.78    2.25
  -3  -5  -5   78.87    2.13
  -3  -5  -5   81.74    2.10
   3   5   5   80.23    2.16
   3   5   5   78.90    2.28
   3   5   5   84.07    2.15
  -4  -5  -5    3.00    0.31
  -4  -5  -5    2.12    0.33
  -4  -5  -5    2.30    0.28
   4   5   5    2.66    0.30
   4   5   5    2.02    0.36
   4   5   5    2.31    0.26
   4   5   5    2.17    0.33
  -5  -5  -5    7.81    0.55
  -5  -5  -5    7.44    0.59
  -5  -5  -5    8.16    0.52
   5   5   5    7.48    0.59
   5   5   5    8.05    0.55
   5   5   5    7.95    0.62
  -6  -5  -5   23.13    1.07
  -6  -5  -5   26.09    1.18
  -6  -5  -5   22.31    0.98
   6   5   5   24.53    1.17
   6   5   5   22.32    1.09
   6   5   5   21.99    1.06
  -7  -5  -5    1.76    0.42
  -7  -5  -5    0.73    0.29
   7   5   5    1.67    0.39
   7   5   5    1.96    0.48
   7   5   5    0.46    0.30
  -8  -5  -5    1.20    0.42
   8   5   5    1.46    0.46
   8   5   5    1.16    0.41
  -9  -5  -5    2.43    0.54
   9   5   5    5.60    0.88
   6  -6  -5    0.37    0.32
   6  -6  -5    0.60    0.37
   6  -6  -5    0.33    0.32
  -6   6   5    0.97    0.48
   5  -6  -5    6.44    0.68
   5  -6  -5    7.18    0.68
   5  -6  -5    6.39    0.68
  -5   6   5    6.09    0.71
  -5   6   5    7.27    0.72
   4  -6  -5    2.20    0.45
   4  -6  -5    1.67    0.40
   4  -6  -5    1.52    0.39
  -4   6   5    2.00    0.50
  -4   6   5    2.46    0.50
   3  -6  -5    0.55    0.23
   3  -6  -5    0.80    0.29
   3  -6  -5    0.71    0.26
  -3   6   5    1.15    0.35
   2  -6  -5   67.17    2.09
   2  -6  -5   69.55    1.99
   2  -6  -5   66.58    2.07
  -2   6   5   68.85    2.23
  -2   6   5   68.37    1.91
   1  -6  -5    6.83    0.51
   1  -6  -5    7.02    0.52
   1  -6  -5    7.03    0.44
  -1   6   5    6.26    0.57
  -1   6   5    6.07    0.46
   0  -6  -5    3.19    0.38
   0  -6  -5    2.90    0.33
   0  -6  -5    3.28    0.27
   0  -6  -5    1.98    0.29
   0   6   5    2.76    0.39
   0   6   5    3.00    0.36
  -1  -6  -5    8.07    0.38
  -1  -6  -5    8.30    0.55
  -1  -6  -5    8.49    0.53
  -1  -6  -5    9.78    0.56
   1   6   5    6.92    0.57
   1   6   5    8.31    0.56
  -2  -6  -5   13.27    0.66
  -2  -6  -5   11.94    0.57
  -2  -6  -5   12.72    0.67
  -2  -6  -5   13.18    0.68
   2   6   5   12.17    0.54
   2   6   5   12.92    0.71
   2   6   5   12.62    0.72
  -3  -6  -5    5.99    0.36
  -3  -6  -5    6.14    0.45
  -3  -6  -5    5.43    0.46
  -3  -6  -5    7.59    0.48
   3   6   5    6.00    0.48
   3   6   5    6.17    0.42
   3   6   5    5.89    0.51
  -4  -6  -5    6.24    0.51
  -4  -6  -5    6.32    0.48
  -4  -6  -5    6.61    0.44
  -4  -6  -5    6.41    0.41
   4   6   5    6.46    0.49
   4   6   5    6.07    0.46
   4   6   5    6.34    0.54
  -5  -6  -5    5.97    0.48
  -5  -6  -5    6.10    0.45
  -5  -6  -5    5.70    0.55
   5   6   5    5.04    0.52
   5   6   5    5.61    0.53
  -6  -6  -5    0.92    0.31
  -6  -6  -5    1.26    0.30
  -6  -6  -5    1.81    0.52
   6   6   5    0.85    0.31
   6   6   5    1.05    0.36
  -7  -6  -5   14.60    0.84
  -7  -6  -5   13.33    0.91
   7   6   5   12.87    0.95
   7   6   5   12.13    0.86
  -8  -6  -5   13.07    0.98
   8   6   5   12.25    0.88
   8   6   5   13.80    1.06
   6  -7  -5    0.65    0.37
   6  -7  -5    1.36    0.46
   6  -7  -5    1.08    0.43
  -6   7   5    1.26    0.51
   5  -7  -5    3.06    0.59
   5  -7  -5    2.25    0.48
   5  -7  -5    2.63    0.54
  -5   7   5    2.23    0.57
  -5   7   5    2.46    0.52
   4  -7  -5    2.11    0.43
   4  -7  -5    1.18    0.38
   4  -7  -5    1.67    0.42
  -4   7   5    0.64    0.37
  -4   7   5    1.11    0.38
   3  -7  -5    0.91    0.31
   3  -7  -5    1.00    0.32
   3  -7  -5    0.92    0.30
  -3   7   5    0.78    0.36
   2  -7  -5   29.92    1.28
   2  -7  -5   28.92    1.23
   2  -7  -5   30.20    1.15
  -2   7   5   29.50    1.15
  -2   7   5   30.04    1.40
   1  -7  -5    0.92    0.26
   1  -7  -5    0.67    0.25
   1  -7  -5    0.95    0.28
   1  -7  -5    1.12    0.23
  -1   7   5    0.45    0.19
  -1   7   5    0.46    0.25
   0  -7  -5    3.53    0.39
   0  -7  -5    3.12    0.42
   0  -7  -5    3.27    0.39
   0   7   5    4.33    0.50
   0   7   5    3.41    0.39
  -1  -7  -5    1.29    0.27
  -1  -7  -5    1.70    0.35
  -1  -7  -5    1.50    0.32
   1   7   5    1.66    0.35
   1   7   5    1.55    0.33
  -2  -7  -5   15.53    0.80
  -2  -7  -5   16.17    0.79
  -2  -7  -5   14.83    0.77
   2   7   5   15.19    0.84
   2   7   5   14.67    0.84
  -3  -7  -5   57.16    1.83
  -3  -7  -5   58.92    1.82
  -3  -7  -5   58.61    1.86
   3   7   5   61.47    1.92
   3   7   5   61.17    1.93
   3   7   5   59.52    1.70
  -4  -7  -5   37.20    1.38
  -4  -7  -5   38.29    1.32
  -4  -7  -5   40.52    1.47
   4   7   5   37.94    1.35
   4   7   5   42.89    1.55
   4   7   5   38.86    1.40
  -5  -7  -5   18.56    0.96
  -5  -7  -5   16.74    0.89
   5   7   5   17.01    0.95
   5   7   5   17.25    0.91
  -6  -7  -5    4.77    0.51
  -6  -7  -5    5.47    0.60
   6   7   5    7.65    0.69
   6   7   5    5.24    0.58
  -7  -7  -5    4.28    0.52
  -7  -7  -5    5.81    0.65
   7   7   5    4.63    0.67
   7   7   5    5.50    0.64
  -8  -7  -5    8.39    0.73
  -8  -7  -5    7.81    0.79
   8   7   5    7.60    0.78
   8   7   5    6.68    0.80
   5  -8  -5    0.35    0.33
   5  -8  -5   -0.12    0.26
  -5   8   5    0.02    0.32
  -5   8   5    0.00    0.34
   4  -8  -5    5.87    0.64
   4  -8  -5    6.09    0.69
  -4   8   5    5.16    0.78
  -4   8   5    6.13    0.77
   3  -8  -5    3.22    0.58
   3  -8  -5    3.10    0.47
  -3   8   5    2.43    0.55
   2  -8  -5   56.29    2.02
   2  -8  -5   56.87    1.96
   2  -8  -5   57.23    2.07
  -2   8   5   66.87    2.30
   1  -8  -5   19.99    0.99
   1  -8  -5   19.57    1.05
  -1   8   5   19.78    1.14
  -1   8   5   19.82    0.98
   0  -8  -5    9.26    0.64
   0  -8  -5    9.14    0.67
   0  -8  -5    9.02    0.70
   0   8   5    8.94    0.68
   0   8   5    9.69    0.77
  -1  -8  -5    5.09    0.54
  -1  -8  -5    5.09    0.51
  -1  -8  -5    4.93    0.46
   1   8   5    5.49    0.53
   1   8   5    5.22    0.61
  -2  -8  -5   13.95    0.83
  -2  -8  -5   15.73    0.85
  -2  -8  -5   13.64    0.76
   2   8   5   16.07    0.94
   2   8   5   14.61    0.86
  -3  -8  -5   31.42    1.28
  -3  -8  -5   29.29    1.23
  -3  -8  -5   32.71    1.25
   3   8   5   30.71    1.32
   3   8   5   31.84    1.35
  -4  -8  -5   19.04    0.95
  -4  -8  -5   18.20    0.94
  -4  -8  -5   17.90    0.88
   4   8   5   16.64    0.83
   4   8   5   17.94    0.94
   4   8   5   15.92    0.95
  -5  -8  -5   20.18    1.00
  -5  -8  -5   19.43    1.02
   5   8   5   18.95    0.99
   5   8   5   20.32    1.10
  -6  -8  -5    1.35    0.34
  -6  -8  -5    0.90    0.32
   6   8   5    1.88    0.44
   6   8   5    1.65    0.41
  -7  -8  -5    0.31    0.25
  -7  -8  -5    0.15    0.23
   7   8   5    0.28    0.27
   7   8   5    0.05    0.33
  -8  -8  -5    3.00    0.56
  -8  -8  -5    3.33    0.57
   8   8   5    4.01    0.63
   8   8   5    3.83    0.69
   4  -9  -5    2.78    0.55
   4  -9  -5    2.16    0.55
  -4   9   5    1.71    0.55
   3  -9  -5    0.95    0.37
   3  -9  -5    0.55    0.31
  -3   9   5    0.82    0.47
   2  -9  -5   10.41    0.84
   2  -9  -5    8.41    0.77
   2  -9  -5    9.24    0.74
  -2   9   5    6.93    0.83
   1  -9  -5   26.51    1.20
   1  -9  -5   24.10    1.23
   1  -9  -5   25.10    1.28
  -1   9   5   26.71    1.41
  -1   9   5   24.34    1.18
   0  -9  -5    8.27    0.65
   0  -9  -5    9.60    0.74
   0  -9  -5   10.82    0.80
   0   9   5   10.39    0.77
   0   9   5   10.71    0.89
  -1  -9  -5   52.17    1.85
  -1  -9  -5   47.90    1.83
  -1  -9  -5   50.23    1.72
   1   9   5   49.24    1.82
   1   9   5   52.25    2.00
  -2  -9  -5    4.53    0.54
  -2  -9  -5    6.16    0.53
  -2  -9  -5    4.66    0.53
   2   9   5    5.62    0.64
   2   9   5    5.88    0.60
  -3  -9  -5    9.39    0.66
  -3  -9  -5    9.18    0.69
  -3  -9  -5    7.72    0.65
   3   9   5    8.21    0.73
   3   9   5    8.58    0.75
  -4  -9  -5   10.14    0.71
  -4  -9  -5   11.45    0.77
  -4  -9  -5   10.06    0.71
   4   9   5    8.82    0.76
   4   9   5   10.18    0.79
  -5  -9  -5    3.26    0.49
  -5  -9  -5    3.06    0.51
   5   9   5    2.89    0.47
   5   9   5    2.84    0.65
   5   9   5    2.70    0.51
  -6  -9  -5    1.57    0.39
  -6  -9  -5    1.17    0.37
   6   9   5    1.55    0.41
   6   9   5    1.86    0.44
  -7  -9  -5    1.37    0.42
  -7  -9  -5    1.05    0.37
   7   9   5    1.40    0.42
   7   9   5    0.61    0.37
  -8  -9  -5    8.21    0.79
  -8  -9  -5    7.09    0.80
   8   9   5    7.88    0.92
   8   9   5    6.16    0.78
   3 -10  -5   11.01    0.95
   3 -10  -5    9.94    0.84
  -3  10   5   10.40    1.04
   2 -10  -5   19.72    1.23
   2 -10  -5   19.41    1.10
   2 -10  -5   18.70    1.17
  -2  10   5   18.97    1.35
   1 -10  -5   33.79    1.61
   1 -10  -5   37.40    1.53
   1 -10  -5   38.38    1.66
  -1  10   5   39.53    1.61
  -1  10   5   35.39    1.79
   0 -10  -5    8.67    0.78
   0 -10  -5    6.82    0.69
   0 -10  -5    7.39    0.64
   0  10   5    8.39    0.88
   0  10   5    7.35    0.72
  -1 -10  -5    2.99    0.46
  -1 -10  -5    3.58    0.54
  -1 -10  -5    3.21    0.56
   1  10   5    3.21    0.60
   1  10   5    3.08    0.56
  -2 -10  -5   -0.15    0.20
  -2 -10  -5   -0.05    0.18
  -2 -10  -5    0.25    0.24
   2  10   5    0.39    0.29
   2  10   5   -0.07    0.28
  -3 -10  -5   10.55    0.80
  -3 -10  -5   13.31    0.88
  -3 -10  -5   11.15    0.75
   3  10   5   11.85    0.95
   3  10   5   13.75    0.95
  -4 -10  -5   17.58    0.96
  -4 -10  -5   17.72    1.01
  -4 -10  -5   16.67    1.03
   4  10   5   17.64    1.11
   4  10   5   17.35    1.09
  -5 -10  -5    9.59    0.79
  -5 -10  -5    7.37    0.66
   5  10   5    7.39    0.76
   5  10   5    7.22    0.75
  -6 -10  -5    6.72    0.68
  -6 -10  -5    6.75    0.71
   6  10   5    5.89    0.76
  -7 -10  -5    7.27    0.76
  -7 -10  -5    6.29    0.70
   7  10   5    6.33    0.78
   7  10   5    6.59    0.78
   2 -11  -5    0.11    0.30
   2 -11  -5    0.50    0.33
   2 -11  -5    1.20    0.44
  -2  11   5    1.04    0.57
   1 -11  -5    9.28    0.89
   1 -11  -5    8.46    0.77
   1 -11  -5    9.78    0.86
  -1  11   5    9.28    1.01
  -1  11   5    8.46    0.85
   0 -11  -5    0.17    0.25
   0 -11  -5    0.34    0.31
   0 -11  -5    0.02    0.27
   0  11   5   -0.11    0.30
   0  11   5    0.63    0.46
  -1 -11  -5    5.46    0.67
  -1 -11  -5    4.08    0.60
  -1 -11  -5    4.23    0.55
   1  11   5    5.49    0.81
   1  11   5    5.64    0.74
  -2 -11  -5    1.03    0.35
  -2 -11  -5    1.38    0.37
  -2 -11  -5    1.33    0.42
   2  11   5    1.13    0.40
   2  11   5    0.53    0.40
  -3 -11  -5    1.12    0.39
  -3 -11  -5    0.34    0.30
  -3 -11  -5    0.84    0.31
   3  11   5    0.60    0.35
   3  11   5    0.87    0.41
  -4 -11  -5    6.98    0.71
  -4 -11  -5    7.09    0.72
  -4 -11  -5    6.82    0.63
   4  11   5    6.21    0.78
   4  11   5    7.30    0.82
  -5 -11  -5    2.89    0.54
  -5 -11  -5    3.37    0.52
   5  11   5    3.16    0.62
   5  11   5    3.51    0.64
  -6 -11  -5    5.18    0.70
   6  11   5    5.50    0.76
   0 -12  -5    4.15    0.75
   0 -12  -5    3.93    0.69
   0  12   5    3.39    0.67
   0  12   5    2.43    0.70
  -1 -12  -5    4.84    0.71
  -1 -12  -5    5.28    0.70
   1  12   5    5.16    0.90
   1  12   5    4.98    0.79
  -2 -12  -5    6.76    0.78
  -2 -12  -5    5.85    0.76
   2  12   5    6.49    0.92
   2  12   5    7.12    0.86
  -3 -12  -5    2.46    0.58
  -3 -12  -5    3.28    0.61
   3  12   5    2.06    0.61
   3  12   5    4.03    0.67
  -4 -12  -5    3.40    0.64
  -4 -12  -5    4.27    0.63
   4  12   5    3.98    0.74
   4  12   5    3.77    0.69
  -5 -12  -5   -0.06    0.27
   5  12   5   -0.08    0.35
   5  12   5    0.30    0.38
   5   8  -6    0.48    0.40
   5   8  -6   -0.02    0.33
  -5  -8   6    0.15    0.31
  -5  -8   6    0.15    0.35
   4   8  -6    4.42    0.70
   4   8  -6    3.81    0.71
  -4  -8   6    3.40    0.62
  -4  -8   6    4.05    0.71
   3   8  -6    3.62    0.71
  -3  -8   6    4.36    0.73
  -3  -8   6    4.90    0.72
   2   8  -6    0.84    0.45
  -2  -8   6    1.05    0.40
  -2  -8   6    1.58    0.48
   1   8  -6    4.82    0.78
  -1  -8   6    5.63    0.74
  -1  -8   6    4.96    0.75
   0   8  -6    2.16    0.58
   0  -8   6    1.86    0.51
   0  -8   6    1.75    0.53
  -1   8  -6    6.65    0.87
   1  -8   6    9.02    0.93
   1  -8   6    7.60    0.85
   6   7  -6   10.74    0.98
  -6  -7   6    8.66    0.90
  -6  -7   6    8.79    0.84
   5   7  -6    4.43    0.74
  -5  -7   6    4.14    0.69
  -5  -7   6    4.71    0.62
   4   7  -6    6.10    0.77
   4   7  -6    7.73    0.75
  -4  -7   6    5.72    0.73
  -4  -7   6    7.59    0.75
  -4  -7   6    6.90    0.68
   3   7  -6    7.09    0.83
  -3  -7   6    6.65    0.73
  -3  -7   6    5.54    0.70
   2   7  -6    1.25    0.45
  -2  -7   6    0.89    0.38
  -2  -7   6    1.45    0.42
   1   7  -6    5.20    0.74
  -1  -7   6    7.59    0.78
  -1  -7   6    5.58    0.70
   0   7  -6   19.20    1.23
   0  -7   6   19.91    1.19
   0  -7   6   20.92    1.25
  -1   7  -6    1.92    0.54
   1  -7   6    2.33    0.53
   1  -7   6    3.21    0.58
   1  -7   6    2.25    0.55
  -2   7  -6    3.83    0.70
   2  -7   6    3.85    0.66
   2  -7   6    2.73    0.59
   2  -7   6    2.23    0.54
   7   6  -6    4.43    0.75
  -7  -6   6    4.19    0.65
  -7  -6   6    3.54    0.62
   6   6  -6    4.74    0.73
  -6  -6   6    5.04    0.69
  -6  -6   6    4.15    0.59
   5   6  -6    8.93    0.88
  -5  -6   6    7.08    0.69
  -5  -6   6    7.03    0.74
   4   6  -6   17.28    1.13
  -4  -6   6   17.67    1.08
  -4  -6   6   17.65    0.98
  -4  -6   6   17.61    1.01
   3   6  -6    1.29    0.42
  -3  -6   6    0.61    0.33
  -3  -6   6    0.69    0.27
  -3  -6   6    0.68    0.34
   2   6  -6    1.85    0.77
   2   6  -6    2.41    0.51
  -2  -6   6    1.60    0.44
  -2  -6   6    1.86    0.46
   1   6  -6    3.13    0.58
   1   6  -6    3.84    0.59
  -1  -6   6    3.63    0.55
  -1  -6   6    3.44    0.56
   0   6  -6    4.93    0.60
   0   6  -6    5.50    0.70
   0  -6   6    6.60    0.72
   0  -6   6    6.12    0.67
  -1   6  -6   22.80    1.28
  -1   6  -6   21.01    1.16
   1  -6   6   24.07    1.29
   1  -6   6   24.21    1.25
   1  -6   6   22.96    1.27
  -2   6  -6   15.44    1.09
  -2   6  -6   16.06    1.05
   2  -6   6   15.58    1.01
   2  -6   6   17.41    1.12
   2  -6   6   15.29    1.08
  -3   6  -6    1.92    0.50
  -3   6  -6    2.12    0.53
   3  -6   6    1.05    0.43
   3  -6   6    1.96    0.53
  -4   6  -6    2.03    0.56
  -4   6  -6    1.15    0.47
   7   5  -6   -0.35    0.31
  -7  -5   6    0.12    0.29
  -7  -5   6   -0.03    0.28
   6   5  -6    3.69    0.60
   6   5  -6    4.19    0.60
  -6  -5   6    3.19    0.57
  -6  -5   6    1.90    0.45
   5   5  -6    0.20    0.33
   5   5  -6    0.19    0.26
  -5  -5   6    0.12    0.21
  -5  -5   6   -0.06    0.23
   4   5  -6   28.41    1.39
   4   5  -6   27.23    1.21
  -4  -5   6   27.42    1.21
  -4  -5   6   29.05    1.33
  -4  -5   6   26.40    1.18
   3   5  -6    3.79    0.52
   3   5  -6    4.11    0.59
  -3  -5   6    4.50    0.47
  -3  -5   6    4.83    0.57
  -3  -5   6    4.26    0.52
   2   5  -6    6.37    0.74
   2   5  -6    6.60    0.69
  -2  -5   6    6.72    0.63
  -2  -5   6    7.13    0.64
  -2  -5   6    7.01    0.57
   1   5  -6    6.01    0.63
   1   5  -6    6.41    0.71
  -1  -5   6    5.65    0.58
  -1  -5   6    5.28    0.59
   0   5  -6   11.79    0.81
   0   5  -6   12.52    0.87
   0  -5   6   12.68    0.87
   0  -5   6   11.63    0.84
   0  -5   6   12.27    0.82
  -1   5  -6    0.72    0.31
  -1   5  -6    0.59    0.31
   1  -5   6    0.80    0.32
   1  -5   6    0.35    0.29
   1  -5   6    0.61    0.28
  -2   5  -6    0.27    0.29
  -2   5  -6    0.01    0.23
   2  -5   6    0.62    0.32
   2  -5   6    0.38    0.30
   2  -5   6    0.39    0.28
  -3   5  -6   -0.06    0.25
   3  -5   6   -0.19    0.26
   3  -5   6   -0.06    0.24
  -4   5  -6    1.05    0.41
   4  -5   6    0.46    0.38
   4  -5   6    0.12    0.28
   8   4  -6    4.25    0.71
   8   4  -6    4.25    0.72
  -8  -4   6    3.51    0.62
   7   4  -6    2.51    0.54
   7   4  -6    2.97    0.60
  -7  -4   6    1.47    0.59
  -7  -4   6    1.74    0.45
   6   4  -6    5.87    0.65
   6   4  -6    5.66    0.66
  -6  -4   6    6.43    0.65
  -6  -4   6    6.52    0.65
   5   4  -6    0.52    0.30
   5   4  -6    0.25    0.28
  -5  -4   6    0.37    0.27
  -5  -4   6    0.17    0.22
   4   4  -6    7.73    0.72
   4   4  -6    8.35    0.64
  -4  -4   6    7.42    0.58
  -4  -4   6    6.38    0.54
  -4  -4   6    6.16    0.60
   3   4  -6   19.16    1.00
   3   4  -6   18.97    1.03
  -3  -4   6   17.51    0.95
  -3  -4   6   17.29    0.84
  -3  -4   6   19.20    0.92
   2   4  -6    3.39    0.60
   2   4  -6    3.21    0.48
  -2  -4   6    2.83    0.34
  -2  -4   6    3.37    0.45
  -2  -4   6    3.05    0.43
   1   4  -6    4.82    0.58
   1   4  -6    3.48    0.48
  -1  -4   6    5.44    0.53
  -1  -4   6    4.42    0.49
   0   4  -6    0.31    0.22
   0   4  -6    0.42    0.24
   0  -4   6    1.03    0.30
   0  -4   6    0.81    0.30
   0  -4   6    0.18    0.24
  -1   4  -6    0.19    0.23
  -1   4  -6    0.16    0.25
   1  -4   6    0.60    0.29
   1  -4   6    0.20    0.23
   1  -4   6    0.23    0.26
  -2   4  -6   16.63    1.01
  -2   4  -6   15.46    0.97
   2  -4   6   17.39    1.03
   2  -4   6   15.44    0.88
   2  -4   6   16.23    0.98
  -3   4  -6   15.47    1.02
   3  -4   6   16.78    0.91
   3  -4   6   15.29    1.02
   3  -4   6   16.14    1.00
  -4   4  -6    0.52    0.34
   4  -4   6    0.27    0.31
   4  -4   6    0.34    0.36
  -5   4  -6    2.55    0.59
   5  -4   6    2.23    0.55
   5  -4   6    2.58    0.60
   5  -4   6    3.08    0.59
   8   3  -6    5.58    0.78
   8   3  -6    4.98    0.71
  -8  -3   6    5.57    0.73
   7   3  -6    4.04    0.63
   7   3  -6    5.29    0.64
  -7  -3   6    4.85    0.62
   6   3  -6    0.43    0.30
   6   3  -6    0.80    0.33
  -6  -3   6   -0.17    0.20
  -6  -3   6    0.44    0.26
   5   3  -6   25.12    1.17
   5   3  -6   22.65    1.13
  -5  -3   6   22.83    1.08
  -5  -3   6   23.14    1.12
   4   3  -6    7.63    0.61
   4   3  -6    8.53    0.66
  -4  -3   6    7.87    0.64
  -4  -3   6    7.89    0.58
   3   3  -6   24.13    1.12
   3   3  -6   22.21    1.08
  -3  -3   6   22.39    0.96
  -3  -3   6   23.56    0.96
  -3  -3   6   25.16    1.11
   2   3  -6   28.77    1.36
   2   3  -6   29.91    1.22
  -2  -3   6   31.20    1.06
  -2  -3   6   31.18    1.24
  -2  -3   6   29.71    1.15
   1   3  -6    1.53    0.34
   1   3  -6    1.82    0.42
  -1  -3   6    1.55    0.22
  -1  -3   6    1.27    0.29
  -1  -3   6    1.64    0.33
   0   3  -6   18.22    0.93
   0   3  -6   16.45    0.87
   0  -3   6   16.24    0.84
   0  -3   6   17.23    0.91
   0  -3   6   17.01    0.89
  -1   3  -6   35.34    1.39
  -1   3  -6   33.41    1.37
   1  -3   6   35.42    1.31
   1  -3   6   34.57    1.39
   1  -3   6   34.15    1.36
  -2   3  -6   32.31    1.40
   2  -3   6   31.14    1.34
   2  -3   6   33.40    1.41
   2  -3   6   33.48    1.26
  -3   3  -6   25.64    1.29
   3  -3   6   26.25    1.23
   3  -3   6   24.67    1.06
   3  -3   6   26.35    1.27
  -4   3  -6    4.67    0.63
   4  -3   6    6.24    0.68
   4  -3   6    6.17    0.69
   4  -3   6    5.85    0.63
  -5   3  -6    4.04    0.64
   5  -3   6    4.67    0.63
   5  -3   6    5.13    0.70
   5  -3   6    5.33    0.71
  -6   3  -6    2.34    0.61
   6  -3   6    5.47    0.77
   6  -3   6    4.57    0.66
   6  -3   6    4.78    0.75
   8   2  -6   10.20    0.90
   8   2  -6   10.02    0.95
  -8  -2   6    8.11    0.84
   7   2  -6    2.58    0.51
   7   2  -6    2.54    0.55
  -7  -2   6    2.66    0.52
   6   2  -6    1.11    0.35
   6   2  -6    1.20    0.39
  -6  -2   6    1.27    0.37
  -6  -2   6    1.26    0.34
   5   2  -6    4.08    0.50
   5   2  -6    3.21    0.49
  -5  -2   6    3.64    0.48
  -5  -2   6    3.72    0.47
   4   2  -6    0.38    0.24
   4   2  -6    0.29    0.21
  -4  -2   6    0.57    0.23
  -4  -2   6    0.28    0.20
   3   2  -6  105.22    2.89
   3   2  -6  103.46    2.84
  -3  -2   6  103.17    2.67
  -3  -2   6  102.73    2.65
  -3  -2   6  102.18    2.82
   2   2  -6   12.99    0.83
   2   2  -6   12.35    0.71
  -2  -2   6   13.18    0.72
  -2  -2   6   12.53    0.66
  -2  -2   6   14.10    0.62
   1   2  -6   35.21    1.27
   1   2  -6   35.03    1.49
  -1  -2   6   35.58    1.05
  -1  -2   6   35.43    1.26
  -1  -2   6   36.65    1.30
   0   2  -6    1.95    0.31
   0   2  -6    1.67    0.35
   0  -2   6    1.22    0.28
   0  -2   6    1.63    0.18
   0  -2   6    1.81    0.31
   0  -2   6    1.20    0.28
  -1   2  -6   31.93    1.29
  -1   2  -6   31.35    1.04
   1  -2   6   33.50    1.26
   1  -2   6   33.15    1.28
   1  -2   6   32.92    1.18
  -2   2  -6   14.37    0.87
  -2   2  -6   15.38    0.67
   2  -2   6   15.41    0.84
   2  -2   6   14.70    0.73
   2  -2   6   16.17    0.88
  -3   2  -6    3.84    0.49
  -3   2  -6    5.06    0.42
   3  -2   6    4.66    0.56
   3  -2   6    3.62    0.47
   3  -2   6    4.85    0.42
  -4   2  -6    6.74    0.54
  -4   2  -6    7.99    0.73
   4  -2   6    5.71    0.66
   4  -2   6    7.41    0.64
   4  -2   6    7.31    0.69
  -5   2  -6    0.96    0.29
  -5   2  -6    1.25    0.42
   5  -2   6    0.95    0.38
   5  -2   6    1.09    0.40
   5  -2   6    0.77    0.30
  -6   2  -6   15.34    0.97
  -6   2  -6   14.65    1.14
   6  -2   6   15.85    1.14
   6  -2   6   16.49    1.03
   6  -2   6   17.76    1.20
  -7   2  -6    3.51    0.71
   8   1  -6    4.24    0.72
  -8  -1   6    2.98    0.57
  -8  -1   6    3.20    0.56
   7   1  -6    2.06    0.42
   7   1  -6    1.62    0.47
  -7  -1   6    2.17    0.50
  -7  -1   6    1.86    0.43
   6   1  -6    1.13    0.38
   6   1  -6    0.65    0.25
   6   1  -6    0.77    0.26
  -6  -1   6    0.67    0.29
  -6  -1   6    0.36    0.24
   5   1  -6   31.05    1.26
   5   1  -6   31.31    1.16
   5   1  -6   31.71    1.36
  -5  -1   6   32.27    1.27
  -5  -1   6   32.02    1.27
   4   1  -6    6.12    0.43
   4   1  -6    6.07    0.49
   4   1  -6    6.80    0.57
  -4  -1   6    7.55    0.56
  -4  -1   6    6.86    0.51
   3   1  -6   12.24    0.72
   3   1  -6   12.95    0.55
   3   1  -6   11.82    0.67
  -3  -1   6   13.60    0.72
  -3  -1   6   12.32    0.57
  -3  -1   6   12.90    0.64
   2   1  -6   11.32    0.47
   2   1  -6   10.47    0.59
   2   1  -6   10.72    0.71
  -2  -1   6    9.88    0.54
  -2  -1   6   10.33    0.51
  -2  -1   6   10.15    0.60
   1   1  -6   11.91    0.47
   1   1  -6   12.72    0.65
   1   1  -6   12.34    0.83
  -1  -1   6   13.12    0.51
  -1  -1   6   12.17    0.62
  -1  -1   6   13.19    0.66
   0   1  -6    0.48    0.12
   0   1  -6    0.41    0.18
   0   1  -6    0.64    0.22
   0  -1   6    0.63    0.20
   0  -1   6    0.64    0.10
   0  -1   6    0.72    0.21
   0  -1   6    0.10    0.13
  -1   1  -6   78.16    2.30
  -1   1  -6   80.98    2.01
   1  -1   6   78.79    2.15
   1  -1   6   77.10    2.25
   1  -1   6   77.81    2.24
  -2   1  -6   16.16    0.71
  -2   1  -6   18.35    0.93
   2  -1   6   18.16    0.76
   2  -1   6   17.82    0.89
   2  -1   6   16.36    0.83
  -3   1  -6    2.07    0.40
  -3   1  -6    2.02    0.29
   3  -1   6    2.58    0.41
   3  -1   6    1.75    0.27
   3  -1   6    2.49    0.38
  -4   1  -6   13.03    0.74
  -4   1  -6   12.88    0.88
   4  -1   6   13.36    0.82
   4  -1   6   13.90    0.90
   4  -1   6   13.82    0.89
  -5   1  -6    7.90    0.63
  -5   1  -6    7.91    0.76
   5  -1   6    7.07    0.65
   5  -1   6    6.58    0.70
   5  -1   6    6.57    0.73
  -6   1  -6    3.06    0.63
  -6   1  -6    4.30    0.54
   6  -1   6    2.94    0.51
   6  -1   6    1.86    0.49
   6  -1   6    3.39    0.63
  -7   1  -6    1.60    0.43
  -7   1  -6    3.47    0.71
   7  -1   6    1.85    0.54
   7  -1   6    1.88    0.53
   8   0  -6    7.72    0.75
   8   0  -6    5.98    0.80
  -8   0   6    7.45    0.76
  -8   0   6    6.88    0.77
   7   0  -6   19.54    1.06
   7   0  -6   19.17    1.20
  -7   0   6   21.52    1.18
   6   0  -6    1.86    0.40
   6   0  -6    1.70    0.36
   6   0  -6    3.04    0.54
  -6   0   6    1.86    0.40
  -6   0   6    1.90    0.37
   5   0  -6    5.61    0.50
   5   0  -6    4.63    0.55
   5   0  -6    5.07    0.45
  -5   0   6    5.22    0.50
  -5   0   6    6.00    0.54
   4   0  -6    9.48    0.68
   4   0  -6    9.39    0.56
   4   0  -6    9.86    0.55
  -4   0   6    8.02    0.57
  -4   0   6    9.71    0.63
   3   0  -6   17.58    0.86
   3   0  -6   17.16    0.71
   3   0  -6   17.88    0.77
  -3   0   6   16.74    0.82
  -3   0   6   19.21    0.80
  -3   0   6   17.77    0.65
   2   0  -6   59.37    1.60
   2   0  -6   60.27    1.92
   2   0  -6   60.60    1.71
  -2   0   6   58.63    1.79
  -2   0   6   60.49    1.65
  -2   0   6   61.13    1.63
   1   0  -6   30.95    0.93
   1   0  -6   30.67    1.03
   1   0  -6   31.03    1.35
  -1   0   6   30.63    0.91
  -1   0   6   30.34    1.08
  -1   0   6   30.54    1.03
   0   0  -6   10.61    0.46
   0   0  -6    9.97    0.65
   0   0  -6   10.30    0.55
   0   0   6   10.04    0.36
   0   0   6   10.59    0.56
   0   0   6   10.22    0.55
   0   0   6    9.40    0.54
  -1   0  -6    8.44    0.44
  -1   0  -6    7.65    0.53
   1   0   6    7.54    0.50
   1   0   6    7.36    0.50
   1   0   6    8.13    0.47
  -2   0  -6   13.30    0.75
  -2   0  -6   12.57    0.61
   2   0   6   13.11    0.60
   2   0   6   12.02    0.67
   2   0   6   12.07    0.68
  -3   0  -6    0.66    0.26
  -3   0  -6    0.89    0.23
   3   0   6    0.77    0.25
   3   0   6    1.08    0.21
   3   0   6    1.03    0.27
  -4   0  -6    0.11    0.19
  -4   0  -6    0.65    0.21
   4   0   6    0.61    0.24
   4   0   6    0.54    0.26
   4   0   6    0.59    0.26
  -5   0  -6    8.15    0.67
  -5   0  -6    9.12    0.78
   5   0   6   10.36    0.81
   5   0   6    9.27    0.76
   5   0   6    8.60    0.69
  -6   0  -6    6.82    0.75
  -6   0  -6    7.24    0.68
   6   0   6    5.63    0.71
   6   0   6    7.13    0.77
   6   0   6    7.48    0.67
  -7   0  -6    5.84    0.77
  -7   0  -6    8.16    0.76
   7   0   6    7.27    0.71
   7   0   6    7.01    0.83
   7   0   6    7.24    0.83
   8  -1  -6    0.22    0.35
   8  -1  -6    0.15    0.38
  -8   1   6    0.50    0.36
   7  -1  -6   14.36    1.05
   7  -1  -6   12.32    0.87
  -7   1   6   13.06    0.94
   6  -1  -6    9.44    0.70
   6  -1  -6    9.92    0.82
  -6   1   6   10.54    0.79
  -6   1   6    9.40    0.69
   5  -1  -6    0.06    0.21
   5  -1  -6    0.16    0.19
   5  -1  -6    0.09    0.13
  -5   1   6   -0.17    0.14
  -5   1   6    0.14    0.21
   4  -1  -6   14.87    0.84
   4  -1  -6   14.98    0.73
   4  -1  -6   14.20    0.67
  -4   1   6   14.69    0.79
  -4   1   6   14.67    0.80
   3  -1  -6   17.62    0.70
   3  -1  -6   16.61    0.84
   3  -1  -6   17.92    0.76
  -3   1   6   16.79    0.82
  -3   1   6   17.81    0.81
   2  -1  -6    7.79    0.43
   2  -1  -6    7.32    0.43
   2  -1  -6    7.83    0.54
  -2   1   6    6.65    0.50
  -2   1   6    7.38    0.40
  -2   1   6    6.96    0.45
   1  -1  -6    3.03    0.27
   1  -1  -6    3.40    0.28
   1  -1  -6    2.85    0.41
  -1   1   6    3.21    0.33
  -1   1   6    3.44    0.29
  -1   1   6    3.10    0.27
   0  -1  -6   33.02    1.03
   0  -1  -6   33.88    1.06
   0  -1  -6   30.54    1.27
   0   1   6   34.42    1.08
   0   1   6   35.34    0.94
   0   1   6   34.84    1.12
   0   1   6   34.32    1.15
  -1  -1  -6   21.72    0.91
  -1  -1  -6   21.28    0.78
   1   1   6   19.54    0.79
   1   1   6   20.28    0.84
   1   1   6   20.20    0.81
  -2  -1  -6   39.04    1.26
  -2  -1  -6   40.05    1.40
   2   1   6   40.10    1.19
   2   1   6   38.86    1.32
   2   1   6   37.48    1.31
  -3  -1  -6    4.61    0.46
  -3  -1  -6    5.63    0.44
   3   1   6    5.75    0.35
   3   1   6    5.21    0.46
   3   1   6    4.94    0.46
  -4  -1  -6    1.27    0.31
  -4  -1  -6    1.26    0.29
   4   1   6    1.01    0.27
   4   1   6    0.51    0.25
   4   1   6    1.03    0.30
  -5  -1  -6    9.96    0.69
  -5  -1  -6   10.92    0.80
   5   1   6    9.76    0.76
   5   1   6   10.44    0.71
   5   1   6   11.13    0.82
  -6  -1  -6    4.02    0.53
  -6  -1  -6    3.07    0.57
   6   1   6    3.77    0.50
   6   1   6    4.03    0.59
   6   1   6    3.86    0.58
  -7  -1  -6    2.37    0.54
  -7  -1  -6    2.13    0.47
   7   1   6    1.93    0.51
   7   1   6    2.27    0.47
   7   1   6    2.81    0.59
  -8  -1  -6    1.02    0.43
  -8  -1  -6    0.99    0.41
   8   1   6    1.28    0.50
   8   1   6    2.11    0.59
   8  -2  -6    2.53    0.59
   8  -2  -6    1.57    0.52
  -8   2   6    1.41    0.49
   7  -2  -6    2.16    0.55
   7  -2  -6    0.83    0.36
  -7   2   6    1.51    0.47
   6  -2  -6   11.53    0.81
   6  -2  -6   11.87    0.90
  -6   2   6   10.69    0.77
  -6   2   6   11.44    0.85
   5  -2  -6    2.19    0.44
   5  -2  -6    1.57    0.35
  -5   2   6    1.35    0.36
  -5   2   6    0.88    0.28
   4  -2  -6    5.21    0.47
   4  -2  -6    4.79    0.36
   4  -2  -6    5.54    0.53
  -4   2   6    4.94    0.50
  -4   2   6    4.67    0.47
   3  -2  -6    9.34    0.61
   3  -2  -6    8.82    0.55
   3  -2  -6    9.01    0.44
  -3   2   6    9.62    0.62
  -3   2   6    8.80    0.59
   2  -2  -6  105.16    2.69
   2  -2  -6  106.28    2.50
   2  -2  -6  109.55    2.82
   2  -2  -6  103.66    2.65
  -2   2   6  109.65    2.53
  -2   2   6  102.16    2.79
  -2   2   6  105.31    2.75
   1  -2  -6    0.22    0.10
   1  -2  -6    0.34    0.13
   1  -2  -6    0.16    0.12
   1  -2  -6    0.06    0.15
  -1   2   6    0.09    0.13
  -1   2   6    0.19    0.11
  -1   2   6    0.24    0.14
   0  -2  -6   12.73    0.76
   0  -2  -6   10.10    0.43
   0  -2  -6   11.88    0.48
   0  -2  -6   10.82    0.53
   0   2   6   11.20    0.48
   0   2   6   11.08    0.55
   0   2   6   11.80    0.50
   0   2   6    9.74    0.56
  -1  -2  -6  152.95    3.74
  -1  -2  -6  155.11    3.35
  -1  -2  -6  151.55    3.61
   1   2   6  151.58    3.64
   1   2   6  147.43    3.55
   1   2   6  152.78    3.67
  -2  -2  -6   10.04    0.34
  -2  -2  -6    8.80    0.56
  -2  -2  -6    8.21    0.51
   2   2   6    9.03    0.48
   2   2   6    8.47    0.51
   2   2   6   10.12    0.58
  -3  -2  -6    9.89    0.59
  -3  -2  -6    9.90    0.63
   3   2   6   10.69    0.63
   3   2   6   10.26    0.62
   3   2   6    9.60    0.45
  -4  -2  -6   14.91    0.84
  -4  -2  -6   15.07    0.79
   4   2   6   16.36    0.82
   4   2   6   14.28    0.81
   4   2   6   14.99    0.85
  -5  -2  -6    0.37    0.23
  -5  -2  -6    0.33    0.21
   5   2   6    0.32    0.26
   5   2   6    0.48    0.28
   5   2   6    0.33    0.22
  -6  -2  -6   13.61    0.85
  -6  -2  -6   13.95    0.94
   6   2   6   12.90    0.93
   6   2   6   11.98    0.90
   6   2   6   13.33    0.84
  -7  -2  -6   18.95    1.11
  -7  -2  -6   19.57    1.22
   7   2   6   19.24    1.21
   7   2   6   18.51    1.04
   7   2   6   15.65    1.12
  -8  -2  -6   10.63    0.98
  -8  -2  -6   10.63    0.91
   8   2   6   10.10    0.98
   8   2   6    9.10    0.95
   7  -3  -6   -0.16    0.26
   7  -3  -6    0.34    0.33
  -7   3   6   -0.33    0.27
   6  -3  -6   15.59    0.96
   6  -3  -6   14.26    0.99
  -6   3   6   16.45    0.94
  -6   3   6   15.07    1.02
   5  -3  -6    0.22    0.23
   5  -3  -6    0.17    0.22
  -5   3   6    0.27    0.26
  -5   3   6    0.18    0.21
   4  -3  -6   28.34    1.19
   4  -3  -6   29.46    1.26
  -4   3   6   29.39    1.22
  -4   3   6   28.40    1.26
   3  -3  -6   13.65    0.73
   3  -3  -6   16.06    0.76
   3  -3  -6   15.01    0.80
  -3   3   6   14.98    0.81
  -3   3   6   14.63    0.81
   2  -3  -6   15.91    0.49
   2  -3  -6   14.71    0.69
   2  -3  -6   13.85    0.72
   2  -3  -6   15.64    0.73
  -2   3   6   15.38    0.79
  -2   3   6   15.21    0.77
  -2   3   6   15.76    0.59
   1  -3  -6   21.71    0.79
   1  -3  -6   21.30    0.90
   1  -3  -6   21.56    0.60
   1  -3  -6   20.30    0.82
  -1   3   6   20.39    0.76
  -1   3   6   19.87    0.90
   0  -3  -6   29.31    1.25
   0  -3  -6   32.43    1.00
   0  -3  -6   33.95    1.10
   0  -3  -6   33.16    0.89
   0   3   6   32.04    1.07
   0   3   6   33.06    1.17
   0   3   6   33.10    0.90
  -1  -3  -6   72.56    1.75
  -1  -3  -6   71.19    1.92
  -1  -3  -6   66.49    1.99
   1   3   6   67.63    1.77
   1   3   6   70.21    1.94
   1   3   6   67.43    1.92
  -2  -3  -6   10.25    0.58
  -2  -3  -6   10.75    0.43
  -2  -3  -6   10.31    0.57
   2   3   6    9.82    0.53
   2   3   6    9.70    0.58
   2   3   6   10.26    0.52
  -3  -3  -6   28.92    1.12
  -3  -3  -6   27.58    1.09
  -3  -3  -6   28.32    0.85
   3   3   6   27.25    1.10
   3   3   6   30.05    0.95
   3   3   6   29.83    1.09
  -4  -3  -6    1.93    0.35
  -4  -3  -6    2.17    0.35
   4   3   6    2.11    0.35
   4   3   6    2.19    0.36
   4   3   6    2.07    0.34
  -5  -3  -6   42.80    1.60
  -5  -3  -6   41.43    1.54
   5   3   6   42.37    1.54
   5   3   6   43.59    1.60
   5   3   6   40.92    1.57
  -6  -3  -6   27.57    1.33
  -6  -3  -6   27.22    1.26
   6   3   6   26.87    1.30
   6   3   6   28.93    1.35
   6   3   6   26.65    1.21
  -7  -3  -6   16.59    1.04
  -7  -3  -6   16.19    1.08
   7   3   6   18.95    1.15
   7   3   6   18.23    1.16
   7   3   6   18.39    1.03
  -8  -3  -6   14.98    1.11
  -8  -3  -6   13.76    0.99
   8   3   6   12.39    1.04
   8   3   6   16.09    1.15
   7  -4  -6    6.57    0.80
   7  -4  -6    4.84    0.71
  -7   4   6    6.59    0.81
   6  -4  -6    8.17    0.74
   6  -4  -6    7.92    0.79
  -6   4   6    7.05    0.77
  -6   4   6    7.79    0.74
   5  -4  -6    8.06    0.67
   5  -4  -6    6.77    0.67
  -5   4   6    6.34    0.67
  -5   4   6    7.01    0.66
   4  -4  -6    5.19    0.53
   4  -4  -6    4.99    0.53
   4  -4  -6    4.80    0.51
  -4   4   6    5.48    0.59
  -4   4   6    4.27    0.52
   3  -4  -6    5.90    0.51
   3  -4  -6    5.91    0.50
   3  -4  -6    5.94    0.51
  -3   4   6    5.64    0.55
  -3   4   6    5.49    0.54
   2  -4  -6    9.32    0.58
   2  -4  -6    8.97    0.56
   2  -4  -6    9.00    0.57
  -2   4   6    8.34    0.61
  -2   4   6    9.48    0.47
  -2   4   6    8.38    0.61
   1  -4  -6    4.63    0.39
   1  -4  -6    4.18    0.36
   1  -4  -6    5.27    0.40
  -1   4   6    4.34    0.43
  -1   4   6    5.55    0.38
   0  -4  -6    4.66    0.35
   0  -4  -6    4.56    0.20
   0  -4  -6    4.54    0.40
   0  -4  -6    4.36    0.37
   0   4   6    4.12    0.41
   0   4   6    4.93    0.39
   0   4   6    4.47    0.22
  -1  -4  -6   17.08    0.75
  -1  -4  -6   16.09    0.82
  -1  -4  -6   15.76    0.65
   1   4   6   16.17    0.75
   1   4   6   17.40    0.58
   1   4   6   15.41    0.73
  -2  -4  -6   89.24    2.31
  -2  -4  -6   85.52    2.35
  -2  -4  -6   86.50    2.17
   2   4   6   81.95    2.35
   2   4   6   86.35    2.19
   2   4   6   88.06    2.30
  -3  -4  -6   33.76    1.04
  -3  -4  -6   30.34    1.15
  -3  -4  -6   34.57    1.24
   3   4   6   35.64    1.18
   3   4   6   33.44    1.09
   3   4   6   33.49    1.26
  -4  -4  -6   31.68    1.25
  -4  -4  -6   32.83    1.23
  -4  -4  -6   32.67    1.05
   4   4   6   33.71    1.26
   4   4   6   28.70    1.22
   4   4   6   33.69    1.24
  -5  -4  -6    0.58    0.24
  -5  -4  -6    0.38    0.21
   5   4   6    0.37    0.25
   5   4   6    0.38    0.21
   5   4   6    0.59    0.25
  -6  -4  -6    8.18    0.69
  -6  -4  -6    8.58    0.70
   6   4   6    8.79    0.73
   6   4   6    9.61    0.78
   6   4   6    8.16    0.67
  -7  -4  -6    1.21    0.39
  -7  -4  -6    0.79    0.32
   7   4   6    0.74    0.32
   7   4   6    0.62    0.36
   7   4   6    1.04    0.38
  -8  -4  -6    2.41    0.54
  -8  -4  -6    3.58    0.64
   8   4   6    4.40    0.75
   8   4   6    2.52    0.55
   8   4   6    4.30    0.77
  -7   5   6    1.92    0.54
   6  -5  -6    2.30    0.51
   6  -5  -6    2.58    0.56
  -6   5   6    2.06    0.52
   5  -5  -6    2.09    0.47
   5  -5  -6    2.40    0.48
   5  -5  -6    2.09    0.45
  -5   5   6    1.60    0.41
  -5   5   6    1.92    0.49
   4  -5  -6    0.17    0.23
   4  -5  -6    0.13    0.20
   4  -5  -6    0.61    0.29
  -4   5   6    0.06    0.23
  -4   5   6    0.34    0.27
   3  -5  -6   71.44    2.17
   3  -5  -6   68.64    2.13
   3  -5  -6   71.23    2.16
  -3   5   6   66.08    2.25
  -3   5   6   69.03    2.25
   2  -5  -6   12.36    0.73
   2  -5  -6   12.96    0.70
   2  -5  -6   12.86    0.72
  -2   5   6   13.09    0.60
  -2   5   6   12.50    0.78
   1  -5  -6   27.13    0.99
   1  -5  -6   24.82    1.03
   1  -5  -6   26.80    1.04
  -1   5   6   27.28    1.15
  -1   5   6   26.69    0.97
   0  -5  -6    0.28    0.17
   0  -5  -6    0.28    0.13
   0  -5  -6    0.21    0.14
   0   5   6    0.13    0.15
   0   5   6    0.31    0.15
  -1  -5  -6    6.74    0.44
  -1  -5  -6    6.66    0.47
  -1  -5  -6    6.12    0.48
   1   5   6    7.01    0.42
   1   5   6    6.05    0.50
   1   5   6    6.30    0.48
  -2  -5  -6   16.99    0.71
  -2  -5  -6   16.79    0.79
  -2  -5  -6   16.78    0.75
   2   5   6   16.43    0.64
   2   5   6   15.55    0.77
   2   5   6   16.90    0.81
  -3  -5  -6   24.56    0.94
  -3  -5  -6   24.34    1.04
  -3  -5  -6   24.91    0.92
   3   5   6   26.17    0.97
   3   5   6   24.08    1.05
   3   5   6   25.41    0.94
  -4  -5  -6   13.27    0.65
  -4  -5  -6   14.07    0.78
  -4  -5  -6   13.45    0.70
   4   5   6   13.96    0.63
   4   5   6   13.11    0.72
   4   5   6   13.38    0.78
  -5  -5  -6    0.60    0.23
  -5  -5  -6    0.11    0.16
  -5  -5  -6    0.09    0.13
   5   5   6    0.03    0.18
   5   5   6   -0.18    0.18
   5   5   6    0.43    0.26
  -6  -5  -6    7.50    0.62
  -6  -5  -6    6.33    0.64
   6   5   6    7.05    0.64
   6   5   6    6.65    0.62
   6   5   6    9.22    0.75
  -7  -5  -6    5.70    0.63
  -7  -5  -6    4.79    0.58
   7   5   6    5.12    0.62
   7   5   6    4.26    0.56
   7   5   6    5.60    0.70
  -8  -5  -6    5.21    0.67
  -8  -5  -6    4.53    0.65
   8   5   6    4.58    0.72
   8   5   6    4.49    0.61
   8   5   6    4.41    0.67
   6  -6  -6    0.16    0.31
   6  -6  -6    0.54    0.35
  -6   6   6   -0.21    0.33
   5  -6  -6    5.37    0.65
   5  -6  -6    5.13    0.62
   5  -6  -6    4.87    0.62
  -5   6   6    4.29    0.64
  -5   6   6    6.27    0.78
   4  -6  -6    0.01    0.26
   4  -6  -6    0.58    0.27
   4  -6  -6    0.27    0.24
  -4   6   6    0.29    0.30
  -4   6   6    0.59    0.29
   3  -6  -6   84.22    2.54
   3  -6  -6   81.66    2.47
   3  -6  -6   84.28    2.53
  -3   6   6   85.53    2.66
   2  -6  -6   11.97    0.68
   2  -6  -6   12.16    0.75
   2  -6  -6   14.33    0.80
  -2   6   6   12.25    0.70
  -2   6   6   13.18    0.85
   1  -6  -6   32.36    1.23
   1  -6  -6   29.17    1.19
   1  -6  -6   30.65    1.09
  -1   6   6   30.93    1.13
  -1   6   6   33.11    1.35
   0  -6  -6    9.68    0.61
   0  -6  -6   10.44    0.53
   0   6   6   10.28    0.63
   0   6   6   11.56    0.74
  -1  -6  -6    2.04    0.34
  -1  -6  -6    1.46    0.23
  -1  -6  -6    2.04    0.29
   1   6   6    1.89    0.32
   1   6   6    0.96    0.27
  -2  -6  -6   69.24    1.96
  -2  -6  -6   67.63    2.02
  -2  -6  -6   66.51    1.97
   2   6   6   67.38    2.05
   2   6   6   69.69    2.06
   2   6   6   67.17    2.05
  -3  -6  -6   20.71    0.81
  -3  -6  -6   20.94    0.96
  -3  -6  -6   21.49    0.89
   3   6   6   20.20    0.81
   3   6   6   20.48    0.98
   3   6   6   19.70    0.90
  -4  -6  -6   13.75    0.77
  -4  -6  -6    9.69    0.58
  -4  -6  -6   11.62    0.64
   4   6   6   11.32    0.65
   4   6   6   11.96    0.64
   4   6   6   10.51    0.73
  -5  -6  -6   -0.08    0.14
  -5  -6  -6    0.41    0.22
  -5  -6  -6    0.07    0.14
   5   6   6    0.24    0.21
   5   6   6    0.41    0.25
  -6  -6  -6    1.18    0.29
  -6  -6  -6    1.69    0.44
  -6  -6  -6    1.95    0.43
   6   6   6    1.88    0.41
   6   6   6    1.38    0.36
  -7  -6  -6    7.52    0.73
   7   6   6    6.40    0.72
   7   6   6    6.12    0.66
  -8  -6  -6    4.11    0.71
   8   6   6    5.36    0.79
   8   6   6    3.73    0.61
   5  -7  -6    6.15    0.69
   5  -7  -6    7.33    0.75
   5  -7  -6    8.29    0.81
  -5   7   6    7.42    0.83
  -5   7   6    6.69    0.84
   4  -7  -6    1.24    0.37
   4  -7  -6    1.00    0.35
   4  -7  -6    2.26    0.46
  -4   7   6    1.30    0.41
  -4   7   6    0.70    0.37
   3  -7  -6   15.13    0.87
   3  -7  -6   13.93    0.88
   3  -7  -6   13.84    0.89
  -3   7   6   14.61    1.01
   2  -7  -6    0.83    0.29
   2  -7  -6    1.42    0.35
   2  -7  -6    1.82    0.34
  -2   7   6    2.20    0.46
   1  -7  -6    2.48    0.31
   1  -7  -6    2.90    0.41
   1  -7  -6    1.90    0.38
  -1   7   6    2.83    0.52
  -1   7   6    1.97    0.36
   0  -7  -6    0.35    0.21
   0  -7  -6    0.28    0.19
   0  -7  -6    0.19    0.13
   0   7   6    0.19    0.22
   0   7   6    0.19    0.19
  -1  -7  -6    1.78    0.34
  -1  -7  -6    1.54    0.32
   1   7   6    1.76    0.37
   1   7   6    1.68    0.34
  -2  -7  -6    0.26    0.18
  -2  -7  -6   -0.10    0.12
   2   7   6    0.08    0.19
   2   7   6    0.18    0.21
  -3  -7  -6   31.60    1.21
  -3  -7  -6   32.07    1.27
   3   7   6   32.62    1.33
   3   7   6   30.93    1.26
  -4  -7  -6   10.75    0.71
  -4  -7  -6   10.63    0.66
   4   7   6    9.66    0.66
   4   7   6   10.12    0.63
   4   7   6   11.64    0.78
  -5  -7  -6    2.73    0.43
  -5  -7  -6    3.25    0.46
   5   7   6    2.75    0.44
   5   7   6    2.81    0.47
  -6  -7  -6   17.92    1.03
  -6  -7  -6   17.65    0.95
   6   7   6   18.23    1.04
   6   7   6   19.12    1.07
  -7  -7  -6   12.91    0.94
   7   7   6   15.97    1.04
   7   7   6   15.45    0.99
  -8  -7  -6    2.38    0.55
   8   7   6    2.06    0.53
   8   7   6    2.55    0.52
   5  -8  -6   -0.17    0.24
   5  -8  -6    0.10    0.29
  -5   8   6   -0.01    0.32
  -5   8   6    0.46    0.37
   4  -8  -6    0.04    0.24
   4  -8  -6    0.04    0.25
  -4   8   6   -0.36    0.35
  -4   8   6    0.29    0.34
   3  -8  -6    0.54    0.29
   3  -8  -6    0.76    0.33
  -3   8   6    0.19    0.30
   2  -8  -6   24.74    1.22
   2  -8  -6   26.78    1.27
  -2   8   6   27.91    1.42
   1  -8  -6   14.41    0.88
   1  -8  -6   13.69    0.84
  -1   8   6   13.34    0.96
  -1   8   6   12.68    0.79
   0  -8  -6   28.48    1.28
   0  -8  -6   31.20    1.28
   0  -8  -6   31.11    1.36
   0   8   6   31.09    1.43
   0   8   6   32.07    1.30
  -1  -8  -6    0.71    0.28
  -1  -8  -6    1.11    0.29
  -1  -8  -6    0.86    0.28
   1   8   6    0.72    0.32
   1   8   6    0.54    0.28
  -2  -8  -6    2.77    0.41
  -2  -8  -6    3.20    0.40
  -2  -8  -6    2.05    0.39
   2   8   6    2.60    0.47
   2   8   6    2.02    0.39
  -3  -8  -6   20.43    0.99
  -3  -8  -6   20.67    0.99
  -3  -8  -6   20.95    0.99
   3   8   6   19.54    1.04
   3   8   6   21.00    1.09
  -4  -8  -6   14.54    0.79
  -4  -8  -6   14.67    0.82
  -4  -8  -6   13.32    0.84
   4   8   6   13.72    0.89
   4   8   6   11.79    0.79
  -5  -8  -6   18.82    1.04
  -5  -8  -6   17.51    0.94
   5   8   6   17.63    0.96
   5   8   6   22.02    1.14
  -6  -8  -6   12.35    0.87
  -6  -8  -6   12.77    0.83
   6   8   6   13.42    0.93
   6   8   6   13.19    0.90
  -7  -8  -6   10.37    0.86
  -7  -8  -6   11.76    0.83
   7   8   6   10.02    0.86
   7   8   6    9.75    0.85
  -8  -8  -6    3.11    0.60
   8   8   6    2.96    0.60
   8   8   6    3.51    0.62
   4  -9  -6    6.27    0.75
   4  -9  -6    4.95    0.66
  -4   9   6    6.63    0.88
  -4   9   6    4.69    0.85
   3  -9  -6    1.96    0.49
   3  -9  -6    1.90    0.48
  -3   9   6    1.86    0.55
   2  -9  -6    9.43    0.77
   2  -9  -6    9.74    0.82
  -2   9   6   10.05    0.96
   1  -9  -6    6.36    0.64
   1  -9  -6    5.79    0.60
   1  -9  -6    6.52    0.69
  -1   9   6    5.12    0.59
  -1   9   6    5.67    0.73
   0  -9  -6    9.00    0.69
   0  -9  -6    8.35    0.73
   0  -9  -6   10.22    0.79
   0   9   6   10.24    0.76
   0   9   6    9.87    0.87
  -1  -9  -6   28.80    1.27
  -1  -9  -6   31.16    1.36
  -1  -9  -6   31.37    1.40
   1   9   6   31.35    1.48
   1   9   6   31.80    1.39
  -2  -9  -6    5.71    0.58
  -2  -9  -6    6.24    0.56
  -2  -9  -6    6.32    0.61
   2   9   6    6.80    0.68
   2   9   6    5.38    0.65
  -3  -9  -6   11.84    0.79
  -3  -9  -6   11.06    0.77
  -3  -9  -6   12.43    0.80
   3   9   6   11.81    0.84
   3   9   6   12.77    0.89
  -4  -9  -6    5.73    0.55
  -4  -9  -6    4.48    0.53
  -4  -9  -6    4.86    0.57
   4   9   6    5.56    0.62
   4   9   6    5.63    0.65
  -5  -9  -6    0.27    0.27
  -5  -9  -6    0.28    0.25
   5   9   6    0.36    0.27
  -6  -9  -6    1.95    0.45
  -6  -9  -6    2.18    0.45
   6   9   6    1.81    0.44
   6   9   6    1.55    0.44
  -7  -9  -6    1.90    0.45
  -7  -9  -6    2.49    0.53
   7   9   6    2.49    0.54
   7   9   6    2.26    0.53
   3 -10  -6    1.04    0.40
   3 -10  -6    1.41    0.45
  -3  10   6    1.66    0.57
   2 -10  -6   14.05    1.02
   2 -10  -6   14.99    1.00
  -2  10   6   15.36    1.21
   1 -10  -6   19.57    1.17
   1 -10  -6   19.81    1.10
   1 -10  -6   20.77    1.23
  -1  10   6   18.03    1.28
  -1  10   6   21.17    1.12
   0 -10  -6   17.86    1.10
   0 -10  -6   16.55    0.98
   0 -10  -6   16.03    1.04
   0  10   6   16.83    1.02
   0  10   6   17.56    1.20
  -1 -10  -6    0.14    0.24
  -1 -10  -6    0.44    0.28
  -1 -10  -6    0.25    0.25
   1  10   6    0.13    0.30
   1  10   6    0.51    0.32
  -2 -10  -6    0.65    0.29
  -2 -10  -6    0.77    0.29
  -2 -10  -6    0.98    0.37
   2  10   6    0.61    0.38
   2  10   6    0.44    0.34
  -3 -10  -6    7.07    0.67
  -3 -10  -6    5.86    0.64
  -3 -10  -6    7.59    0.65
   3  10   6    6.10    0.70
   3  10   6    6.47    0.76
  -4 -10  -6    4.86    0.58
  -4 -10  -6    3.20    0.52
  -4 -10  -6    4.24    0.53
   4  10   6    4.03    0.64
   4  10   6    5.14    0.66
  -5 -10  -6    3.00    0.51
  -5 -10  -6    1.91    0.44
   5  10   6    3.34    0.61
  -6 -10  -6    7.20    0.76
  -6 -10  -6    5.18    0.65
   6  10   6    7.90    0.82
  -7 -10  -6    4.25    0.68
  -7 -10  -6    3.91    0.60
   7  10   6    5.09    0.74
  -2  11   6    1.48    0.57
   1 -11  -6   11.59    0.99
   1 -11  -6   14.70    0.99
   1 -11  -6   13.05    1.06
  -1  11   6   15.12    1.25
   0 -11  -6    1.04    0.43
   0 -11  -6    1.09    0.45
   0 -11  -6    1.55    0.44
   0  11   6    0.69    0.35
   0  11   6    1.06    0.47
  -1 -11  -6    9.79    0.78
  -1 -11  -6    9.65    0.86
  -1 -11  -6    9.35    0.86
   1  11   6    9.54    0.97
   1  11   6    8.15    0.82
  -2 -11  -6    6.69    0.65
  -2 -11  -6    7.04    0.75
  -2 -11  -6    8.66    0.80
   2  11   6    8.93    0.96
   2  11   6    8.57    0.85
  -3 -11  -6    3.54    0.52
  -3 -11  -6    3.17    0.56
  -3 -11  -6    2.64    0.52
   3  11   6    2.23    0.54
   3  11   6    2.45    0.57
  -4 -11  -6    1.59    0.41
  -4 -11  -6    2.23    0.48
  -4 -11  -6    1.35    0.42
   4  11   6    1.07    0.46
   4  11   6    1.16    0.45
  -5 -11  -6    4.08    0.60
  -5 -11  -6    4.12    0.58
   5  11   6    2.36    0.56
  -6 -11  -6    5.04    0.67
  -6 -11  -6    5.52    0.67
   6  11   6    5.79    0.80
   0 -12  -6    0.49    0.33
   0 -12  -6    0.29    0.33
   0 -12  -6    0.13    0.32
   0  12   6    0.64    0.40
   0  12   6    0.50    0.47
  -1 -12  -6    0.23    0.32
  -1 -12  -6    0.41    0.33
  -1 -12  -6    0.86    0.40
   1  12   6    0.53    0.38
   1  12   6    0.38    0.47
  -2 -12  -6    3.11    0.59
  -2 -12  -6    5.40    0.70
  -2 -12  -6    4.07    0.65
   2  12   6    5.19    0.84
   2  12   6    3.47    0.66
  -3 -12  -6   11.01    0.93
  -3 -12  -6   11.88    0.88
  -3 -12  -6   13.30    1.01
   3  12   6   11.76    1.12
   3  12   6   11.12    1.03
  -4 -12  -6   10.63    0.91
  -4 -12  -6    8.29    0.95
  -4 -12  -6    8.54    0.85
   4  12   6   10.02    0.97
   4  12   6    8.24    0.97
   2   8  -7   -0.02    0.37
  -2  -8   7    0.04    0.35
  -2  -8   7    0.28    0.35
   5   7  -7    5.81    0.81
  -5  -7   7    4.66    0.77
   4   7  -7    3.67    0.71
  -4  -7   7    2.03    0.55
  -4  -7   7    3.47    0.61
   3   7  -7    1.54    0.51
  -3  -7   7    0.68    0.41
  -3  -7   7    0.74    0.41
   2   7  -7    0.63    0.43
  -2  -7   7    0.19    0.32
  -2  -7   7    0.23    0.32
   1   7  -7    5.96    0.80
  -1  -7   7    4.20    0.74
  -1  -7   7    6.51    0.77
   0   7  -7    8.93    0.93
   0  -7   7    9.09    0.90
   0  -7   7   10.56    0.97
  -1   7  -7    6.88    0.87
   1  -7   7    6.04    0.77
   1  -7   7    7.13    0.84
   1  -7   7    5.57    0.76
   6   6  -7    7.38    0.88
  -6  -6   7    7.00    0.79
  -6  -6   7    8.97    0.82
   5   6  -7    5.33    0.80
  -5  -6   7    7.59    0.81
  -5  -6   7    5.84    0.67
   4   6  -7   12.29    1.03
  -4  -6   7   11.92    0.95
  -4  -6   7   12.14    0.89
   3   6  -7   12.70    0.99
  -3  -6   7   11.84    0.90
  -3  -6   7   11.88    0.94
   2   6  -7    0.32    0.42
  -2  -6   7    0.94    0.40
  -2  -6   7    0.92    0.39
   1   6  -7    1.51    0.52
   1   6  -7    1.00    0.44
  -1  -6   7    2.04    0.50
  -1  -6   7    0.56    0.38
   0   6  -7    2.25    0.52
   0   6  -7    2.63    0.59
   0  -6   7    3.55    0.58
   0  -6   7    1.83    0.51
  -1   6  -7    3.54    0.63
  -1   6  -7    4.31    0.72
   1  -6   7    3.88    0.60
   1  -6   7    5.80    0.72
   1  -6   7    4.26    0.70
  -2   6  -7    8.89    0.86
  -2   6  -7    8.46    0.85
   2  -6   7    8.72    0.82
   2  -6   7    6.57    0.83
   2  -6   7    8.12    0.88
  -3   6  -7    1.74    0.53
  -3   6  -7    1.49    0.52
   3  -6   7    1.49    0.49
   3  -6   7    1.65    0.51
   7   5  -7   -0.01    0.34
  -7  -5   7   -0.09    0.30
  -7  -5   7   -0.23    0.29
   6   5  -7    3.05    0.62
   6   5  -7    1.45    0.43
  -6  -5   7    1.54    0.42
  -6  -5   7    1.31    0.44
   5   5  -7    5.88    0.76
   5   5  -7    5.89    0.66
  -5  -5   7    6.03    0.63
  -5  -5   7    5.25    0.69
   4   5  -7    5.46    0.58
   4   5  -7    4.91    0.70
  -4  -5   7    4.55    0.86
  -4  -5   7    2.70    0.47
  -4  -5   7    4.65    0.64
   3   5  -7   10.79    0.89
   3   5  -7    8.63    0.78
  -3  -5   7    9.31    0.80
  -3  -5   7    9.25    0.77
   2   5  -7   13.60    0.97
   2   5  -7   13.91    1.09
  -2  -5   7   15.26    0.98
  -2  -5   7   14.62    0.95
   1   5  -7    1.03    0.46
   1   5  -7    0.90    0.36
  -1  -5   7    1.09    0.38
  -1  -5   7    0.79    0.34
   0   5  -7   44.49    1.83
   0   5  -7   43.33    1.80
   0  -5   7   45.56    1.81
   0  -5   7   43.37    1.75
   0  -5   7   45.80    1.83
  -1   5  -7    7.58    0.76
  -1   5  -7    9.75    0.85
   1  -5   7    8.34    0.79
   1  -5   7    9.31    0.77
   1  -5   7    9.26    0.84
  -2   5  -7    5.11    0.67
  -2   5  -7    4.97    0.70
   2  -5   7    5.41    0.72
   2  -5   7    5.64    0.72
   2  -5   7    4.96    0.63
  -3   5  -7    0.74    0.41
  -3   5  -7    0.77    0.39
   3  -5   7    0.80    0.42
   3  -5   7    0.43    0.34
  -4   5  -7   -0.22    0.29
   4  -5   7    0.18    0.39
   4  -5   7    0.06    0.33
   7   4  -7    0.46    0.37
   7   4  -7   -0.02    0.32
  -7  -4   7    0.26    0.33
  -7  -4   7    0.49    0.32
   6   4  -7    3.11    0.57
   6   4  -7    1.75    0.44
  -6  -4   7    2.17    0.49
  -6  -4   7    1.93    0.44
   5   4  -7    0.98    0.38
   5   4  -7    1.29    0.40
  -5  -4   7    0.57    0.31
  -5  -4   7    0.71    0.32
   4   4  -7   32.00    1.46
   4   4  -7   33.41    1.41
  -4  -4   7   31.20    1.29
  -4  -4   7   33.14    1.45
   3   4  -7    1.31    0.40
   3   4  -7    1.63    0.40
  -3  -4   7    1.66    0.33
  -3  -4   7    2.02    0.44
  -3  -4   7    1.82    0.38
   2   4  -7    1.07    0.45
   2   4  -7    1.10    0.36
  -2  -4   7    1.73    0.39
  -2  -4   7    1.22    0.34
   1   4  -7    0.13    0.25
   1   4  -7    0.19    0.31
  -1  -4   7    0.18    0.26
  -1  -4   7    0.56    0.27
   0   4  -7    4.67    0.60
   0   4  -7    5.12    0.59
   0  -4   7    6.06    0.65
   0  -4   7    4.59    0.56
   0  -4   7    4.76    0.60
  -1   4  -7    1.51    0.38
  -1   4  -7    1.63    0.44
   1  -4   7    1.57    0.43
   1  -4   7    2.02    0.43
   1  -4   7    1.68    0.41
  -2   4  -7    0.37    0.27
  -2   4  -7    0.19    0.27
   2  -4   7    0.84    0.31
   2  -4   7    0.04    0.27
   2  -4   7    0.27    0.32
  -3   4  -7    0.61    0.33
   3  -4   7    0.31    0.32
   3  -4   7    0.04    0.29
  -4   4  -7    0.53    0.38
   4  -4   7    0.19    0.35
   4  -4   7    0.51    0.35
  -5   4  -7    2.70    0.64
   5  -4   7    1.88    0.54
   5  -4   7    2.60    0.68
   7   3  -7    0.16    0.30
   7   3  -7    0.39    0.34
  -7  -3   7   -0.08    0.28
  -7  -3   7    0.07    0.30
   6   3  -7    6.88    0.74
   6   3  -7    7.21    0.70
  -6  -3   7    7.44    0.70
  -6  -3   7    6.65    0.71
   5   3  -7    0.73    0.35
   5   3  -7    0.32    0.28
  -5  -3   7    1.13    0.37
  -5  -3   7    0.05    0.23
   4   3  -7    7.53    0.70
   4   3  -7    8.56    0.69
  -4  -3   7    8.08    0.60
  -4  -3   7    7.66    0.69
   3   3  -7    0.32    0.30
   3   3  -7    1.04    0.35
  -3  -3   7    0.97    0.25
  -3  -3   7    0.39    0.27
  -3  -3   7    0.81    0.26
   2   3  -7    0.61    0.35
   2   3  -7    0.51    0.27
  -2  -3   7    0.22    0.21
  -2  -3   7    0.52    0.25
  -2  -3   7    0.37    0.17
   1   3  -7    0.04    0.22
   1   3  -7    0.13    0.28
  -1  -3   7    0.10    0.20
  -1  -3   7    0.20    0.23
   0   3  -7    2.33    0.44
   0   3  -7    2.07    0.45
   0  -3   7    2.82    0.48
   0  -3   7    2.99    0.48
   0  -3   7    2.72    0.43
  -1   3  -7   17.11    1.00
  -1   3  -7   20.20    1.06
   1  -3   7   17.07    0.99
   1  -3   7   17.24    0.93
   1  -3   7   20.11    1.05
  -2   3  -7    0.35    0.26
   2  -3   7   -0.02    0.20
   2  -3   7    0.26    0.26
   2  -3   7    0.26    0.27
  -3   3  -7    6.36    0.70
   3  -3   7    6.42    0.71
   3  -3   7    6.73    0.70
  -4   3  -7    4.57    0.66
   4  -3   7    4.43    0.64
   4  -3   7    4.17    0.67
  -5   3  -7    9.17    0.91
   5  -3   7    8.55    0.89
   5  -3   7    8.36    0.84
   7   2  -7    1.85    0.45
   7   2  -7    2.64    0.58
  -7  -2   7    1.87    0.48
  -7  -2   7    2.01    0.52
   6   2  -7    7.48    0.70
   6   2  -7    6.05    0.70
  -6  -2   7    6.37    0.65
  -6  -2   7    6.68    0.65
   5   2  -7    0.17    0.27
   5   2  -7   -0.01    0.23
  -5  -2   7   -0.04    0.22
  -5  -2   7   -0.24    0.19
   4   2  -7   -0.12    0.23
   4   2  -7    0.52    0.34
  -4  -2   7    0.20    0.23
  -4  -2   7    0.53    0.22
   3   2  -7   42.48    1.62
   3   2  -7   40.92    1.55
  -3  -2   7   42.92    1.55
  -3  -2   7   40.08    1.36
  -3  -2   7   39.38    1.34
   2   2  -7   16.92    1.07
   2   2  -7   16.87    0.89
  -2  -2   7   17.23    0.73
  -2  -2   7   17.54    0.84
  -2  -2   7   18.38    0.92
   1   2  -7   37.32    1.38
   1   2  -7   34.31    1.61
  -1  -2   7   37.41    1.37
  -1  -2   7   37.88    1.40
   0   2  -7   70.66    2.32
   0   2  -7   71.30    2.18
   0  -2   7   74.07    2.19
   0  -2   7   72.45    2.20
   0  -2   7   71.29    2.22
  -1   2  -7   17.03    0.91
  -1   2  -7   14.59    0.89
   1  -2   7   17.53    0.92
   1  -2   7   17.87    0.95
   1  -2   7   14.71    0.80
  -2   2  -7    1.71    0.40
   2  -2   7    2.70    0.45
   2  -2   7    1.74    0.41
   2  -2   7    1.44    0.32
  -3   2  -7   18.29    1.08
   3  -2   7   16.07    0.95
   3  -2   7   14.78    0.97
   3  -2   7   15.66    0.82
  -4   2  -7    2.72    0.55
   4  -2   7    3.76    0.54
   4  -2   7    2.62    0.52
  -5   2  -7    3.40    0.64
   5  -2   7    4.93    0.64
   5  -2   7    3.85    0.67
   5  -2   7    5.01    0.70
  -6   2  -7   11.26    1.05
   6  -2   7    9.32    0.97
   6  -2   7   10.09    0.90
   6  -2   7    9.97    0.99
  -8  -1   7    0.62    0.38
   7   1  -7    9.63    0.90
   7   1  -7    7.83    0.94
  -7  -1   7    8.14    0.78
   6   1  -7    0.49    0.31
   6   1  -7    0.10    0.23
  -6  -1   7    0.38    0.25
  -6  -1   7    0.29    0.24
   5   1  -7   18.79    0.95
   5   1  -7   15.66    1.00
  -5  -1   7   18.04    0.97
  -5  -1   7   18.58    0.95
   4   1  -7   17.36    0.96
   4   1  -7   14.90    0.83
  -4  -1   7   16.37    0.89
  -4  -1   7   15.14    0.80
   3   1  -7   18.52    0.89
   3   1  -7   18.08    0.95
  -3  -1   7   16.19    0.88
  -3  -1   7   16.73    0.76
  -3  -1   7   19.25    0.82
   2   1  -7   11.61    0.67
   2   1  -7   12.03    0.84
  -2  -1   7   11.22    0.69
  -2  -1   7    9.73    0.52
  -2  -1   7   11.33    0.62
   1   1  -7    5.87    0.49
   1   1  -7    5.13    0.64
  -1  -1   7    4.60    0.32
  -1  -1   7    5.10    0.46
  -1  -1   7    5.23    0.45
   0   1  -7   14.97    0.78
   0   1  -7   16.70    0.66
   0   1  -7   15.79    0.92
   0  -1   7   14.35    0.78
   0  -1   7   16.22    0.79
   0  -1   7   15.24    0.80
  -1   1  -7   11.01    0.73
  -1   1  -7   10.13    0.51
   1  -1   7   10.00    0.67
   1  -1   7    8.90    0.59
   1  -1   7   11.00    0.69
  -2   1  -7    7.84    0.49
  -2   1  -7    8.73    0.68
   2  -1   7    7.02    0.59
   2  -1   7    5.75    0.57
   2  -1   7    7.46    0.52
  -3   1  -7    8.81    0.58
  -3   1  -7    8.63    0.73
   3  -1   7    8.94    0.70
   3  -1   7   10.01    0.75
   3  -1   7    9.14    0.57
  -4   1  -7    7.51    0.73
  -4   1  -7    8.90    0.63
   4  -1   7    9.00    0.78
   4  -1   7    7.84    0.70
  -5   1  -7   11.55    0.77
  -5   1  -7   11.56    0.94
   5  -1   7   11.93    0.96
   5  -1   7    9.87    0.87
   5  -1   7   11.18    0.85
  -6   1  -7    7.56    0.72
  -6   1  -7    8.30    0.87
   6  -1   7    6.77    0.83
   6  -1   7    7.82    0.90
   6  -1   7    7.72    0.77
  -8   0   7    5.23    0.71
  -8   0   7    6.65    0.72
   7   0  -7   10.04    0.93
   7   0  -7    8.28    0.87
  -7   0   7   10.46    0.86
   6   0  -7   -0.18    0.19
   6   0  -7    0.37    0.29
  -6   0   7    0.13    0.22
  -6   0   7    0.14    0.26
   5   0  -7   14.66    0.94
   5   0  -7   14.48    0.79
   5   0  -7   13.91    0.79
  -5   0   7   14.33    0.86
  -5   0   7   16.58    0.90
   4   0  -7    1.92    0.29
   4   0  -7    2.24    0.42
   4   0  -7    1.95    0.31
  -4   0   7    2.24    0.38
  -4   0   7    1.68    0.37
   3   0  -7   44.55    1.38
   3   0  -7   48.47    1.51
   3   0  -7   45.90    1.64
  -3   0   7   44.94    1.46
  -3   0   7   46.90    1.60
   2   0  -7   16.93    0.78
   2   0  -7   17.25    0.97
   2   0  -7   17.88    0.70
  -2   0   7   17.80    0.72
  -2   0   7   16.20    0.72
  -2   0   7   17.57    0.84
   1   0  -7   20.37    0.84
   1   0  -7   20.14    1.15
   1   0  -7   20.38    0.73
  -1   0   7   19.96    0.85
  -1   0   7   20.42    0.90
  -1   0   7   19.86    0.70
   0   0  -7   28.15    1.05
   0   0  -7   27.18    1.23
   0   0  -7   27.25    0.90
   0   0   7   24.44    1.02
   0   0   7   27.18    0.79
   0   0   7   26.38    1.04
   0   0   7   27.09    1.05
  -1   0  -7   30.74    1.02
  -1   0  -7   30.81    1.25
   1   0   7   31.33    1.12
   1   0   7   28.70    1.15
   1   0   7   29.98    1.17
  -2   0  -7    5.59    0.42
  -2   0  -7    5.16    0.51
   2   0   7    4.38    0.39
   2   0   7    4.32    0.46
   2   0   7    4.52    0.48
  -3   0  -7   -0.12    0.13
  -3   0  -7    0.15    0.19
   3   0   7    0.06    0.17
   3   0   7   -0.01    0.17
   3   0   7    0.06    0.13
  -4   0  -7    7.09    0.67
  -4   0  -7    6.61    0.55
   4   0   7    6.63    0.65
   4   0   7    6.46    0.61
  -5   0  -7    0.06    0.18
  -5   0  -7   -0.08    0.22
   5   0   7    0.15    0.28
   5   0   7   -0.18    0.27
   5   0   7    0.13    0.22
  -6   0  -7    7.60    0.70
  -6   0  -7    9.04    0.88
   6   0   7    8.13    0.83
   6   0   7    8.48    0.84
   6   0   7    8.54    0.76
  -7   0  -7    6.89    0.82
  -7   0  -7    6.48    0.73
   7   0   7    6.35    0.83
   7   0   7    6.71    0.85
   7   0   7    6.18    0.74
   7  -1  -7   11.64    0.84
   7  -1  -7    9.18    0.91
  -7   1   7   11.93    0.92
   6  -1  -7    0.46    0.27
   6  -1  -7    0.97    0.38
  -6   1   7    0.47    0.29
  -6   1   7    0.40    0.28
   5  -1  -7   17.64    0.91
   5  -1  -7   18.19    1.05
  -5   1   7   17.98    0.99
  -5   1   7   19.37    1.00
   4  -1  -7   22.20    1.09
   4  -1  -7   20.51    0.88
   4  -1  -7   21.81    0.94
  -4   1   7   22.01    1.05
  -4   1   7   20.39    1.00
   3  -1  -7    2.89    0.40
   3  -1  -7    2.58    0.30
   3  -1  -7    2.22    0.34
  -3   1   7    2.00    0.37
  -3   1   7    2.57    0.36
   2  -1  -7    0.43    0.22
   2  -1  -7    0.78    0.21
   2  -1  -7    0.49    0.17
  -2   1   7    0.58    0.23
  -2   1   7    0.74    0.20
  -2   1   7    0.74    0.19
   1  -1  -7    1.63    0.42
   1  -1  -7    1.17    0.22
   1  -1  -7    1.82    0.25
  -1   1   7    1.63    0.22
  -1   1   7    1.35    0.24
  -1   1   7    1.69    0.28
   0  -1  -7    0.69    0.20
   0  -1  -7    0.86    0.19
   0  -1  -7    0.76    0.28
   0   1   7    0.53    0.19
   0   1   7    0.61    0.13
   0   1   7    0.72    0.22
   0   1   7    0.79    0.19
  -1  -1  -7   20.11    0.80
  -1  -1  -7   20.42    0.96
   1   1   7   18.58    0.84
   1   1   7   20.76    0.84
   1   1   7   21.21    0.91
  -2  -1  -7   34.45    1.34
  -2  -1  -7   31.44    1.15
   2   1   7   35.64    1.30
   2   1   7   34.40    1.15
   2   1   7   34.71    1.27
  -3  -1  -7    0.12    0.16
  -3  -1  -7    0.26    0.19
   3   1   7    0.26    0.23
   3   1   7    0.02    0.12
   3   1   7    0.35    0.21
  -4  -1  -7    0.00    0.16
  -4  -1  -7    0.11    0.20
   4   1   7    0.11    0.21
   4   1   7    0.02    0.17
  -5  -1  -7    6.76    0.61
  -5  -1  -7    6.60    0.68
   5   1   7    6.05    0.67
   5   1   7    6.64    0.69
   5   1   7    6.60    0.62
  -6  -1  -7    2.23    0.51
  -6  -1  -7    2.28    0.48
   6   1   7    2.07    0.50
   6   1   7    2.39    0.52
   6   1   7    2.27    0.45
  -7  -1  -7    8.68    0.88
  -7  -1  -7    7.43    0.74
   7   1   7    6.58    0.84
   7   1   7    8.25    0.90
   7   1   7    7.90    0.77
   7  -2  -7    6.33    0.78
   7  -2  -7    4.67    0.67
  -7   2   7    5.31    0.74
   6  -2  -7   -0.09    0.23
   6  -2  -7   -0.01    0.24
  -6   2   7    0.25    0.27
  -6   2   7   -0.16    0.20
   5  -2  -7    0.33    0.24
   5  -2  -7    0.88    0.33
  -5   2   7    0.30    0.25
  -5   2   7    0.19    0.25
   4  -2  -7   13.07    0.84
   4  -2  -7   13.41    0.76
  -4   2   7   14.47    0.85
  -4   2   7   10.99    0.74
   3  -2  -7    0.85    0.26
   3  -2  -7    1.07    0.26
   3  -2  -7    1.02    0.22
  -3   2   7    0.80    0.28
  -3   2   7    1.67    0.34
   2  -2  -7    4.56    0.45
   2  -2  -7    4.26    0.31
   2  -2  -7    3.00    0.33
  -2   2   7    3.34    0.41
  -2   2   7    3.72    0.38
  -2   2   7    3.74    0.32
   1  -2  -7    0.12    0.12
   1  -2  -7    0.50    0.15
   1  -2  -7    0.56    0.24
   1  -2  -7    0.44    0.14
  -1   2   7    0.45    0.15
  -1   2   7    0.60    0.18
  -1   2   7    0.33    0.18
   0  -2  -7   10.60    0.50
   0  -2  -7   10.63    0.55
   0  -2  -7   10.33    0.44
   0  -2  -7   10.75    0.78
   0   2   7   10.09    0.51
   0   2   7   10.81    0.49
   0   2   7   10.40    0.62
   0   2   7    9.62    0.55
  -1  -2  -7    0.44    0.22
  -1  -2  -7    0.40    0.16
   1   2   7    0.23    0.14
   1   2   7    0.24    0.15
   1   2   7    0.42    0.17
   1   2   7    0.43    0.12
  -2  -2  -7   45.45    1.58
  -2  -2  -7   47.48    1.49
   2   2   7   48.28    1.52
   2   2   7   46.63    1.43
   2   2   7   45.83    1.54
  -3  -2  -7    7.57    0.60
  -3  -2  -7    8.97    0.59
   3   2   7    7.46    0.45
   3   2   7    8.07    0.60
   3   2   7    8.44    0.60
  -4  -2  -7    0.22    0.19
  -4  -2  -7    0.33    0.22
   4   2   7    0.02    0.22
   4   2   7    0.19    0.21
  -5  -2  -7    1.13    0.34
  -5  -2  -7    0.91    0.32
   5   2   7    0.81    0.33
   5   2   7    0.88    0.30
   5   2   7    1.68    0.42
  -6  -2  -7    0.74    0.31
  -6  -2  -7    0.10    0.24
   6   2   7    0.57    0.31
   6   2   7    0.61    0.37
   6   2   7   -0.11    0.28
  -7  -2  -7    2.18    0.54
  -7  -2  -7    2.59    0.54
   7   2   7    2.34    0.55
   7   2   7    1.99    0.46
   7   2   7    1.73    0.52
  -8  -2  -7    0.86    0.45
  -8  -2  -7    0.88    0.38
   8   2   7    0.69    0.45
   8   2   7    0.64    0.45
   7  -3  -7    0.48    0.33
   7  -3  -7    0.33    0.31
  -7   3   7    0.28    0.34
   6  -3  -7    2.36    0.52
   6  -3  -7    2.16    0.48
  -6   3   7    3.05    0.59
  -6   3   7    2.78    0.52
   5  -3  -7    0.44    0.28
   5  -3  -7    0.99    0.30
  -5   3   7    0.69    0.33
  -5   3   7    0.58    0.29
   4  -3  -7   47.94    1.68
   4  -3  -7   50.49    1.80
  -4   3   7   47.96    1.74
  -4   3   7   48.61    1.77
   3  -3  -7   11.46    0.72
   3  -3  -7   10.67    0.66
   3  -3  -7   10.42    0.65
  -3   3   7   11.40    0.73
  -3   3   7   10.21    0.71
   2  -3  -7   19.88    0.87
   2  -3  -7   19.33    0.82
   2  -3  -7   20.00    0.92
  -2   3   7   18.69    0.93
  -2   3   7   19.00    0.88
  -2   3   7   18.52    0.73
   1  -3  -7    7.80    0.35
   1  -3  -7    7.32    0.48
   1  -3  -7    6.64    0.54
   1  -3  -7    7.20    0.44
  -1   3   7    7.20    0.45
  -1   3   7    6.29    0.52
  -1   3   7    6.98    0.48
   0  -3  -7   15.27    0.93
   0  -3  -7   16.60    0.64
   0  -3  -7   15.86    0.59
   0  -3  -7   16.53    0.74
   0   3   7   17.27    0.61
   0   3   7   16.41    0.79
   0   3   7   16.54    0.74
  -1  -3  -7   26.29    1.12
  -1  -3  -7   25.32    0.80
  -1  -3  -7   24.70    0.97
   1   3   7   24.58    0.87
   1   3   7   25.31    1.00
   1   3   7   25.00    0.99
  -2  -3  -7   43.65    1.43
  -2  -3  -7   44.03    1.48
   2   3   7   43.44    1.47
   2   3   7   41.21    1.35
   2   3   7   42.21    1.36
  -3  -3  -7   24.10    1.05
  -3  -3  -7   22.07    0.98
   3   3   7   21.27    0.95
   3   3   7   22.14    0.84
   3   3   7   22.71    1.02
  -4  -3  -7    0.10    0.17
  -4  -3  -7    0.08    0.18
   4   3   7   -0.11    0.18
   4   3   7    0.42    0.23
  -5  -3  -7    4.55    0.52
  -5  -3  -7    4.27    0.53
   5   3   7    5.42    0.56
   5   3   7    4.64    0.58
   5   3   7    4.73    0.58
  -6  -3  -7   40.76    1.64
  -6  -3  -7   39.08    1.66
   6   3   7   36.49    1.56
   6   3   7   39.71    1.69
   6   3   7   37.61    1.64
  -7  -3  -7   13.74    0.97
  -7  -3  -7   14.42    1.03
   7   3   7   12.75    1.01
   7   3   7   11.67    0.89
   7   3   7   13.05    1.04
  -8  -3  -7   19.89    1.31
  -8  -3  -7   19.16    1.23
   8   3   7   19.04    1.30
   8   3   7   21.67    1.40
   8   3   7   18.98    1.31
   7  -4  -7    0.57    0.42
   7  -4  -7    0.28    0.31
  -7   4   7    0.40    0.37
   6  -4  -7    6.46    0.74
   6  -4  -7    4.89    0.67
  -6   4   7    6.54    0.69
  -6   4   7    6.19    0.73
   5  -4  -7    5.31    0.63
   5  -4  -7    5.37    0.59
  -5   4   7    4.24    0.57
  -5   4   7    4.20    0.63
   4  -4  -7   16.01    0.95
   4  -4  -7   15.73    0.90
   4  -4  -7   16.04    0.90
  -4   4   7   15.59    0.95
  -4   4   7   15.58    0.99
   3  -4  -7   22.79    1.06
   3  -4  -7   22.82    1.04
   3  -4  -7   21.19    0.99
  -3   4   7   23.03    1.11
  -3   4   7   22.14    1.10
   2  -4  -7   14.59    0.74
   2  -4  -7   14.00    0.77
   2  -4  -7   14.65    0.78
  -2   4   7   14.65    0.82
  -2   4   7   14.28    0.84
  -2   4   7   14.83    0.70
   1  -4  -7    4.03    0.36
   1  -4  -7    4.37    0.41
   1  -4  -7    3.75    0.39
  -1   4   7    4.29    0.37
  -1   4   7    4.28    0.46
   0  -4  -7    9.83    0.53
   0  -4  -7   10.34    0.61
   0  -4  -7   10.93    0.71
   0  -4  -7   11.62    0.44
   0   4   7   10.47    0.66
   0   4   7   10.47    0.60
  -1  -4  -7   37.97    1.17
  -1  -4  -7   38.69    1.50
  -1  -4  -7   39.74    1.33
   1   4   7   38.96    1.13
   1   4   7   38.91    1.36
   1   4   7   38.64    1.34
  -2  -4  -7   96.15    2.38
  -2  -4  -7   95.01    2.62
  -2  -4  -7   97.76    2.64
   2   4   7   94.37    2.46
   2   4   7   99.01    2.67
   2   4   7   97.81    2.58
  -3  -4  -7   39.72    1.39
  -3  -4  -7   37.67    1.37
   3   4   7   38.70    1.43
   3   4   7   36.68    1.30
   3   4   7   39.31    1.25
  -4  -4  -7   66.32    2.09
  -4  -4  -7   64.18    2.07
   4   4   7   69.44    2.13
   4   4   7   63.88    2.02
  -5  -4  -7    8.93    0.71
  -5  -4  -7    7.96    0.65
   5   4   7    7.35    0.64
   5   4   7    9.80    0.73
  -6  -4  -7   13.52    0.91
  -6  -4  -7   11.19    0.85
   6   4   7   13.26    0.93
   6   4   7   13.69    0.88
   6   4   7   12.18    0.87
  -7  -4  -7    2.05    0.47
  -7  -4  -7    2.38    0.52
   7   4   7    3.27    0.60
   7   4   7    3.10    0.57
   7   4   7    2.79    0.52
  -8  -4  -7    2.30    0.55
  -8  -4  -7    1.67    0.48
   8   4   7    1.88    0.54
   8   4   7    0.59    0.40
   8   4   7    1.70    0.46
   6  -5  -7    3.68    0.67
   6  -5  -7    2.91    0.59
  -6   5   7    3.34    0.65
  -6   5   7    2.64    0.54
   5  -5  -7   -0.03    0.23
   5  -5  -7    0.27    0.25
   5  -5  -7    0.01    0.23
  -5   5   7    0.09    0.32
  -5   5   7    0.27    0.27
   4  -5  -7    3.68    0.51
   4  -5  -7    3.41    0.48
   4  -5  -7    3.50    0.51
  -4   5   7    3.23    0.56
  -4   5   7    2.55    0.52
   3  -5  -7   19.59    0.99
   3  -5  -7   17.53    0.96
   3  -5  -7   21.46    1.02
  -3   5   7   21.01    1.10
  -3   5   7   20.16    1.11
   2  -5  -7    8.93    0.63
   2  -5  -7    8.47    0.60
   2  -5  -7    8.61    0.60
  -2   5   7    8.91    0.70
   1  -5  -7    6.86    0.50
   1  -5  -7    6.01    0.50
   1  -5  -7    6.28    0.48
  -1   5   7    6.17    0.46
  -1   5   7    6.38    0.57
   0  -5  -7    5.37    0.47
   0  -5  -7    5.64    0.46
   0  -5  -7    5.52    0.43
   0   5   7    5.47    0.46
   0   5   7    5.97    0.54
  -1  -5  -7   24.98    1.15
  -1  -5  -7   27.99    1.00
  -1  -5  -7   26.44    1.07
   1   5   7   27.05    1.08
   1   5   7   26.70    1.11
  -2  -5  -7    4.69    0.46
  -2  -5  -7    5.80    0.41
  -2  -5  -7    6.37    0.52
   2   5   7    5.14    0.46
   2   5   7    5.78    0.38
   2   5   7    4.88    0.48
  -3  -5  -7    4.06    0.40
  -3  -5  -7    4.55    0.46
  -3  -5  -7    4.06    0.35
   3   5   7    3.86    0.38
   3   5   7    3.52    0.44
   3   5   7    4.17    0.39
  -4  -5  -7    4.75    0.46
  -4  -5  -7    4.79    0.51
   4   5   7    4.37    0.52
   4   5   7    4.69    0.47
  -5  -5  -7    2.25    0.38
  -5  -5  -7    2.14    0.41
   5   5   7    1.81    0.40
   5   5   7    2.51    0.46
  -6  -5  -7    5.37    0.61
  -6  -5  -7    3.70    0.51
   6   5   7    5.30    0.59
   6   5   7    6.21    0.68
   6   5   7    6.00    0.63
  -7  -5  -7    0.56    0.30
  -7  -5  -7    0.62    0.35
   7   5   7    0.76    0.35
   7   5   7    0.69    0.34
   7   5   7    0.30    0.36
  -8  -5  -7    0.40    0.31
  -8  -5  -7    1.49    0.47
   8   5   7    0.52    0.34
   8   5   7    1.35    0.51
   8   5   7    0.75    0.40
   6  -6  -7    1.26    0.49
   6  -6  -7    0.31    0.34
  -6   6   7    0.91    0.46
   5  -6  -7    2.72    0.55
   5  -6  -7    3.21    0.54
   5  -6  -7    2.22    0.49
  -5   6   7    1.51    0.45
  -5   6   7    2.23    0.53
   4  -6  -7    0.53    0.31
   4  -6  -7    1.35    0.38
   4  -6  -7    1.13    0.36
  -4   6   7    0.30    0.32
  -4   6   7    0.94    0.38
   3  -6  -7    3.15    0.45
   3  -6  -7    3.12    0.47
   3  -6  -7    2.94    0.51
  -3   6   7    2.40    0.52
  -3   6   7    1.67    0.47
   2  -6  -7   16.05    0.90
   2  -6  -7   15.21    0.82
   2  -6  -7   18.01    0.92
  -2   6   7   15.46    0.96
   1  -6  -7   26.13    1.16
   1  -6  -7   29.44    1.10
   1  -6  -7   29.56    1.17
  -1   6   7   28.12    1.28
  -1   6   7   28.03    1.09
   0  -6  -7    9.20    0.53
   0  -6  -7    8.64    0.61
   0  -6  -7    9.27    0.60
   0   6   7    9.58    0.69
   0   6   7    9.37    0.61
  -1  -6  -7    1.72    0.32
  -1  -6  -7    1.52    0.33
  -1  -6  -7    1.52    0.30
   1   6   7    1.70    0.32
   1   6   7    1.23    0.31
  -2  -6  -7   22.82    1.02
  -2  -6  -7   22.94    1.06
  -2  -6  -7   22.55    0.93
   2   6   7   23.20    1.03
   2   6   7   24.15    1.08
  -3  -6  -7    1.88    0.29
  -3  -6  -7    1.27    0.27
  -3  -6  -7    1.38    0.33
   3   6   7    1.85    0.33
   3   6   7    1.48    0.34
   3   6   7    1.17    0.25
  -4  -6  -7    2.18    0.41
  -4  -6  -7    3.17    0.35
  -4  -6  -7    2.97    0.36
   4   6   7    2.09    0.34
   4   6   7    2.02    0.39
   4   6   7    2.63    0.38
  -5  -6  -7   30.46    1.24
  -5  -6  -7   31.55    1.37
   5   6   7   30.97    1.30
   5   6   7   32.16    1.40
  -6  -6  -7    0.16    0.25
  -6  -6  -7    0.17    0.21
   6   6   7    0.18    0.26
   6   6   7   -0.22    0.25
  -7  -6  -7    1.51    0.42
   7   6   7    1.35    0.45
   7   6   7    2.18    0.49
  -8  -6  -7    1.75    0.50
   8   6   7    1.38    0.43
   8   6   7    2.13    0.55
   5  -7  -7    8.27    0.83
   5  -7  -7    9.90    0.86
   5  -7  -7    9.41    0.87
  -5   7   7    9.00    0.89
  -5   7   7    9.92    0.99
   4  -7  -7    1.58    0.44
   4  -7  -7    0.85    0.34
   4  -7  -7    1.43    0.43
  -4   7   7    1.85    0.52
  -4   7   7    1.88    0.53
   3  -7  -7   10.00    0.74
   3  -7  -7   10.31    0.79
   3  -7  -7   11.25    0.83
  -3   7   7   10.35    0.87
   2  -7  -7   24.24    1.09
   2  -7  -7   25.35    1.21
   2  -7  -7   29.80    1.29
  -2   7   7   28.65    1.38
   1  -7  -7    5.52    0.54
   1  -7  -7    4.61    0.50
   1  -7  -7    3.60    0.38
  -1   7   7    4.29    0.47
  -1   7   7    4.94    0.59
   0  -7  -7    1.44    0.33
   0  -7  -7    1.24    0.25
   0  -7  -7    1.24    0.31
   0   7   7    1.75    0.36
   0   7   7    2.03    0.43
  -1  -7  -7    2.05    0.37
  -1  -7  -7    1.60    0.33
   1   7   7    1.86    0.38
   1   7   7    1.72    0.38
  -2  -7  -7    1.22    0.29
  -2  -7  -7    1.60    0.36
   2   7   7    1.43    0.33
   2   7   7    1.46    0.33
  -3  -7  -7    8.31    0.63
  -3  -7  -7    8.44    0.58
   3   7   7    7.45    0.65
   3   7   7    6.70    0.58
  -4  -7  -7    4.70    0.46
  -4  -7  -7    6.27    0.62
   4   7   7    4.98    0.49
   4   7   7    5.25    0.58
  -5  -7  -7   16.05    0.95
  -5  -7  -7   15.47    0.82
   5   7   7   14.56    0.94
   5   7   7   14.07    0.86
  -6  -7  -7    3.60    0.55
   6   7   7    4.67    0.61
   6   7   7    3.97    0.57
  -7  -7  -7    5.25    0.67
   7   7   7    6.11    0.74
   7   7   7    5.55    0.70
  -8  -7  -7    1.18    0.42
   8   7   7    2.69    0.56
   8   7   7    0.93    0.47
   4  -8  -7    4.58    0.66
   4  -8  -7    5.82    0.72
  -4   8   7    3.17    0.67
  -4   8   7    4.70    0.73
   3  -8  -7    1.01    0.36
   3  -8  -7    1.26    0.39
  -3   8   7    0.72    0.40
   2  -8  -7    3.40    0.52
   2  -8  -7    3.76    0.55
  -2   8   7    5.64    0.71
   1  -8  -7    4.90    0.56
   1  -8  -7    6.80    0.63
  -1   8   7    6.29    0.58
  -1   8   7    7.67    0.77
   0  -8  -7   16.63    0.96
   0  -8  -7   17.98    0.96
   0   8   7   18.43    1.11
   0   8   7   18.09    0.97
  -1  -8  -7   -0.01    0.17
  -1  -8  -7    0.09    0.18
   1   8   7    0.10    0.23
   1   8   7    0.08    0.24
  -2  -8  -7    5.64    0.56
  -2  -8  -7    6.72    0.57
   2   8   7    6.64    0.64
   2   8   7    6.80    0.66
  -3  -8  -7    8.44    0.64
  -3  -8  -7    9.69    0.71
   3   8   7   10.54    0.77
   3   8   7   11.32    0.80
  -4  -8  -7    3.95    0.46
  -4  -8  -7    5.12    0.56
   4   8   7    3.40    0.50
   4   8   7    4.28    0.59
  -5  -8  -7    7.48    0.61
  -5  -8  -7    7.25    0.68
   5   8   7    6.52    0.69
  -6  -8  -7   12.60    0.91
  -6  -8  -7   12.23    0.87
   6   8   7   13.38    0.90
   6   8   7   12.20    0.93
  -7  -8  -7    9.55    0.87
   7   8   7    9.70    0.87
   7   8   7   10.90    0.92
   4  -9  -7    1.32    0.47
   4  -9  -7    2.18    0.56
  -4   9   7    1.39    0.55
  -4   9   7    1.81    0.59
   3  -9  -7    1.83    0.51
   3  -9  -7    2.57    0.53
  -3   9   7    2.48    0.59
   2  -9  -7    5.21    0.66
   2  -9  -7    5.33    0.65
  -2   9   7    5.70    0.77
   1  -9  -7    1.24    0.37
   1  -9  -7    0.76    0.32
  -1   9   7    0.79    0.31
  -1   9   7    0.91    0.40
   0  -9  -7    0.17    0.23
   0  -9  -7   -0.37    0.18
   0   9   7    0.26    0.27
   0   9   7    0.50    0.37
  -1  -9  -7   36.49    1.54
  -1  -9  -7   38.36    1.54
   1   9   7   43.05    1.63
   1   9   7   38.17    1.70
  -2  -9  -7   19.54    1.05
  -2  -9  -7   19.46    1.04
   2   9   7   19.13    1.15
   2   9   7   20.28    1.11
  -3  -9  -7   25.67    1.23
  -3  -9  -7   25.80    1.21
   3   9   7   27.05    1.33
   3   9   7   27.39    1.34
  -4  -9  -7   10.62    0.80
  -4  -9  -7   10.90    0.76
   4   9   7   12.55    0.86
   4   9   7   13.09    0.93
  -5  -9  -7    0.09    0.25
  -5  -9  -7    0.40    0.26
   5   9   7    0.69    0.37
  -6  -9  -7    4.82    0.57
  -6  -9  -7    5.78    0.67
   6   9   7    5.16    0.70
  -7  -9  -7    6.18    0.74
   7   9   7    5.35    0.74
   3 -10  -7    1.91    0.53
   3 -10  -7    2.35    0.58
  -3  10   7    1.42    0.56
   2 -10  -7    8.08    0.78
   2 -10  -7    7.79    0.81
  -2  10   7    7.88    0.95
   1 -10  -7    4.65    0.61
   1 -10  -7    5.29    0.66
  -1  10   7    4.37    0.78
   0 -10  -7    8.50    0.75
   0 -10  -7    6.27    0.70
   0  10   7    9.14    0.92
   0  10   7    7.95    0.77
  -1 -10  -7    5.75    0.66
  -1 -10  -7    6.06    0.63
  -1 -10  -7    5.45    0.64
   1  10   7    5.16    0.75
   1  10   7    7.32    0.73
  -2 -10  -7    2.01    0.43
  -2 -10  -7    1.14    0.37
  -2 -10  -7    1.38    0.38
   2  10   7    1.38    0.39
   2  10   7    1.56    0.47
  -3 -10  -7    0.74    0.29
  -3 -10  -7    0.84    0.33
  -3 -10  -7    0.98    0.35
   3  10   7    1.10    0.42
   3  10   7    1.63    0.47
  -4 -10  -7    3.82    0.53
  -4 -10  -7    3.52    0.52
  -4 -10  -7    2.68    0.49
   4  10   7    3.42    0.58
   4  10   7    3.26    0.61
  -5 -10  -7   -0.03    0.23
  -5 -10  -7    0.08    0.25
   5  10   7    0.35    0.35
  -6 -10  -7    4.10    0.57
  -6 -10  -7    3.02    0.57
   6  10   7    4.76    0.72
   1 -11  -7    2.50    0.57
   1 -11  -7    3.09    0.58
  -1  11   7    3.88    0.78
   0 -11  -7    0.28    0.29
   0 -11  -7   -0.19    0.25
   0  11   7    0.18    0.34
   0  11   7    0.11    0.39
  -1 -11  -7    8.05    0.82
  -1 -11  -7    6.26    0.73
  -1 -11  -7    8.02    0.75
   1  11   7    6.61    0.80
   1  11   7   10.03    0.98
  -2 -11  -7   13.98    0.95
  -2 -11  -7   12.49    0.94
  -2 -11  -7   12.06    0.95
   2  11   7   13.32    1.02
   2  11   7   13.22    1.12
  -3 -11  -7    2.54    0.52
  -3 -11  -7    3.82    0.54
  -3 -11  -7    2.17    0.49
   3  11   7    2.09    0.56
   3  11   7    1.87    0.49
  -4 -11  -7    4.74    0.62
  -4 -11  -7    4.79    0.61
  -4 -11  -7    4.06    0.58
   4  11   7    4.22    0.72
   4  11   7    3.46    0.63
  -5 -11  -7    0.14    0.27
  -5 -11  -7    0.37    0.29
   5  11   7   -0.19    0.29
  -6 -11  -7    1.12    0.40
  -6 -11  -7    0.31    0.34
   6  11   7    1.38    0.49
  -1 -12  -7    0.15    0.32
  -1 -12  -7    0.00    0.29
  -1 -12  -7   -0.11    0.29
   1  12   7    0.31    0.44
   1  12   7    0.45    0.39
  -2 -12  -7    4.76    0.69
  -2 -12  -7    3.86    0.63
  -2 -12  -7    3.12    0.61
   2  12   7    4.46    0.80
   2  12   7    3.76    0.72
  -3 -12  -7    9.24    0.88
  -3 -12  -7   11.31    0.95
  -3 -12  -7    9.41    0.83
   3  12   7   12.05    1.04
   3  12   7   13.09    1.13
  -4 -12  -7   17.98    1.16
  -4 -12  -7   17.45    1.10
  -4 -12  -7   17.03    1.16
   4  12   7   16.47    1.25
   4  12   7   19.04    1.28
   3   7  -8    0.43    0.43
  -3  -7   8   -0.06    0.34
  -3  -7   8   -0.13    0.33
   2   7  -8    0.21    0.36
  -2  -7   8    0.04    0.35
  -2  -7   8   -0.16    0.32
   1   7  -8    0.37    0.43
  -1  -7   8    0.81    0.43
  -1  -7   8    0.92    0.45
   5   6  -8    5.10    0.78
  -5  -6   8    4.99    0.77
   4   6  -8    7.70    0.87
  -4  -6   8    6.76    0.83
   3   6  -8    5.24    0.79
  -3  -6   8    5.02    0.68
  -3  -6   8    4.55    0.75
   2   6  -8    2.85    0.63
  -2  -6   8    3.07    0.57
  -2  -6   8    2.58    0.56
   1   6  -8    9.67    0.98
   1   6  -8    7.43    1.59
  -1  -6   8    9.88    0.91
  -1  -6   8    9.28    0.92
   0   6  -8    0.54    0.42
   0   6  -8    0.31    0.42
   0  -6   8    0.80    0.43
   0  -6   8    1.15    0.43
  -1   6  -8    0.85    0.45
  -1   6  -8    0.96    0.45
   1  -6   8    1.47    0.47
   1  -6   8    1.28    0.48
   1  -6   8    0.91    0.44
   6   5  -8    1.36    0.48
  -6  -5   8    0.62    0.43
  -6  -5   8    0.75    0.39
   5   5  -8    4.30    0.75
   5   5  -8    3.92    0.63
  -5  -5   8    4.37    0.68
   4   5  -8    7.41    0.85
   4   5  -8    7.00    0.72
  -4  -5   8    7.78    0.83
   3   5  -8    1.55    0.47
   3   5  -8    1.17    0.44
  -3  -5   8    0.36    0.31
  -3  -5   8    1.80    0.45
   2   5  -8    1.55    0.47
   2   5  -8    1.43    0.52
  -2  -5   8    1.00    0.39
  -2  -5   8    1.03    0.40
   1   5  -8    7.98    0.80
   1   5  -8    6.23    0.88
  -1  -5   8    6.95    0.75
  -1  -5   8    6.38    0.75
   0   5  -8   10.13    0.96
   0   5  -8   10.02    0.91
   0  -5   8   11.36    0.95
   0  -5   8   10.74    0.90
  -1   5  -8    4.90    0.67
  -1   5  -8    3.20    0.63
   1  -5   8    3.64    0.58
   1  -5   8    4.29    0.70
   1  -5   8    4.40    0.74
  -2   5  -8    7.19    0.82
  -2   5  -8    4.19    0.69
   2  -5   8    4.81    0.76
   2  -5   8    4.41    0.63
   2  -5   8    3.03    0.65
  -3   5  -8    0.04    0.34
  -3   5  -8    0.38    0.37
   3  -5   8    0.31    0.39
   3  -5   8    0.13    0.39
   6   4  -8    6.96    0.78
   6   4  -8    6.19    0.76
  -6  -4   8    5.32    0.67
  -6  -4   8    6.55    0.77
   5   4  -8    2.94    0.55
   5   4  -8    3.01    0.62
  -5  -4   8    2.93    0.59
  -5  -4   8    2.67    0.49
   4   4  -8    7.14    0.71
   4   4  -8    7.82    0.79
  -4  -4   8    7.02    0.75
   3   4  -8   20.16    1.21
   3   4  -8   19.26    1.19
  -3  -4   8   20.87    1.16
  -3  -4   8   21.01    1.08
   2   4  -8   10.37    1.01
   2   4  -8   11.68    0.89
  -2  -4   8   12.88    0.91
  -2  -4   8   12.02    0.85
   1   4  -8    7.55    0.91
   1   4  -8    9.38    0.79
  -1  -4   8    8.65    0.77
  -1  -4   8    7.79    0.74
   0   4  -8   10.04    0.90
   0   4  -8   10.89    0.86
   0  -4   8   10.66    0.88
   0  -4   8   12.64    0.94
   0  -4   8    9.98    0.81
  -1   4  -8   -0.21    0.23
  -1   4  -8    0.16    0.28
   1  -4   8    0.27    0.29
   1  -4   8    0.12    0.28
   1  -4   8    0.18    0.30
  -2   4  -8    1.82    0.50
  -2   4  -8    1.48    0.45
   2  -4   8    1.46    0.46
   2  -4   8    1.48    0.44
   2  -4   8    1.76    0.41
  -3   4  -8    0.69    0.42
  -3   4  -8    1.57    0.52
   3  -4   8    0.58    0.40
   3  -4   8    1.72    0.50
  -4   4  -8    3.13    0.67
   4  -4   8    3.99    0.74
   4  -4   8    5.68    0.82
   7   3  -8    0.72    0.37
   7   3  -8    0.55    0.40
  -7  -3   8   -0.08    0.34
  -7  -3   8    0.51    0.35
   6   3  -8    0.41    0.37
   6   3  -8    0.17    0.32
  -6  -3   8    0.20    0.33
  -6  -3   8    0.05    0.28
   5   3  -8    7.85    0.76
   5   3  -8    8.08    0.77
  -5  -3   8    8.98    0.73
  -5  -3   8    8.59    0.81
   4   3  -8    1.26    0.37
   4   3  -8    1.40    0.42
  -4  -3   8    0.82    0.29
  -4  -3   8    0.52    0.31
   3   3  -8    0.34    0.31
   3   3  -8   -0.07    0.26
  -3  -3   8    0.06    0.20
  -3  -3   8    0.33    0.28
   2   3  -8    5.12    0.73
   2   3  -8    5.37    0.61
  -2  -3   8    4.33    0.57
  -2  -3   8    5.57    0.57
   1   3  -8    4.07    0.74
   1   3  -8    5.53    0.60
  -1  -3   8    4.69    0.56
  -1  -3   8    5.30    0.60
   0   3  -8    2.50    0.48
   0   3  -8    2.02    0.49
   0  -3   8    2.64    0.50
   0  -3   8    2.70    0.48
   0  -3   8    2.53    0.47
  -1   3  -8   -0.04    0.26
  -1   3  -8    0.33    0.28
   1  -3   8    0.55    0.30
   1  -3   8    0.38    0.26
   1  -3   8    0.36    0.32
  -2   3  -8    0.23    0.30
  -2   3  -8    0.64    0.33
   2  -3   8    0.40    0.27
   2  -3   8    0.43    0.31
   2  -3   8    0.39    0.33
  -3   3  -8    0.36    0.33
   3  -3   8    0.06    0.31
   3  -3   8    0.10    0.29
  -4   3  -8    1.90    0.52
   4  -3   8    2.35    0.59
   4  -3   8    2.88    0.59
  -5   3  -8    5.42    0.81
   5  -3   8    4.40    0.77
   5  -3   8    2.67    0.59
   7   2  -8    0.38    0.40
   7   2  -8    0.00    0.30
  -7  -2   8    0.86    0.38
  -7  -2   8    0.78    0.37
   6   2  -8    1.28    0.44
   6   2  -8    1.10    0.40
  -6  -2   8    1.42    0.40
  -6  -2   8    0.85    0.35
   5   2  -8    0.14    0.27
   5   2  -8    0.17    0.28
  -5  -2   8    0.73    0.32
  -5  -2   8    0.50    0.25
   4   2  -8   -0.09    0.23
   4   2  -8    0.28    0.26
  -4  -2   8    0.06    0.25
  -4  -2   8    0.18    0.22
   3   2  -8    0.05    0.26
   3   2  -8    0.09    0.24
  -3  -2   8    0.11    0.18
  -3  -2   8   -0.08    0.19
  -3  -2   8    0.12    0.23
   2   2  -8   -0.13    0.27
   2   2  -8    0.25    0.27
  -2  -2   8    0.26    0.23
  -2  -2   8   -0.20    0.18
   1   2  -8   24.13    1.43
   1   2  -8   23.89    1.14
  -1  -2   8   27.29    1.18
  -1  -2   8   27.27    1.21
   0   2  -8    4.07    0.51
   0   2  -8    5.30    0.66
   0  -2   8    4.80    0.57
   0  -2   8    5.14    0.58
   0  -2   8    5.31    0.54
  -1   2  -8   15.11    0.99
  -1   2  -8   15.08    0.93
   1  -2   8   15.46    0.87
   1  -2   8   16.86    0.98
   1  -2   8   14.89    0.92
  -2   2  -8   14.29    0.96
   2  -2   8   14.18    0.84
   2  -2   8   15.63    0.96
   2  -2   8   16.10    0.99
  -3   2  -8    0.58    0.34
   3  -2   8    0.65    0.34
   3  -2   8    0.47    0.29
  -4   2  -8    1.74    0.48
   4  -2   8    1.31    0.40
   4  -2   8    2.83    0.61
  -5   2  -8    0.47    0.38
   5  -2   8    0.89    0.45
   5  -2   8    0.26    0.35
   7   1  -8    0.95    0.43
  -7  -1   8    0.30    0.34
  -7  -1   8    0.03    0.31
   6   1  -8    3.21    0.75
   6   1  -8    3.92    0.69
  -6  -1   8    3.19    0.56
  -6  -1   8    4.27    0.59
   5   1  -8   12.78    0.93
   5   1  -8   11.96    0.81
  -5  -1   8   13.22    0.83
  -5  -1   8   11.92    0.85
   4   1  -8   30.43    1.38
   4   1  -8   28.59    1.25
  -4  -1   8   29.62    1.20
  -4  -1   8   30.59    1.33
   3   1  -8   28.90    1.26
   3   1  -8   30.98    1.40
  -3  -1   8   29.11    1.11
  -3  -1   8   29.79    1.29
   2   1  -8    6.30    0.56
   2   1  -8    7.25    0.73
  -2  -1   8    5.47    0.54
  -2  -1   8    6.15    0.42
  -2  -1   8    6.86    0.54
   1   1  -8   12.28    0.99
   1   1  -8   12.71    0.76
  -1  -1   8   11.74    0.75
  -1  -1   8   12.04    0.73
   0   1  -8    8.13    0.62
   0   1  -8    8.27    0.76
   0  -1   8    8.47    0.65
   0  -1   8    8.97    0.67
   0  -1   8    8.74    0.63
  -1   1  -8   43.91    1.69
  -1   1  -8   41.64    1.56
   1  -1   8   40.98    1.57
   1  -1   8   42.64    1.52
   1  -1   8   40.38    1.56
  -2   1  -8    5.07    0.61
   2  -1   8    4.82    0.57
   2  -1   8    5.59    0.59
   2  -1   8    5.72    0.52
  -3   1  -8    0.57    0.31
   3  -1   8    0.37    0.30
   3  -1   8    0.62    0.31
  -4   1  -8    2.81    0.58
   4  -1   8    4.20    0.64
   4  -1   8    1.19    0.38
  -5   1  -8    9.28    0.91
  -5   1  -8   13.47    1.32
   5  -1   8   10.31    0.88
   5  -1   8   11.84    0.98
  -6   1  -8   10.51    1.03
  -6   1  -8   11.13    1.00
   6  -1   8   11.21    1.04
   6  -1   8   12.13    0.98
   7   0  -8    1.37    0.49
  -7   0   8    2.02    0.47
  -7   0   8    1.38    0.61
   6   0  -8    8.71    0.85
  -6   0   8   11.45    0.83
  -6   0   8    9.40    0.79
   5   0  -8   11.49    0.90
  -5   0   8   11.18    0.81
  -5   0   8   11.06    0.79
   4   0  -8    2.62    0.49
   4   0  -8    2.28    0.37
  -4   0   8    0.99    0.31
  -4   0   8    1.50    0.36
   3   0  -8    5.82    0.59
   3   0  -8    4.56    0.46
  -3   0   8    5.32    0.54
  -3   0   8    5.06    0.46
   2   0  -8    2.26    0.48
   2   0  -8    2.16    0.36
  -2   0   8    1.92    0.37
  -2   0   8    2.22    0.29
  -2   0   8    1.93    0.32
   1   0  -8    2.39    0.29
   1   0  -8    1.64    0.34
   1   0  -8    2.01    0.51
  -1   0   8    3.13    0.39
  -1   0   8    2.91    0.39
   0   0  -8   48.32    1.57
   0   0  -8   45.51    1.86
   0   0  -8   46.82    1.39
   0   0   8   50.24    1.64
   0   0   8   48.66    1.62
   0   0   8   46.15    1.59
  -1   0  -8   45.29    1.40
  -1   0  -8   48.90    1.76
   1   0   8   45.92    1.61
   1   0   8   44.32    1.53
  -2   0  -8    1.48    0.29
  -2   0  -8    1.05    0.35
   2   0   8    1.11    0.33
   2   0   8    1.14    0.34
   2   0   8    1.42    0.29
  -3   0  -8    9.21    0.62
  -3   0  -8    9.98    0.80
   3   0   8    8.14    0.60
   3   0   8    8.61    0.72
   3   0   8    9.32    0.74
  -4   0  -8    0.54    0.27
  -4   0  -8    0.38    0.27
   4   0   8    0.53    0.28
   4   0   8    0.41    0.28
  -5   0  -8    4.60    0.65
  -5   0  -8    3.78    0.53
   5   0   8    5.21    0.71
   5   0   8    5.03    0.63
  -6   0  -8    7.04    0.71
  -6   0  -8    7.32    0.85
   6   0   8    7.48    0.84
   6   0   8    5.62    0.74
   6   0   8    6.08    0.82
   7  -1  -8    3.58    0.68
   7  -1  -8    3.44    0.61
  -7   1   8    4.01    0.69
   6  -1  -8    1.29    0.45
   6  -1  -8    1.69    0.40
  -6   1   8    1.22    0.40
  -6   1   8    1.90    0.43
   5  -1  -8   10.39    0.70
   5  -1  -8    9.33    0.81
  -5   1   8    8.85    0.75
  -5   1   8   11.44    0.79
   4  -1  -8   32.23    1.41
   4  -1  -8   29.46    1.19
  -4   1   8   33.20    1.38
  -4   1   8   28.94    1.25
   3  -1  -8    6.62    0.49
   3  -1  -8    6.29    0.47
   3  -1  -8    6.98    0.61
  -3   1   8    6.74    0.60
  -3   1   8    5.83    0.52
   2  -1  -8    3.76    0.50
   2  -1  -8    3.33    0.35
   2  -1  -8    4.96    0.41
  -2   1   8    3.69    0.37
  -2   1   8    4.88    0.50
  -2   1   8    2.94    0.35
   1  -1  -8    0.59    0.19
   1  -1  -8    0.99    0.38
   1  -1  -8    0.60    0.21
  -1   1   8    0.75    0.18
  -1   1   8    0.20    0.18
  -1   1   8    0.40    0.20
   0  -1  -8   13.87    0.96
   0  -1  -8   14.91    0.71
   0  -1  -8   14.38    0.66
   0   1   8   14.06    0.72
   0   1   8   13.89    0.74
   0   1   8   13.16    0.75
  -1  -1  -8   24.57    0.95
  -1  -1  -8   24.67    1.17
   1   1   8   25.12    1.08
   1   1   8   23.65    1.00
   1   1   8   25.04    1.04
  -2  -1  -8    4.30    0.40
  -2  -1  -8    3.55    0.46
   2   1   8    3.60    0.38
   2   1   8    2.88    0.42
   2   1   8    2.86    0.42
  -3  -1  -8   10.81    0.69
  -3  -1  -8   11.77    0.82
   3   1   8   10.51    0.76
   3   1   8   11.62    0.64
   3   1   8   13.10    0.81
  -4  -1  -8   -0.10    0.20
  -4  -1  -8    0.02    0.21
   4   1   8   -0.26    0.18
   4   1   8    0.10    0.25
  -5  -1  -8    8.14    0.78
  -5  -1  -8    7.37    0.67
   5   1   8    6.44    0.75
   5   1   8    7.30    0.71
  -6  -1  -8    0.96    0.38
  -6  -1  -8    0.50    0.35
   6   1   8    0.51    0.36
   6   1   8    0.67    0.40
   6   1   8    0.63    0.35
  -7  -1  -8    2.32    0.59
  -7  -1  -8    2.20    0.51
   7   1   8    1.51    0.46
   7   1   8    2.75    0.63
   7   1   8    2.26    0.56
   7  -2  -8    3.06    0.65
   7  -2  -8    2.93    0.57
  -7   2   8    2.31    0.56
   6  -2  -8    0.04    0.27
   6  -2  -8    0.18    0.23
  -6   2   8    0.31    0.28
  -6   2   8   -0.15    0.28
   5  -2  -8    7.40    0.72
   5  -2  -8    7.37    0.63
  -5   2   8    7.89    0.71
  -5   2   8    6.08    0.65
   4  -2  -8    0.07    0.21
   4  -2  -8    0.26    0.21
  -4   2   8    0.56    0.28
  -4   2   8    0.65    0.31
   3  -2  -8    2.65    0.37
   3  -2  -8    3.27    0.45
  -3   2   8    2.99    0.41
  -3   2   8    3.94    0.50
   2  -2  -8   10.77    0.61
   2  -2  -8    9.83    0.71
   2  -2  -8    9.81    0.60
  -2   2   8    9.59    0.54
  -2   2   8    8.83    0.67
  -2   2   8    9.32    0.58
   1  -2  -8   -0.07    0.13
   1  -2  -8    0.06    0.21
   1  -2  -8   -0.02    0.13
  -1   2   8    0.23    0.16
  -1   2   8    0.11    0.14
  -1   2   8   -0.02    0.16
   0  -2  -8    0.86    0.38
   0  -2  -8    1.32    0.26
   0  -2  -8    1.49    0.24
   0   2   8    1.10    0.21
   0   2   8    1.11    0.26
   0   2   8    0.85    0.24
   0   2   8    1.09    0.24
  -1  -2  -8   34.55    1.20
  -1  -2  -8   35.64    1.44
   1   2   8   33.82    1.20
   1   2   8   32.87    1.24
   1   2   8   32.99    1.27
  -2  -2  -8    0.46    0.22
  -2  -2  -8    0.81    0.24
   2   2   8    0.28    0.21
   2   2   8    0.59    0.23
   2   2   8    0.33    0.18
  -3  -2  -8    1.10    0.29
  -3  -2  -8    1.46    0.37
   3   2   8    0.97    0.23
   3   2   8    0.70    0.26
   3   2   8    0.85    0.29
  -4  -2  -8   19.87    1.12
  -4  -2  -8   20.97    1.04
   4   2   8   19.87    1.08
   4   2   8   22.65    1.12
  -5  -2  -8    0.14    0.25
  -5  -2  -8    0.32    0.28
   5   2   8    0.36    0.29
   5   2   8    0.09    0.30
  -6  -2  -8    0.23    0.28
  -6  -2  -8    0.52    0.35
   6   2   8    0.04    0.31
   6   2   8    0.70    0.38
   6   2   8    0.15    0.27
  -7  -2  -8    2.33    0.56
  -7  -2  -8    2.80    0.59
   7   2   8    2.29    0.50
   7   2   8    2.62    0.62
   7   2   8    2.07    0.58
   7  -3  -8    0.40    0.32
   7  -3  -8    0.27    0.37
  -7   3   8   -0.15    0.31
   6  -3  -8    0.20    0.31
   6  -3  -8    0.16    0.27
  -6   3   8   -0.04    0.32
  -6   3   8   -0.09    0.27
   5  -3  -8    0.78    0.30
   5  -3  -8    0.57    0.32
  -5   3   8    0.02    0.24
  -5   3   8    0.15    0.27
   4  -3  -8    8.65    0.72
   4  -3  -8    6.52    0.60
  -4   3   8    7.70    0.68
  -4   3   8    7.74    0.69
   3  -3  -8    9.07    0.65
   3  -3  -8    9.72    0.72
  -3   3   8   10.03    0.71
  -3   3   8   10.21    0.74
   2  -3  -8    3.34    0.43
   2  -3  -8    2.93    0.35
   2  -3  -8    3.79    0.41
  -2   3   8    2.88    0.43
  -2   3   8    2.77    0.39
  -2   3   8    3.66    0.38
   1  -3  -8    1.66    0.38
   1  -3  -8    1.37    0.28
   1  -3  -8    1.36    0.24
  -1   3   8    1.03    0.28
  -1   3   8    1.18    0.25
  -1   3   8    1.40    0.28
   0  -3  -8    3.58    0.29
   0  -3  -8    3.85    0.39
   0  -3  -8    3.63    0.63
   0  -3  -8    2.92    0.28
   0   3   8    3.81    0.35
   0   3   8    2.45    0.37
   0   3   8    3.43    0.39
  -1  -3  -8   21.93    1.16
  -1  -3  -8   23.33    0.96
   1   3   8   22.93    0.89
   1   3   8   22.81    1.00
   1   3   8   23.97    1.02
  -2  -3  -8   10.08    0.63
  -2  -3  -8    9.96    0.68
   2   3   8    8.98    0.65
   2   3   8    9.54    0.59
   2   3   8    9.24    0.59
  -3  -3  -8    0.56    0.26
  -3  -3  -8    0.81    0.25
   3   3   8    0.63    0.19
   3   3   8    0.74    0.30
   3   3   8    0.73    0.26
  -4  -3  -8    0.56    0.26
  -4  -3  -8    0.23    0.24
   4   3   8    0.15    0.25
   4   3   8    0.16    0.23
  -5  -3  -8    0.84    0.32
  -5  -3  -8    1.00    0.36
   5   3   8    1.31    0.40
   5   3   8    0.79    0.34
  -6  -3  -8    0.80    0.33
  -6  -3  -8    1.56    0.43
   6   3   8    0.75    0.39
   6   3   8    0.83    0.36
  -7  -3  -8    5.33    0.71
  -7  -3  -8    4.53    0.67
   7   3   8    4.44    0.75
   7   3   8    5.14    0.77
   7   3   8    5.04    0.69
   6  -4  -8    1.64    0.47
   6  -4  -8    1.56    0.47
  -6   4   8    1.14    0.43
  -6   4   8    1.20    0.40
   5  -4  -8    2.62    0.50
   5  -4  -8    1.84    0.42
  -5   4   8    2.48    0.52
  -5   4   8    1.37    0.43
   4  -4  -8   17.88    0.99
   4  -4  -8   17.79    1.05
  -4   4   8   17.95    1.07
  -4   4   8   19.02    1.08
   3  -4  -8   26.56    1.23
   3  -4  -8   25.95    1.12
   3  -4  -8   24.61    1.14
  -3   4   8   25.55    1.23
  -3   4   8   27.18    1.24
   2  -4  -8    6.46    0.55
   2  -4  -8    6.86    0.53
   2  -4  -8    5.58    0.54
  -2   4   8    6.12    0.57
  -2   4   8    6.33    0.61
   1  -4  -8   10.28    0.59
   1  -4  -8   11.29    0.67
   1  -4  -8   10.91    0.71
  -1   4   8   10.04    0.73
  -1   4   8   10.39    0.60
  -1   4   8   10.09    0.66
   0  -4  -8    2.74    0.30
   0  -4  -8    3.42    0.48
   0  -4  -8    3.59    0.40
   0   4   8    3.49    0.45
   0   4   8    3.13    0.38
  -1  -4  -8    1.10    0.28
  -1  -4  -8    0.58    0.29
  -1  -4  -8    0.46    0.16
   1   4   8    0.28    0.19
   1   4   8    0.34    0.21
  -2  -4  -8   21.08    0.96
  -2  -4  -8   19.37    0.98
   2   4   8   20.90    0.93
   2   4   8   21.02    1.00
   2   4   8   21.09    0.87
  -3  -4  -8    8.15    0.63
  -3  -4  -8    8.60    0.63
   3   4   8    7.82    0.53
   3   4   8    8.37    0.59
   3   4   8   10.33    0.71
  -4  -4  -8   62.63    2.08
  -4  -4  -8   63.96    2.11
   4   4   8   63.28    2.13
   4   4   8   65.02    2.07
  -5  -4  -8   41.38    1.63
  -5  -4  -8   37.02    1.56
   5   4   8   40.13    1.62
   5   4   8   36.84    1.55
  -6  -4  -8   22.86    1.24
  -6  -4  -8   21.28    1.21
   6   4   8   22.16    1.24
   6   4   8   23.59    1.23
  -7  -4  -8    5.66    0.72
  -7  -4  -8    5.27    0.69
   7   4   8    4.96    0.69
   7   4   8    5.19    0.76
   7   4   8    5.18    0.70
   6  -5  -8    2.89    0.58
   6  -5  -8    3.19    0.66
  -6   5   8    3.02    0.58
  -6   5   8    2.71    0.61
   5  -5  -8    0.10    0.27
   5  -5  -8    0.34    0.29
  -5   5   8    0.22    0.28
  -5   5   8    0.16    0.32
   4  -5  -8    1.89    0.46
   4  -5  -8    2.50    0.49
   4  -5  -8    2.39    0.47
  -4   5   8    1.64    0.45
  -4   5   8    2.51    0.52
   3  -5  -8   16.85    0.93
   3  -5  -8   15.82    0.92
   3  -5  -8   14.70    0.90
  -3   5   8   16.46    1.02
  -3   5   8   15.21    0.98
   2  -5  -8    5.77    0.56
   2  -5  -8    6.31    0.55
   2  -5  -8    5.76    0.53
  -2   5   8    6.10    0.64
  -2   5   8    5.85    0.60
   1  -5  -8   19.22    0.92
   1  -5  -8   19.57    0.88
   1  -5  -8   18.52    0.93
  -1   5   8   18.22    1.00
  -1   5   8   19.68    0.88
   0  -5  -8   37.88    1.31
   0  -5  -8   41.05    1.50
   0  -5  -8   37.64    1.39
   0   5   8   39.14    1.39
   0   5   8   40.00    1.51
  -1  -5  -8   14.63    0.69
  -1  -5  -8   14.75    0.80
  -1  -5  -8   13.81    0.91
   1   5   8   15.55    0.84
   1   5   8   15.89    0.86
  -2  -5  -8   42.11    1.31
  -2  -5  -8   41.17    1.50
  -2  -5  -8   38.76    1.55
   2   5   8   43.24    1.50
   2   5   8   43.84    1.56
  -3  -5  -8   12.46    0.78
  -3  -5  -8   12.43    0.75
   3   5   8   12.60    0.80
   3   5   8   12.67    0.70
   3   5   8   11.74    0.67
  -4  -5  -8   18.52    0.99
  -4  -5  -8   17.38    0.93
   4   5   8   16.72    0.90
   4   5   8   18.75    1.02
  -5  -5  -8    0.09    0.23
  -5  -5  -8    0.05    0.22
   5   5   8    0.04    0.24
   5   5   8    0.17    0.25
  -6  -5  -8    7.48    0.70
  -6  -5  -8   10.57    0.84
   6   5   8    9.53    0.82
   6   5   8    9.66    0.82
  -7  -5  -8    1.95    0.48
  -7  -5  -8    1.67    0.49
   7   5   8    1.79    0.50
   7   5   8    1.70    0.46
   5  -6  -8    1.21    0.41
   5  -6  -8    1.46    0.45
   5  -6  -8    0.63    0.35
  -5   6   8    1.45    0.52
  -5   6   8    1.81    0.51
   4  -6  -8   -0.13    0.22
   4  -6  -8   -0.19    0.22
   4  -6  -8    0.20    0.24
  -4   6   8    0.28    0.30
  -4   6   8   -0.18    0.26
   3  -6  -8    9.38    0.76
   3  -6  -8   11.27    0.80
   3  -6  -8    9.23    0.75
  -3   6   8   11.33    0.89
  -3   6   8   11.73    0.90
   2  -6  -8    2.09    0.40
   2  -6  -8    2.24    0.45
   2  -6  -8    2.05    0.39
  -2   6   8    2.42    0.49
   1  -6  -8   10.80    0.69
   1  -6  -8   12.23    0.78
   1  -6  -8   10.90    0.70
  -1   6   8   12.95    0.86
  -1   6   8   12.32    0.71
   0  -6  -8    7.26    0.54
   0  -6  -8    6.54    0.53
   0  -6  -8    5.89    0.54
   0   6   8    7.32    0.65
   0   6   8    5.95    0.54
  -1  -6  -8    0.74    0.23
  -1  -6  -8    0.71    0.27
  -1  -6  -8    1.11    0.30
   1   6   8    0.94    0.30
   1   6   8    0.59    0.26
  -2  -6  -8   14.06    0.93
  -2  -6  -8   16.17    0.87
  -2  -6  -8   15.81    0.76
   2   6   8   17.12    0.92
   2   6   8   16.18    0.88
  -3  -6  -8    0.39    0.23
  -3  -6  -8    0.41    0.21
  -3  -6  -8    0.09    0.16
   3   6   8    0.39    0.24
   3   6   8    0.26    0.19
  -4  -6  -8    1.77    0.35
  -4  -6  -8    1.52    0.38
   4   6   8    2.01    0.37
   4   6   8    1.77    0.42
  -5  -6  -8   -0.04    0.20
  -5  -6  -8    0.06    0.20
   5   6   8   -0.19    0.21
   5   6   8   -0.08    0.22
  -6  -6  -8    1.76    0.45
   6   6   8    1.26    0.42
   6   6   8    1.50    0.42
  -7  -6  -8    3.00    0.60
   7   6   8    2.47    0.53
   7   6   8    1.89    0.50
   5  -7  -8    0.78    0.38
   5  -7  -8    1.68    0.48
   5  -7  -8    0.87    0.40
  -5   7   8    1.52    0.56
  -5   7   8    1.01    0.47
   4  -7  -8    3.99    0.63
   4  -7  -8    4.76    0.67
   4  -7  -8    4.70    0.62
  -4   7   8    4.56    0.78
  -4   7   8    6.50    0.77
   3  -7  -8   15.34    0.96
   3  -7  -8   16.21    1.00
   3  -7  -8   15.28    0.94
  -3   7   8   14.30    1.08
  -3   7   8   16.54    1.09
   2  -7  -8   13.28    0.79
   2  -7  -8   12.22    0.88
   2  -7  -8   10.82    0.79
  -2   7   8   13.02    0.96
   1  -7  -8    0.23    0.22
   1  -7  -8    0.02    0.21
   1  -7  -8    0.06    0.17
  -1   7   8    0.12    0.20
  -1   7   8    0.33    0.27
   0  -7  -8    2.10    0.41
   0  -7  -8    1.36    0.31
   0  -7  -8    2.18    0.39
   0   7   8    2.01    0.38
   0   7   8    1.68    0.44
  -1  -7  -8    7.59    0.59
  -1  -7  -8    6.98    0.60
   1   7   8    8.99    0.69
   1   7   8    7.44    0.67
  -2  -7  -8    2.92    0.45
  -2  -7  -8    3.35    0.40
   2   7   8    4.07    0.54
   2   7   8    2.35    0.43
  -3  -7  -8   12.47    0.83
  -3  -7  -8   12.64    0.73
   3   7   8   14.75    0.91
   3   7   8   13.71    0.83
  -4  -7  -8    1.39    0.36
   4   7   8    1.25    0.37
  -5  -7  -8    3.61    0.56
   5   7   8    3.14    0.55
  -6  -7  -8    7.28    0.72
   6   7   8    6.64    0.70
   6   7   8    7.55    0.77
  -7  -7  -8   10.69    0.92
   7   7   8   10.31    0.90
   7   7   8   11.65    0.96
   4  -8  -8    3.49    0.65
   4  -8  -8    3.24    0.62
  -4   8   8    2.02    0.55
  -4   8   8    3.48    0.73
   3  -8  -8   -0.20    0.24
   3  -8  -8    0.00    0.27
  -3   8   8    0.34    0.32
   2  -8  -8    0.54    0.29
   2  -8  -8    0.18    0.24
  -2   8   8   -0.03    0.27
   1  -8  -8    1.71    0.42
   1  -8  -8    1.64    0.39
  -1   8   8    1.29    0.42
  -1   8   8    2.13    0.45
   0  -8  -8   13.44    0.86
   0  -8  -8   14.79    0.91
   0   8   8   13.30    0.97
   0   8   8   14.19    0.87
  -1  -8  -8   11.19    0.77
  -1  -8  -8   11.85    0.79
   1   8   8   12.04    0.82
   1   8   8   12.65    0.91
  -2  -8  -8   10.09    0.70
  -2  -8  -8   11.38    0.78
   2   8   8   10.89    0.83
   2   8   8    9.72    0.78
  -3  -8  -8    7.70    0.61
  -3  -8  -8    6.35    0.61
   3   8   8    8.18    0.70
   3   8   8    8.55    0.76
  -4  -8  -8    7.04    0.60
  -4  -8  -8    8.45    0.73
   4   8   8    8.01    0.67
   4   8   8    8.28    0.78
  -5  -8  -8   10.87    0.84
   5   8   8    8.33    0.79
  -6  -8  -8    6.21    0.70
   6   8   8    6.09    0.73
  -7  -8  -8    6.48    0.75
   7   8   8    5.73    0.77
   7   8   8    5.99    0.79
   3  -9  -8    0.02    0.29
   3  -9  -8   -0.40    0.23
  -3   9   8    0.34    0.38
   2  -9  -8    2.96    0.57
   2  -9  -8    2.56    0.53
  -2   9   8    3.34    0.67
   1  -9  -8   -0.19    0.22
   1  -9  -8    0.23    0.26
  -1   9   8    0.21    0.31
   0  -9  -8    0.17    0.27
   0  -9  -8    0.12    0.23
   0   9   8    0.47    0.34
   0   9   8    0.32    0.28
  -1  -9  -8   21.75    1.14
  -1  -9  -8   22.66    1.16
   1   9   8   19.58    1.12
   1   9   8   19.74    1.20
  -2  -9  -8    9.21    0.74
  -2  -9  -8    7.75    0.68
   2   9   8    9.45    0.83
   2   9   8   10.17    0.83
  -3  -9  -8   27.32    1.30
  -3  -9  -8   26.61    1.24
   3   9   8   29.03    1.38
   3   9   8   27.70    1.37
  -4  -9  -8    0.66    0.33
  -4  -9  -8    1.31    0.34
   4   9   8    1.69    0.42
   4   9   8    1.14    0.40
  -5  -9  -8   11.85    0.91
  -5  -9  -8   12.98    0.85
   5   9   8   12.39    0.99
  -6  -9  -8    8.77    0.84
   6   9   8    8.99    0.89
  -7  -9  -8    5.89    0.74
   7   9   8    6.30    0.80
   2 -10  -8    4.29    0.72
   2 -10  -8    4.45    0.65
  -2  10   8    3.73    0.72
   1 -10  -8    4.68    0.66
   1 -10  -8    6.71    0.74
  -1  10   8    5.64    0.82
   0 -10  -8   14.89    1.02
   0 -10  -8   15.10    1.02
   0  10   8   16.42    1.20
   0  10   8   15.84    1.05
  -1 -10  -8    8.53    0.78
  -1 -10  -8    8.11    0.75
   1  10   8    9.02    0.91
   1  10   8    7.41    0.79
  -2 -10  -8    5.14    0.63
  -2 -10  -8    5.34    0.61
   2  10   8    5.75    0.75
   2  10   8    6.11    0.73
  -3 -10  -8    8.85    0.76
  -3 -10  -8    8.01    0.73
   3  10   8    7.91    0.82
   3  10   8    8.11    0.83
  -4 -10  -8    2.07    0.46
  -4 -10  -8    1.55    0.41
   4  10   8    1.68    0.47
   4  10   8    1.48    0.43
  -5 -10  -8    0.25    0.32
  -5 -10  -8    0.22    0.25
   5  10   8    0.70    0.38
  -6 -10  -8    6.64    0.75
   6  10   8    7.37    0.89
   1 -11  -8    3.55    0.68
   1 -11  -8    1.80    0.48
  -1  11   8    4.68    0.87
   0 -11  -8    1.16    0.42
   0 -11  -8    1.19    0.41
   0  11   8    1.04    0.42
   0  11   8    0.99    0.50
  -1 -11  -8    1.73    0.48
  -1 -11  -8    1.37    0.44
   1  11   8    2.04    0.53
   1  11   8    2.30    0.59
  -2 -11  -8    8.30    0.78
  -2 -11  -8    8.91    0.81
   2  11   8    9.39    0.92
   2  11   8    7.80    0.92
  -3 -11  -8    3.89    0.59
  -3 -11  -8    4.08    0.65
   3  11   8    2.80    0.60
   3  11   8    3.70    0.67
  -4 -11  -8    3.98    0.61
  -4 -11  -8    3.75    0.58
   4  11   8    3.17    0.65
   4  11   8    1.83    0.54
  -5 -11  -8   -0.20    0.24
  -5 -11  -8   -0.28    0.23
   5  11   8    0.21    0.35
  -2 -12  -8    2.60    0.57
  -2 -12  -8    2.37    0.52
   2  12   8    1.23    0.54
   2  12   8    2.72    0.59
  -3 -12  -8    0.36    0.36
  -3 -12  -8    0.17    0.30
   3  12   8   -0.28    0.37
   3  12   8   -0.23    0.41
   3   6  -9    0.87    0.51
  -3  -6   9    0.35    0.40
  -3  -6   9    0.60    0.40
   2   6  -9    2.89    0.66
  -2  -6   9    3.16    0.66
  -2  -6   9    3.06    0.63
   1   6  -9    8.07    0.97
  -1  -6   9    7.39    0.89
  -1  -6   9    7.29    0.92
   4   5  -9    1.19    0.49
   4   5  -9    1.65    0.46
  -4  -5   9    1.12    0.47
   3   5  -9    2.96    0.68
   3   5  -9    3.61    0.68
  -3  -5   9    3.75    0.68
  -3  -5   9    4.35    0.67
   2   5  -9    1.42    0.58
   2   5  -9    1.47    0.51
  -2  -5   9    1.93    0.49
  -2  -5   9    0.78    0.45
   1   5  -9    1.41    0.53
   1   5  -9    1.23    0.57
  -1  -5   9    1.65    0.51
  -1  -5   9    2.18    0.53
   0   5  -9    5.53    0.86
   0   5  -9    4.98    0.78
   0  -5   9    7.21    0.83
   0  -5   9    6.93    0.86
  -1   5  -9    1.39    0.51
  -1   5  -9    2.94    0.66
   1  -5   9    3.35    0.70
   1  -5   9    2.17    0.58
   1  -5   9    2.66    0.55
   5   4  -9    0.55    0.36
   5   4  -9    0.64    0.41
  -5  -4   9    0.24    0.38
   4   4  -9    6.95    0.87
   4   4  -9    6.93    0.76
  -4  -4   9    7.29    0.82
   3   4  -9    4.05    0.69
   3   4  -9    2.90    0.63
  -3  -4   9    2.47    0.48
  -3  -4   9    2.97    0.56
   2   4  -9    1.48    0.59
   2   4  -9    0.95    0.42
  -2  -4   9    1.36    0.43
  -2  -4   9    1.46    0.45
   1   4  -9   23.23    1.57
   1   4  -9   25.89    1.37
  -1  -4   9   25.11    1.34
  -1  -4   9   23.87    1.29
   0   4  -9    2.15    0.60
   0   4  -9    0.99    0.42
   0  -4   9    2.19    0.48
   0  -4   9    1.39    0.46
  -1   4  -9    1.07    0.45
  -1   4  -9    0.87    0.43
   1  -4   9    1.08    0.47
   1  -4   9    0.90    0.37
   1  -4   9    1.06    0.46
  -2   4  -9    0.60    0.37
  -2   4  -9   -0.02    0.29
   2  -4   9   -0.01    0.26
   2  -4   9    0.12    0.38
   2  -4   9   -0.19    0.35
  -3   4  -9    1.62    0.51
  -3   4  -9    0.54    0.41
   3  -4   9    1.24    0.46
   3  -4   9    1.37    0.51
   6   3  -9    5.04    0.75
   6   3  -9    7.23    0.79
  -6  -3   9    5.64    0.79
  -6  -3   9    6.38    0.73
   5   3  -9    4.14    0.70
   5   3  -9    2.82    0.61
  -5  -3   9    2.78    0.58
   4   3  -9   12.60    0.95
   4   3  -9   13.05    0.97
  -4  -3   9   13.02    1.00
   3   3  -9    6.77    0.79
   3   3  -9    7.56    0.78
  -3  -3   9    6.55    0.72
   2   3  -9   -0.05    0.39
   2   3  -9    0.46    0.37
  -2  -3   9    0.22    0.32
  -2  -3   9    0.19    0.26
   1   3  -9    8.68    0.78
   1   3  -9    9.70    1.06
  -1  -3   9    8.80    0.77
  -1  -3   9    8.65    0.80
   0   3  -9    6.02    0.71
   0   3  -9    5.08    0.76
   0  -3   9    6.89    0.70
   0  -3   9    6.66    0.75
   0  -3   9    6.28    0.71
  -1   3  -9    3.85    0.60
  -1   3  -9    2.43    0.56
   1  -3   9    2.46    0.51
   1  -3   9    2.56    0.51
   1  -3   9    2.76    0.58
  -2   3  -9    0.62    0.37
  -2   3  -9    0.60    0.37
   2  -3   9    1.92    0.53
   2  -3   9    0.79    0.41
   2  -3   9    1.49    0.40
  -3   3  -9    0.94    0.41
   3  -3   9    0.24    0.34
   3  -3   9    0.38    0.38
  -4   3  -9    0.72    0.44
   4  -3   9    1.03    0.46
   4  -3   9    0.79    0.47
   6   2  -9    6.50    0.83
   6   2  -9    8.21    0.96
  -6  -2   9    7.61    0.83
  -6  -2   9    8.81    0.79
   5   2  -9    1.66    0.48
   5   2  -9    1.10    0.41
  -5  -2   9    1.56    0.39
  -5  -2   9    1.35    0.41
   4   2  -9    2.83    0.54
   4   2  -9    1.97    0.47
  -4  -2   9    3.45    0.61
   3   2  -9    0.93    0.40
   3   2  -9    0.64    0.39
  -3  -2   9    0.60    0.33
   2   2  -9    3.47    0.67
   2   2  -9    3.17    0.54
  -2  -2   9    3.20    0.54
  -2  -2   9    2.42    0.45
   1   2  -9    0.90    0.34
   1   2  -9    0.84    0.45
  -1  -2   9    0.20    0.27
  -1  -2   9    0.31    0.28
   0   2  -9   19.93    1.31
   0   2  -9   20.06    1.11
   0  -2   9   19.83    1.11
   0  -2   9   21.15    1.14
   0  -2   9   22.84    1.18
  -1   2  -9    1.50    0.42
  -1   2  -9    1.19    0.43
   1  -2   9    1.09    0.39
   1  -2   9    1.07    0.39
   1  -2   9    1.09    0.34
  -2   2  -9    1.07    0.40
  -2   2  -9    1.34    0.45
   2  -2   9    0.96    0.38
   2  -2   9    1.06    0.31
   2  -2   9    0.38    0.32
  -3   2  -9    0.62    0.36
   3  -2   9    1.03    0.43
   3  -2   9    0.81    0.40
  -4   2  -9    1.04    0.46
   4  -2   9    0.88    0.42
   4  -2   9    1.79    0.50
  -5   2  -9    1.61    0.57
   6   1  -9    3.36    0.65
  -6  -1   9    2.49    0.53
  -6  -1   9    1.83    0.45
   5   1  -9    4.53    0.64
  -5  -1   9    2.91    0.55
  -5  -1   9    2.86    0.51
   4   1  -9    4.06    0.58
   4   1  -9    4.46    0.57
  -4  -1   9    4.17    0.61
  -4  -1   9    4.42    0.51
   3   1  -9    0.63    0.35
   3   1  -9    0.66    0.34
  -3  -1   9    0.70    0.33
   2   1  -9   14.74    0.89
   2   1  -9   15.93    1.13
  -2  -1   9   14.67    0.93
  -2  -1   9   14.30    0.84
   1   1  -9    1.56    0.64
   1   1  -9    2.08    0.43
  -1  -1   9    1.95    0.42
  -1  -1   9    2.16    0.43
   0   1  -9   35.64    1.43
   0   1  -9   33.15    1.69
   0  -1   9   33.14    1.42
   0  -1   9   34.98    1.44
   0  -1   9   34.82    1.44
  -1   1  -9    0.39    0.29
  -1   1  -9    0.19    0.25
   1  -1   9    0.04    0.20
   1  -1   9   -0.26    0.23
   1  -1   9   -0.12    0.23
  -2   1  -9    6.11    0.68
   2  -1   9    3.81    0.58
   2  -1   9    5.37    0.65
   2  -1   9    5.38    0.55
  -3   1  -9   -0.11    0.27
   3  -1   9   -0.05    0.27
   3  -1   9    0.29    0.33
  -4   1  -9    1.89    0.52
   4  -1   9    2.06    0.52
   4  -1   9    3.46    0.64
  -5   1  -9    2.04    0.57
   5  -1   9    2.44    0.57
   5  -1   9    2.49    0.62
   6   0  -9    3.59    0.69
  -6   0   9    4.91    0.62
  -6   0   9    3.75    0.64
   5   0  -9   21.64    1.27
  -5   0   9   22.30    1.12
  -5   0   9   21.66    1.19
   4   0  -9    7.12    0.72
  -4   0   9    7.16    0.60
  -4   0   9    7.08    0.70
   3   0  -9    8.16    0.64
   3   0  -9    7.67    0.73
  -3   0   9    8.03    0.57
  -3   0   9    7.06    0.67
   2   0  -9    1.09    0.48
   2   0  -9    1.10    0.36
  -2   0   9    0.83    0.26
  -2   0   9    0.47    0.26
   1   0  -9   12.01    0.74
   1   0  -9   12.63    1.07
  -1   0   9   12.97    0.81
  -1   0   9   12.53    0.77
   0   0  -9   19.44    0.95
   0   0  -9   16.82    1.18
   0   0   9   17.76    0.96
   0   0   9   17.79    0.93
   0   0   9   17.70    0.94
  -1   0  -9    2.07    0.51
  -1   0  -9    1.82    0.40
   1   0   9    1.82    0.40
   1   0   9    2.37    0.40
   1   0   9    2.28    0.45
  -2   0  -9   22.37    1.21
   2   0   9   23.56    1.17
   2   0   9   18.69    0.97
   2   0   9   21.31    1.13
  -3   0  -9    4.01    0.57
   3   0   9    3.44    0.55
   3   0   9    4.30    0.61
  -4   0  -9   13.28    1.02
  -4   0  -9   12.56    0.90
   4   0   9   13.95    1.03
   4   0   9   14.05    1.00
  -5   0  -9    4.11    0.69
  -5   0  -9    2.69    0.52
   5   0   9    2.28    0.57
   5   0   9    2.59    0.59
  -6   0  -9    3.79    0.75
  -6   0  -9    5.75    0.71
   6   0   9    2.20    0.58
   6   0   9    4.28    0.72
   6  -1  -9    0.24    0.33
  -6   1   9   -0.12    0.28
  -6   1   9   -0.07    0.25
   5  -1  -9    5.38    0.71
  -5   1   9    5.89    0.67
  -5   1   9    6.51    0.66
   4  -1  -9   18.24    1.09
  -4   1   9   16.43    1.01
  -4   1   9   18.69    0.97
   3  -1  -9   13.38    0.93
   3  -1  -9   12.52    0.88
  -3   1   9   14.49    0.91
  -3   1   9   12.77    0.74
   2  -1  -9    4.97    0.43
   2  -1  -9    5.29    0.69
   2  -1  -9    5.86    0.53
  -2   1   9    5.53    0.57
  -2   1   9    6.13    0.51
  -2   1   9    4.66    0.43
   1  -1  -9    2.59    0.33
   1  -1  -9    1.93    0.34
   1  -1  -9    1.81    0.49
  -1   1   9    3.06    0.43
  -1   1   9    1.75    0.36
   0  -1  -9    1.87    0.28
   0  -1  -9    1.81    0.34
   0  -1  -9    1.27    0.41
   0   1   9    0.91    0.27
   0   1   9    1.30    0.32
   0   1   9    1.47    0.35
  -1  -1  -9    8.63    0.56
  -1  -1  -9   11.12    0.85
  -1  -1  -9    8.98    0.65
   1   1   9    9.78    0.68
   1   1   9    8.74    0.68
   1   1   9    9.47    0.66
  -2  -1  -9   17.62    1.05
  -2  -1  -9   17.06    0.85
   2   1   9   15.85    0.94
   2   1   9   18.76    1.01
   2   1   9   17.85    0.88
  -3  -1  -9   13.19    0.78
  -3  -1  -9   13.28    0.93
   3   1   9   12.23    0.87
   3   1   9   13.70    0.89
  -4  -1  -9    0.67    0.33
  -4  -1  -9    1.00    0.31
   4   1   9    0.63    0.34
   4   1   9    0.80    0.33
  -5  -1  -9    4.59    0.68
  -5  -1  -9    4.66    0.61
   5   1   9    4.87    0.71
   5   1   9    5.45    0.70
  -6  -1  -9    0.17    0.34
  -6  -1  -9    0.28    0.32
   6   1   9    0.52    0.39
   6   1   9    0.56    0.42
   6  -2  -9    1.35    0.49
   6  -2  -9    1.09    0.38
  -6   2   9    0.72    0.35
  -6   2   9    0.17    0.35
   5  -2  -9    3.69    0.50
   5  -2  -9    3.17    0.62
  -5   2   9    3.84    0.60
  -5   2   9    3.77    0.59
   4  -2  -9   10.57    0.84
   4  -2  -9   10.10    0.71
  -4   2   9    9.84    0.76
  -4   2   9    9.94    0.82
   3  -2  -9    3.12    0.42
   3  -2  -9    3.19    0.48
  -3   2   9    3.12    0.49
  -3   2   9    4.56    0.50
   2  -2  -9    9.10    0.76
   2  -2  -9   10.27    0.63
  -2   2   9    8.69    0.59
  -2   2   9    9.58    0.73
   1  -2  -9    2.48    0.51
   1  -2  -9    2.48    0.35
   1  -2  -9    2.46    0.52
  -1   2   9    1.22    0.33
  -1   2   9    1.51    0.41
  -1   2   9    2.45    0.38
   0  -2  -9    1.64    0.31
   0  -2  -9    1.81    0.53
   0  -2  -9    2.21    0.31
   0   2   9    2.41    0.39
   0   2   9    2.02    0.33
   0   2   9    1.69    0.34
  -1  -2  -9   21.36    1.19
  -1  -2  -9   19.23    0.88
   1   2   9   20.76    1.02
   1   2   9   20.68    0.98
   1   2   9   18.86    0.90
  -2  -2  -9    1.07    0.34
  -2  -2  -9    0.87    0.27
   2   2   9    0.60    0.29
   2   2   9    1.13    0.27
   2   2   9    1.26    0.32
  -3  -2  -9   11.57    0.85
  -3  -2  -9   10.87    0.71
   3   2   9   11.36    0.79
   3   2   9   10.75    0.81
   3   2   9    9.55    0.65
  -4  -2  -9    0.56    0.32
  -4  -2  -9    0.68    0.29
   4   2   9    0.16    0.27
   4   2   9    0.44    0.31
  -5  -2  -9    5.13    0.68
  -5  -2  -9    5.90    0.65
   5   2   9    4.38    0.68
   5   2   9    4.60    0.65
  -6  -2  -9    4.26    0.68
  -6  -2  -9    3.12    0.56
   6   2   9    3.19    0.60
   6   2   9    2.90    0.61
   6  -3  -9    0.58    0.39
   6  -3  -9    0.43    0.34
  -6   3   9    0.57    0.35
  -6   3   9    0.82    0.41
   5  -3  -9    0.38    0.33
   5  -3  -9    0.03    0.27
  -5   3   9    0.21    0.32
  -5   3   9    0.98    0.40
   4  -3  -9    9.23    0.70
   4  -3  -9    9.07    0.78
  -4   3   9    8.79    0.75
  -4   3   9    9.29    0.81
   3  -3  -9    0.11    0.22
   3  -3  -9    0.09    0.23
  -3   3   9    0.12    0.23
  -3   3   9    0.16    0.26
   2  -3  -9    1.29    0.37
   2  -3  -9    1.78    0.37
  -2   3   9    1.45    0.33
  -2   3   9    1.62    0.39
   1  -3  -9    0.48    0.30
   1  -3  -9   -0.08    0.13
   1  -3  -9   -0.04    0.17
  -1   3   9    0.25    0.22
  -1   3   9    0.09    0.19
  -1   3   9    0.23    0.19
   0  -3  -9    0.92    0.27
   0  -3  -9    0.78    0.40
   0   3   9    1.22    0.31
   0   3   9    0.89    0.30
  -1  -3  -9   29.23    1.46
  -1  -3  -9   29.37    1.15
   1   3   9   27.63    1.18
   1   3   9   26.11    1.37
   1   3   9   30.48    1.24
  -2  -3  -9    0.16    0.19
  -2  -3  -9   -0.06    0.18
   2   3   9    0.02    0.20
   2   3   9    0.02    0.19
   2   3   9    0.02    0.17
  -3  -3  -9   15.01    0.88
  -3  -3  -9   15.85    0.97
   3   3   9   15.16    0.89
   3   3   9   15.79    0.79
   3   3   9   16.42    0.97
  -4  -3  -9    0.24    0.25
  -4  -3  -9    0.46    0.28
   4   3   9    0.11    0.28
   4   3   9    0.14    0.25
  -5  -3  -9    2.60    0.49
  -5  -3  -9    1.59    0.44
   5   3   9    1.82    0.47
   5   3   9    2.45    0.52
  -6  -3  -9    1.71    0.47
  -6  -3  -9    1.34    0.44
   6   3   9    2.44    0.54
   6   3   9    1.18    0.42
  -7  -3  -9   -0.13    0.29
  -7  -3  -9    0.13    0.31
   7   3   9    0.62    0.39
   7   3   9    0.03    0.37
   6  -4  -9    0.23    0.34
   6  -4  -9    0.08    0.29
  -6   4   9   -0.24    0.34
  -6   4   9   -0.10    0.30
   5  -4  -9    2.37    0.52
   5  -4  -9    2.54    0.54
  -5   4   9    2.34    0.52
  -5   4   9    2.67    0.55
   4  -4  -9    3.79    0.54
   4  -4  -9    5.00    0.62
  -4   4   9    5.93    0.68
  -4   4   9    4.63    0.63
   3  -4  -9    2.64    0.48
   3  -4  -9    1.90    0.40
   3  -4  -9    2.80    0.52
  -3   4   9    2.37    0.47
  -3   4   9    2.62    0.48
   2  -4  -9    6.31    0.64
   2  -4  -9    8.81    0.61
   2  -4  -9    8.90    0.66
  -2   4   9    8.10    0.71
  -2   4   9    8.81    0.68
   1  -4  -9   21.19    1.00
   1  -4  -9   21.84    1.12
   1  -4  -9   18.81    0.87
  -1   4   9   20.04    0.91
  -1   4   9   21.98    1.10
  -1   4   9   21.64    0.99
   0  -4  -9    4.57    0.64
   0  -4  -9    5.58    0.51
   0   4   9    5.50    0.52
   0   4   9    4.95    0.46
   0   4   9    6.12    0.59
  -1  -4  -9   10.51    0.67
  -1  -4  -9   10.22    0.91
   1   4   9   10.59    0.73
   1   4   9    9.15    0.68
  -2  -4  -9    0.80    0.33
  -2  -4  -9    0.67    0.27
   2   4   9    0.60    0.26
   2   4   9    0.56    0.28
  -3  -4  -9    8.13    0.67
  -3  -4  -9    8.91    0.73
   3   4   9    7.98    0.62
   3   4   9    7.76    0.69
   3   4   9    7.95    0.59
  -4  -4  -9   14.94    0.91
  -4  -4  -9   14.26    0.93
   4   4   9   15.48    0.97
   4   4   9   15.44    0.91
  -5  -4  -9    9.30    0.79
  -5  -4  -9   10.94    0.86
   5   4   9   11.31    0.86
   5   4   9    9.32    0.80
  -6  -4  -9    7.78    0.77
  -6  -4  -9    7.06    0.74
   6   4   9    9.40    0.87
   6   4   9    6.15    0.75
  -7  -4  -9    2.85    0.60
  -7  -4  -9    1.28    0.44
   7   4   9    3.73    0.72
   7   4   9    2.45    0.59
   5  -5  -9    1.53    0.46
   5  -5  -9    0.80    0.34
  -5   5   9    0.78    0.40
  -5   5   9    0.71    0.40
   4  -5  -9    2.27    0.50
   4  -5  -9    1.60    0.43
   4  -5  -9    1.54    0.41
  -4   5   9    1.83    0.49
  -4   5   9    1.60    0.51
   3  -5  -9    3.40    0.51
   3  -5  -9    3.69    0.49
   3  -5  -9    4.22    0.55
  -3   5   9    3.56    0.58
  -3   5   9    2.83    0.56
   2  -5  -9    1.85    0.41
   2  -5  -9    2.19    0.44
   2  -5  -9    1.91    0.40
  -2   5   9    1.58    0.40
  -2   5   9    2.42    0.51
   1  -5  -9    4.83    0.53
   1  -5  -9    3.83    0.53
   1  -5  -9    3.62    0.42
  -1   5   9    4.56    0.46
  -1   5   9    3.81    0.55
  -1   5   9    3.84    0.51
   0  -5  -9    7.29    0.60
   0  -5  -9    7.61    0.71
   0  -5  -9    7.26    0.51
   0   5   9    8.01    0.62
   0   5   9    9.01    0.72
  -1  -5  -9   49.93    1.73
  -1  -5  -9   49.00    1.99
   1   5   9   50.20    1.74
   1   5   9   50.23    1.77
  -2  -5  -9   42.37    1.74
  -2  -5  -9   43.61    1.58
   2   5   9   43.63    1.62
   2   5   9   41.22    1.53
  -3  -5  -9    9.76    0.73
  -3  -5  -9    9.13    0.72
   3   5   9    8.42    0.72
   3   5   9   10.07    0.66
  -4  -5  -9   15.06    0.91
  -4  -5  -9   15.67    0.95
   4   5   9   18.03    1.04
   4   5   9   14.28    0.87
  -5  -5  -9   13.97    0.94
  -5  -5  -9   11.72    0.89
   5   5   9   13.92    0.97
   5   5   9   14.91    0.94
  -6  -5  -9   13.23    0.96
  -6  -5  -9   10.83    0.89
   6   5   9   11.28    0.92
   6   5   9   12.71    0.96
  -7  -5  -9    8.01    0.84
  -7  -5  -9    6.24    0.76
   7   5   9    7.07    0.85
   7   5   9    7.28    0.81
   5  -6  -9    2.74    0.55
   5  -6  -9    1.89    0.52
  -5   6   9    2.88    0.62
  -5   6   9    2.37    0.60
   4  -6  -9    2.40    0.51
   4  -6  -9    2.50    0.51
   4  -6  -9    3.38    0.61
  -4   6   9    2.24    0.55
  -4   6   9    3.71    0.68
   3  -6  -9    6.88    0.67
   3  -6  -9    7.66    0.73
   3  -6  -9    6.96    0.66
  -3   6   9    7.77    0.82
  -3   6   9    6.92    0.77
   2  -6  -9    0.98    0.35
   2  -6  -9    1.12    0.31
   2  -6  -9    0.99    0.34
  -2   6   9    1.03    0.38
  -2   6   9    0.83    0.39
   1  -6  -9   10.82    0.79
   1  -6  -9   13.88    0.78
   1  -6  -9   11.47    0.75
  -1   6   9   10.04    0.82
  -1   6   9   11.35    0.73
   0  -6  -9   44.01    1.65
   0  -6  -9   43.62    1.54
   0  -6  -9   46.19    1.68
   0   6   9   48.45    1.67
   0   6   9   47.66    1.80
  -1  -6  -9    9.62    0.60
  -1  -6  -9    9.41    0.70
  -1  -6  -9    9.92    0.86
   1   6   9    9.77    0.75
   1   6   9   10.02    0.77
  -2  -6  -9   32.43    1.58
  -2  -6  -9   35.54    1.42
   2   6   9   33.16    1.39
   2   6   9   36.86    1.49
  -3  -6  -9    1.80    0.41
  -3  -6  -9    1.15    0.33
   3   6   9    2.10    0.44
   3   6   9    1.41    0.34
  -4  -6  -9    1.80    0.40
  -4  -6  -9    2.27    0.45
   4   6   9    0.99    0.37
  -5  -6  -9    9.26    0.78
  -5  -6  -9    8.26    0.70
   5   6   9    9.07    0.81
   5   6   9    8.22    0.93
  -6  -6  -9    4.34    0.81
  -6  -6  -9    3.92    0.62
   6   6   9    4.56    0.65
   6   6   9    3.92    0.62
  -7  -6  -9    0.90    0.39
   7   6   9    1.18    0.47
   7   6   9    0.78    0.43
   4  -7  -9    1.47    0.46
   4  -7  -9    1.33    0.42
   4  -7  -9    2.09    0.52
  -4   7   9    1.61    0.53
  -4   7   9    1.84    0.53
   3  -7  -9    6.65    0.70
   3  -7  -9    5.25    0.65
   3  -7  -9    5.68    0.63
  -3   7   9    6.16    0.77
  -3   7   9    5.55    0.72
   2  -7  -9    5.30    0.60
   2  -7  -9    4.81    0.56
   2  -7  -9    5.97    0.66
  -2   7   9    4.72    0.68
   1  -7  -9    0.09    0.21
   1  -7  -9    0.29    0.26
   1  -7  -9    0.38    0.24
  -1   7   9    0.16    0.28
   0  -7  -9   10.30    0.67
   0  -7  -9   10.15    0.77
   0  -7  -9    9.09    0.67
   0   7   9    8.87    0.71
   0   7   9    9.43    0.81
  -1  -7  -9    0.37    0.22
  -1  -7  -9    0.51    0.26
   1   7   9    0.09    0.23
   1   7   9    0.32    0.24
  -2  -7  -9    1.12    0.33
  -2  -7  -9    1.45    0.31
   2   7   9    1.89    0.40
   2   7   9    2.20    0.46
  -3  -7  -9    3.27    0.51
   3   7   9    3.29    0.54
   3   7   9    2.38    0.43
  -4  -7  -9    0.93    0.36
   4   7   9    0.60    0.38
  -5  -7  -9    1.79    0.45
   5   7   9    2.21    0.49
  -6  -7  -9    2.15    0.50
   6   7   9    2.64    0.55
  -7  -7  -9    5.66    0.75
   7   7   9    7.09    0.83
   7   7   9    5.65    0.78
   4  -8  -9   -0.45    0.25
   4  -8  -9    0.57    0.38
  -4   8   9    0.03    0.36
  -4   8   9    0.35    0.43
   3  -8  -9    2.49    0.56
   3  -8  -9    2.62    0.55
  -3   8   9    2.12    0.59
  -3   8   9    3.17    0.66
   2  -8  -9    0.59    0.33
   2  -8  -9    0.07    0.26
  -2   8   9   -0.03    0.30
   1  -8  -9    0.29    0.27
   1  -8  -9    0.15    0.23
  -1   8   9    0.13    0.32
   0  -8  -9   16.13    0.95
   0  -8  -9   15.30    0.98
   0   8   9   17.06    1.10
   0   8   9   16.11    0.97
  -1  -8  -9    1.69    0.37
  -1  -8  -9    1.98    0.42
   1   8   9    1.48    0.42
   1   8   9    2.32    0.49
  -2  -8  -9   13.12    0.88
  -2  -8  -9   11.60    0.76
   2   8   9   12.49    0.90
   2   8   9   12.77    0.91
  -3  -8  -9    2.08    0.44
  -3  -8  -9    2.61    0.50
   3   8   9    2.49    0.52
   3   8   9    2.10    0.44
  -4  -8  -9    2.39    0.48
   4   8   9    2.01    0.48
  -5  -8  -9    0.98    0.39
   5   8   9    0.40    0.33
  -6  -8  -9    1.10    0.42
   6   8   9   -0.27    0.31
   7   8   9    0.59    0.41
   3  -9  -9    5.83    0.76
   3  -9  -9    4.92    0.71
  -3   9   9    4.08    0.79
  -3   9   9    5.55    0.86
   2  -9  -9    5.17    0.69
   2  -9  -9    5.51    0.70
  -2   9   9    7.34    0.89
   1  -9  -9   -0.18    0.22
   1  -9  -9   -0.08    0.27
  -1   9   9    0.25    0.34
   0  -9  -9    0.88    0.35
   0  -9  -9    0.81    0.36
   0   9   9    1.19    0.38
   0   9   9    1.73    0.50
  -1  -9  -9    4.12    0.57
  -1  -9  -9    5.16    0.61
   1   9   9    4.96    0.69
   1   9   9    5.04    0.66
  -2  -9  -9    1.23    0.39
  -2  -9  -9    1.15    0.36
   2   9   9    1.50    0.41
   2   9   9    1.02    0.39
  -3  -9  -9   17.95    1.02
  -3  -9  -9   19.94    1.12
   3   9   9   19.25    1.17
   3   9   9   18.88    1.11
  -4  -9  -9    2.27    0.48
   4   9   9    2.07    0.49
  -5  -9  -9    2.57    0.55
   5   9   9    3.50    0.63
  -6  -9  -9    1.31    0.45
   6   9   9    1.91    0.55
   2 -10  -9    0.96    0.39
   2 -10  -9    0.70    0.39
  -2  10   9    0.84    0.46
   1 -10  -9    1.49    0.48
   1 -10  -9    1.18    0.41
  -1  10   9    0.57    0.39
   0 -10  -9    3.07    0.59
   0 -10  -9    4.17    0.63
   0  10   9    2.57    0.59
   0  10   9    4.40    0.65
  -1 -10  -9   17.06    1.08
  -1 -10  -9   16.82    1.08
   1  10   9   18.48    1.13
   1  10   9   15.94    1.19
  -2 -10  -9    6.00    0.69
  -2 -10  -9    6.47    0.68
   2  10   9    5.52    0.74
   2  10   9    5.16    0.72
  -3 -10  -9   19.83    1.17
  -3 -10  -9   21.22    1.16
   3  10   9   20.46    1.26
   3  10   9   22.05    1.31
  -4 -10  -9    0.64    0.31
  -4 -10  -9    0.39    0.32
   4  10   9    1.27    0.46
  -5 -10  -9    0.53    0.35
   5  10   9    1.24    0.46
   0 -11  -9    0.00    0.29
   0 -11  -9    0.49    0.33
   0  11   9    0.01    0.37
  -1 -11  -9    6.70    0.77
  -1 -11  -9    5.46    0.74
   1  11   9    5.78    0.86
   1  11   9    6.55    0.79
  -2 -11  -9    1.78    0.49
  -2 -11  -9    2.98    0.60
   2  11   9    2.70    0.57
   2  11   9    2.80    0.62
  -3 -11  -9   10.50    0.89
  -3 -11  -9   11.54    0.93
   3  11   9   12.21    1.02
   3  11   9   11.69    1.01
  -4 -11  -9    0.81    0.35
  -4 -11  -9    0.09    0.27
   4  11   9    1.47    0.51
   2   5 -10    4.23    0.80
  -2  -5  10    4.50    0.79
   4   4 -10    1.48    0.47
   4   4 -10    1.63    0.55
  -4  -4  10    1.81    0.52
   3   4 -10    0.56    0.46
   3   4 -10    0.91    0.45
  -3  -4  10    0.03    0.35
   2   4 -10    2.45    0.71
   2   4 -10    1.87    0.56
  -2  -4  10    1.83    0.50
  -2  -4  10    1.68    0.50
   1   4 -10    8.72    1.16
   1   4 -10   10.98    1.00
  -1  -4  10    9.05    0.92
  -1  -4  10   11.94    1.00
   0   4 -10    0.78    0.51
   0   4 -10   -0.25    0.34
   0  -4  10    1.23    0.49
   0  -4  10    0.14    0.34
  -1   4 -10    1.21    0.46
  -1   4 -10    1.38    0.52
   1  -4  10    1.39    0.47
   1  -4  10    2.36    0.59
   1  -4  10    2.04    0.54
   5   3 -10    7.11    0.83
   5   3 -10    6.02    0.82
  -5  -3  10    6.39    0.83
   4   3 -10    1.71    0.49
   4   3 -10    2.29    0.55
  -4  -3  10    1.85    0.52
   3   3 -10    1.70    0.55
[truncated: 48,208 more chars]
