# Supplementary material for: catena-Poly[[di­aqua­bis­(1,3-di­hydro-3-oxo­isobenzo­furan-1-acetato)­copper(II)]-μ-N,N′-(ethane-1,2-di­yl)dinicotinamide]
Source: IUCrdata. 2023 Sep 8;8(Pt 9):x230764. doi: 10.1107/S2414314623007642 (PMC10561234; doi:10.1107/S2414314623007642)
Supplement: Supplementary file 2 [file x-08-x230764-Isup3.hkl]

data_I                                                                          
_shelx_title ' p1bar in P-1 No2' 
_shelx_refln_list_code          4                                               
_shelx_F_calc_maximum      114.56                                               
_exptl_crystal_F_000       389.00                                               
_reflns_d_resolution_high  0.8288                                               
                                                                                
loop_                                                                           
 _space_group_symop_operation_xyz                                               
 'x, y, z'                                                                      
 '-x, -y, -z'                                                                   
                                                                                
_cell_length_a     7.9413                                                       
_cell_length_b    10.4614                                                       
_cell_length_c    11.3198                                                       
_cell_angle_alpha  70.653                                                       
_cell_angle_beta   87.878                                                       
_cell_angle_gamma  73.962                                                       
                                                                                
_shelx_F_squared_multiplier     1.000                                           
                                                                                
loop_                                                                           
 _refln_index_h                                                                 
 _refln_index_k                                                                 
 _refln_index_l                                                                 
 _refln_F_squared_calc                                                          
 _refln_F_squared_meas                                                          
 _refln_F_squared_sigma                                                         
 _refln_observed_status                                                         
   1   0   0        134.53        128.57         1.63 o                         
   2   0   0       1790.74       1947.37        17.68 o                         
   3   0   0        679.75        618.61         6.88 o                         
   4   0   0          9.98          9.52         0.85 o                         
   5   0   0        822.23        863.62        10.46 o                         
   6   0   0        339.88        330.35         6.95 o                         
   7   0   0        200.20        199.32         7.11 o                         
   8   0   0          8.12          6.30         2.08 o                         
   9   0   0        222.11        223.49         8.22 o                         
  -8   1   0          4.13          4.65         2.02 o                         
  -7   1   0        172.11        191.03         5.84 o                         
  -6   1   0        121.25        131.61         4.46 o                         
  -5   1   0       1373.17       1353.14        15.05 o                         
  -4   1   0       1574.22       1670.54        15.67 o                         
  -3   1   0         30.38         31.45         1.28 o                         
  -2   1   0       1473.85       1491.12        12.21 o                         
  -1   1   0         33.05         24.63         0.80 o                         
   0   1   0       1373.05       1512.17        17.68 o                         
   1   1   0         19.48         11.03         0.66 o                         
   2   1   0        199.12        205.62         2.53 o                         
   3   1   0         77.14         61.41         1.43 o                         
   4   1   0        783.34        837.03         8.58 o                         
   5   1   0        334.35        318.25         5.22 o                         
   6   1   0        206.99        198.28         5.14 o                         
   7   1   0         56.32         49.98         3.29 o                         
   8   1   0        131.16        125.78         5.80 o                         
   9   1   0         17.65         15.77         3.22 o                         
  -8   2   0         44.76         40.38         3.75 o                         
  -7   2   0         33.26         35.36         3.23 o                         
  -6   2   0         85.47         82.46         3.76 o                         
  -5   2   0        387.95        378.28         8.11 o                         
  -4   2   0        410.08        377.89         5.29 o                         
  -3   2   0         43.40         47.33         1.44 o                         
  -2   2   0         44.28         50.52         2.39 o                         
  -1   2   0         50.58         96.85         1.99 o                         
   0   2   0         16.13         40.82         0.97 o                         
   1   2   0       2342.78       2584.96        21.22 o                         
   2   2   0        305.91        355.34         4.25 o                         
   3   2   0        220.13        198.56         4.19 o                         
   4   2   0        181.25        166.33         3.53 o                         
   5   2   0        124.18        111.77         3.19 o                         
   6   2   0        132.11        135.85         4.74 o                         
   7   2   0         24.41         26.12         2.90 o                         
   8   2   0          1.55          4.21         2.12 o                         
   9   2   0         24.93         24.65         3.53 o                         
  -8   3   0        151.01        151.68         6.94 o                         
  -7   3   0         68.40         72.18         4.67 o                         
  -6   3   0         86.22         77.12         3.81 o                         
  -5   3   0         18.46         14.36         2.17 o                         
  -4   3   0        639.32        639.71         7.30 o                         
  -3   3   0        431.34        402.15         5.39 o                         
  -2   3   0         68.12         76.23         2.07 o                         
  -1   3   0        448.57        466.42         9.35 o                         
   0   3   0        113.42        123.07         1.96 o                         
   1   3   0       2852.12       3172.82        26.26 o                         
   2   3   0        182.05        152.95         2.97 o                         
   3   3   0       2236.39       2279.13        21.37 o                         
   4   3   0          1.95          4.76         0.87 o                         
   5   3   0         22.18         18.03         1.37 o                         
   6   3   0        174.83        167.09         5.63 o                         
   7   3   0          8.55          8.88         2.03 o                         
   8   3   0        279.13        284.22         8.21 o                         
   9   3   0        188.46        179.75         7.25 o                         
  -7   4   0          1.26          0.21         1.73 o                         
  -6   4   0          3.26         -0.62         1.34 o                         
  -5   4   0         81.67         78.00         4.55 o                         
  -4   4   0        855.17        864.31         9.46 o                         
  -3   4   0        279.96        270.65         5.16 o                         
  -2   4   0          1.44          1.08         0.62 o                         
  -1   4   0        342.62        298.33         4.48 o                         
   0   4   0         34.83         41.33         1.21 o                         
   1   4   0       1322.02       1339.35        13.47 o                         
   2   4   0        499.30        486.38         5.50 o                         
   3   4   0        790.54        797.90         9.33 o                         
   4   4   0        647.98        616.54         7.71 o                         
   5   4   0       1052.27       1076.19        12.21 o                         
   6   4   0        317.86        307.95         6.19 o                         
   7   4   0         45.37         45.96         5.42 o                         
   8   4   0          6.48          5.72         2.18 o                         
   9   4   0        128.67        137.78         6.44 o                         
  -7   5   0         18.16         12.58         3.42 o                         
  -6   5   0         17.73         16.60         2.49 o                         
  -5   5   0         17.86         21.73         2.39 o                         
  -4   5   0        167.51        145.43         3.44 o                         
  -3   5   0       1079.00       1069.40        12.66 o                         
  -2   5   0        271.51        260.15         4.71 o                         
  -1   5   0       2694.62       2930.50        25.70 o                         
   0   5   0        749.97        801.86         8.66 o                         
   1   5   0        711.95        748.35         7.96 o                         
   2   5   0        513.60        484.21         5.71 o                         
   3   5   0        353.57        345.86         5.09 o                         
   4   5   0        416.50        398.04         8.61 o                         
   5   5   0         39.71         30.12         1.77 o                         
   6   5   0        995.81        990.86        13.51 o                         
   7   5   0         76.38         86.24         4.53 o                         
   8   5   0        217.60        212.47         8.08 o                         
   9   5   0        404.47        446.49        12.92 o                         
  -6   6   0         31.52         36.42         3.81 o                         
  -5   6   0        200.67        202.99         5.96 o                         
  -4   6   0        358.44        365.33         6.11 o                         
  -3   6   0        208.46        205.61         4.68 o                         
  -2   6   0        180.35        167.61         3.64 o                         
  -1   6   0         53.15         51.43         1.94 o                         
   0   6   0         33.80         21.96         1.26 o                         
   1   6   0        475.26        450.48         6.54 o                         
   2   6   0        747.38        722.87         9.10 o                         
   3   6   0         84.62         66.28         2.56 o                         
   4   6   0       1291.35       1327.33        16.28 o                         
   5   6   0        945.60        948.34        12.92 o                         
   6   6   0        154.79        149.56         6.54 o                         
   7   6   0        211.79        208.02         7.41 o                         
   8   6   0         20.64         23.79         3.63 o                         
   9   6   0          4.33          2.18         2.63 o                         
  -5   7   0          6.55          7.37         2.89 o                         
  -4   7   0         19.39         19.97         2.07 o                         
  -3   7   0         93.62         85.39         3.32 o                         
  -2   7   0        229.73        207.24         4.13 o                         
  -1   7   0         30.01         29.14         1.69 o                         
   0   7   0        370.39        354.66         7.45 o                         
   1   7   0         44.28         33.20         1.97 o                         
   2   7   0        215.01        207.76         4.39 o                         
   3   7   0         10.91          9.05         1.38 o                         
   4   7   0         12.50         16.50         1.96 o                         
   5   7   0         76.67         69.64         4.49 o                         
   6   7   0          1.92         -0.73         1.78 o                         
   7   7   0          2.33          3.92         3.47 o                         
   8   7   0          1.46          1.81         3.44 o                         
   9   7   0          1.10          1.21         5.29 o                         
  -4   8   0        132.79        111.59         5.96 o                         
  -3   8   0          2.48          3.46         1.55 o                         
  -2   8   0         54.32         59.99         2.96 o                         
  -1   8   0         61.49         56.23         3.25 o                         
   0   8   0        667.77        679.88        11.11 o                         
   1   8   0        213.22        202.41         7.63 o                         
   2   8   0        329.08        344.94         9.07 o                         
   3   8   0         32.28         25.06         2.73 o                         
   4   8   0        139.00        118.58         4.99 o                         
   5   8   0        479.87        519.35        10.83 o                         
   6   8   0        285.37        294.60         9.52 o                         
   7   8   0        162.02        173.33         8.02 o                         
   8   8   0        206.11        237.03        11.80 o                         
  -3   9   0        121.29        127.35         5.94 o                         
  -2   9   0         75.21         81.09         4.80 o                         
  -1   9   0         20.53         18.08         2.82 o                         
   0   9   0         79.87         83.33         4.87 o                         
   1   9   0        138.53        125.02         4.77 o                         
   2   9   0        261.76        276.68         7.98 o                         
   3   9   0         90.00         90.13         7.96 o                         
   4   9   0        473.98        495.46        10.91 o                         
   5   9   0        263.07        271.04         7.92 o                         
   6   9   0        308.22        318.84         9.49 o                         
   7   9   0        105.73        114.17         6.84 o                         
   8   9   0         47.07         42.37         6.45 o                         
  -2  10   0          0.49          0.94         2.06 o                         
  -1  10   0         10.76         13.18         2.84 o                         
   0  10   0        139.77        128.04         6.67 o                         
   1  10   0        258.76        254.22         7.18 o                         
   2  10   0         86.89         91.58         5.12 o                         
   3  10   0         62.84         65.25         4.55 o                         
   4  10   0          5.41          1.14         1.92 o                         
   5  10   0         71.07         72.05         4.89 o                         
   6  10   0        267.14        267.36        13.17 o                         
   7  10   0        113.10        129.13         7.60 o                         
  -1  11   0         33.40         22.66         8.16 o                         
   0  11   0         18.41         16.28         3.10 o                         
   1  11   0        228.39        217.25         7.96 o                         
   2  11   0        212.17        209.22         8.60 o                         
   3  11   0        247.87        242.77         8.39 o                         
   4  11   0        131.32        141.38         6.67 o                         
   5  11   0         29.58         29.04         4.58 o                         
  -5 -11   1          6.52          4.70         2.80 o                         
  -4 -11   1         24.12         18.03         3.47 o                         
  -3 -11   1         56.79         57.80         5.14 o                         
  -2 -11   1        228.66        221.10         7.30 o                         
  -1 -11   1        140.70        143.08         6.92 o                         
   0 -11   1         54.74         53.77         4.95 o                         
  -6 -10   1        339.58        338.57        10.64 o                         
  -5 -10   1        138.28        147.97         7.59 o                         
  -4 -10   1          1.95          2.70         2.33 o                         
  -3 -10   1        168.51        167.49         6.69 o                         
  -2 -10   1         26.32         33.16         3.33 o                         
  -1 -10   1        329.28        332.70         8.45 o                         
   0 -10   1        103.76        100.28         7.37 o                         
   1 -10   1         65.73         63.84         5.12 o                         
   2 -10   1         19.84         16.86         4.39 o                         
  -7  -9   1         82.78         82.46         7.58 o                         
  -6  -9   1        121.87        104.65         5.50 o                         
  -5  -9   1         54.41         55.66         5.36 o                         
  -4  -9   1         41.60         34.72         3.59 o                         
  -3  -9   1        450.93        455.99         9.44 o                         
  -2  -9   1         25.82         21.23         2.65 o                         
  -1  -9   1        152.42        146.20         5.31 o                         
   0  -9   1          0.70          0.00         1.56 o                         
   1  -9   1          1.98          5.03         2.47 o                         
   2  -9   1         43.07         42.07         3.44 o                         
   3  -9   1         81.40         72.76         7.06 o                         
  -8  -8   1        155.03        158.64        23.41 o                         
  -7  -8   1        205.50        216.52        10.95 o                         
  -6  -8   1        361.93        367.93         9.30 o                         
  -5  -8   1        482.51        525.31        11.12 o                         
  -4  -8   1          3.16          5.28         1.95 o                         
  -3  -8   1        198.74        203.93         5.75 o                         
  -2  -8   1         47.18         49.34         3.16 o                         
  -1  -8   1        207.10        198.72         5.93 o                         
   0  -8   1        324.44        333.23         7.38 o                         
   1  -8   1        223.88        226.09         6.16 o                         
   2  -8   1        141.16        130.68         4.75 o                         
   3  -8   1        121.83        130.65         5.08 o                         
   4  -8   1         27.41         21.45         8.46 o                         
  -8  -7   1         47.10         37.53         5.87 o                         
  -7  -7   1         48.73         54.40         6.20 o                         
  -6  -7   1        133.03        129.10         5.22 o                         
  -5  -7   1          7.22          5.14         2.59 o                         
  -4  -7   1        214.32        212.81         6.28 o                         
  -3  -7   1        181.44        179.17         5.23 o                         
  -2  -7   1        138.43        131.45         6.97 o                         
  -1  -7   1          2.06          1.86         1.13 o                         
   0  -7   1        215.30        215.91         5.46 o                         
   1  -7   1         41.05         44.59         2.65 o                         
   2  -7   1        358.22        350.21         6.00 o                         
   3  -7   1        351.91        345.30         6.54 o                         
   4  -7   1          7.19          5.32         1.61 o                         
   5  -7   1         11.47         14.25         3.95 o                         
  -9  -6   1         30.58         22.76         5.33 o                         
  -8  -6   1         18.71          9.69         3.73 o                         
  -7  -6   1          8.20          3.69         2.88 o                         
  -6  -6   1         38.13         27.38         3.25 o                         
  -5  -6   1        575.79        600.29         9.98 o                         
  -4  -6   1        147.43        138.86         3.88 o                         
  -3  -6   1         21.83         16.49         1.38 o                         
  -2  -6   1       1483.73       1525.03        16.31 o                         
  -1  -6   1          1.35          3.28         0.73 o                         
   0  -6   1        250.65        234.64         4.31 o                         
   1  -6   1          4.20          3.99         0.82 o                         
   2  -6   1         71.25         67.36         2.42 o                         
   3  -6   1         26.72         30.84         2.28 o                         
   4  -6   1        234.45        216.51         5.98 o                         
   5  -6   1        107.59        106.83         5.16 o                         
   6  -6   1         19.60         23.33         3.30 o                         
  -9  -5   1         62.14         52.78         6.68 o                         
  -8  -5   1         95.53         87.93         5.61 o                         
  -7  -5   1        635.03        668.36        12.40 o                         
  -6  -5   1        290.19        307.08         6.30 o                         
  -5  -5   1        197.91        180.11         3.96 o                         
  -4  -5   1        691.87        695.75         8.74 o                         
  -3  -5   1        110.87        116.30         2.80 o                         
  -2  -5   1       1383.39       1379.57        13.24 o                         
  -1  -5   1        120.14         87.39         2.20 o                         
   0  -5   1        444.85        419.51         5.45 o                         
   1  -5   1        266.87        271.62         4.03 o                         
   2  -5   1        478.28        480.76         7.04 o                         
   3  -5   1       1295.08       1322.46        15.05 o                         
   4  -5   1        188.90        185.51         4.22 o                         
   5  -5   1         45.17         49.74         3.03 o                         
   6  -5   1          9.06          6.06         2.22 o                         
   7  -5   1         26.20         32.52         5.57 o                         
  -9  -4   1        167.56        175.76         7.20 o                         
  -8  -4   1          0.94          0.29         1.77 o                         
  -7  -4   1        357.78        357.97         8.55 o                         
  -6  -4   1        209.91        218.96         6.01 o                         
  -5  -4   1         36.31         32.00         1.75 o                         
  -4  -4   1       2097.51       2084.13        20.53 o                         
  -3  -4   1        326.61        323.44         4.44 o                         
  -2  -4   1       1438.61       1510.70        13.92 o                         
  -1  -4   1       5580.49       6017.68        53.00 o                         
   0  -4   1        402.85        393.63         4.87 o                         
   1  -4   1         35.92         34.52         1.40 o                         
   2  -4   1        165.53        159.66         3.38 o                         
   3  -4   1        721.70        677.69         8.85 o                         
   4  -4   1        190.09        188.31         3.98 o                         
   5  -4   1        322.14        340.74         6.63 o                         
   6  -4   1         31.45         29.77         3.40 o                         
   7  -4   1          1.76         -0.60         1.98 o                         
  -9  -3   1        106.48         99.60         5.75 o                         
  -8  -3   1        278.30        272.14         9.77 o                         
  -7  -3   1         78.98         90.33         5.99 o                         
  -6  -3   1        802.16        809.76        13.27 o                         
  -5  -3   1         73.39         63.51         2.80 o                         
  -4  -3   1         55.62         50.42         1.81 o                         
  -3  -3   1        167.41        133.77         2.64 o                         
  -2  -3   1       1510.61       1476.17        13.27 o                         
  -1  -3   1       4982.34       5080.07        44.63 o                         
   0  -3   1        126.92        142.48         2.29 o                         
   1  -3   1        733.70        768.09        10.04 o                         
   2  -3   1        222.80        240.65         3.99 o                         
   3  -3   1         75.71         75.38         2.15 o                         
   4  -3   1        248.51        228.61         3.89 o                         
   5  -3   1         34.63         33.68         2.41 o                         
   6  -3   1         49.57         55.56         3.40 o                         
   7  -3   1         58.06         60.82         4.59 o                         
   8  -3   1         54.55         65.59         5.54 o                         
  -9  -2   1         67.15         60.96         5.73 o                         
  -8  -2   1         13.88         17.74         2.88 o                         
  -7  -2   1         55.38         58.79         3.38 o                         
  -6  -2   1        429.84        459.11         8.18 o                         
  -5  -2   1        941.28        982.87        10.33 o                         
  -4  -2   1         88.75         94.57         2.13 o                         
  -3  -2   1        202.81        175.31         2.72 o                         
  -2  -2   1        779.87        881.22         8.25 o                         
  -1  -2   1       5061.66       5380.13        46.75 o                         
   0  -2   1       1662.79       1779.54        15.14 o                         
   1  -2   1         11.44         11.55         0.80 o                         
   2  -2   1        326.98        306.00         4.31 o                         
   3  -2   1          1.38          1.78         0.62 o                         
   4  -2   1       1017.72       1035.57        10.17 o                         
   5  -2   1        503.83        488.60         7.58 o                         
   6  -2   1        184.98        167.64         5.20 o                         
   7  -2   1         75.92         72.57         4.01 o                         
   8  -2   1         30.00         26.61         3.77 o                         
  -9  -1   1          3.09          1.93         2.28 o                         
  -8  -1   1         61.82         64.30         4.14 o                         
  -7  -1   1         13.02         17.08         2.20 o                         
  -6  -1   1        180.41        167.07         4.71 o                         
  -5  -1   1        730.49        759.37         8.42 o                         
  -4  -1   1        155.49        172.53         3.08 o                         
  -3  -1   1        207.44        196.70         2.84 o                         
  -2  -1   1         89.17         73.87         1.53 o                         
  -1  -1   1       3807.35       4011.74        34.77 o                         
   0  -1   1        760.70        746.51         6.48 o                         
   1  -1   1         85.31        110.14         1.69 o                         
   2  -1   1        502.51        533.59         5.23 o                         
   3  -1   1          3.11          1.51         0.53 o                         
   4  -1   1       1407.00       1508.04        14.46 o                         
   5  -1   1        281.73        264.99         5.03 o                         
   6  -1   1         79.10         68.85         3.35 o                         
   7  -1   1         39.46         41.28         3.26 o                         
   8  -1   1        125.10        117.10         5.98 o                         
  -9   0   1         52.74         39.53         3.85 o                         
  -8   0   1         78.82         79.31         4.65 o                         
  -7   0   1         77.39         81.09         3.91 o                         
  -6   0   1        337.58        353.32         8.75 o                         
  -5   0   1        414.54        416.79         6.39 o                         
  -4   0   1          5.93         11.35         1.24 o                         
  -3   0   1        482.26        511.64         6.82 o                         
  -2   0   1        268.68        302.96         4.21 o                         
  -1   0   1       3018.59       3400.42        40.37 o                         
   0   0   1       2327.68       2578.45        27.34 o                         
   1   0   1       4934.71       5419.75        46.53 o                         
   2   0   1       6530.58       7052.90        61.06 o                         
   3   0   1        235.49        239.65         4.07 o                         
   4   0   1        244.50        224.93         4.02 o                         
   5   0   1        242.30        219.16         4.36 o                         
   6   0   1          8.78          9.51         1.66 o                         
   7   0   1         44.65         41.66         3.06 o                         
   8   0   1        227.04        252.90         8.39 o                         
   9   0   1        103.58        116.67        10.23 o                         
  -8   1   1         46.68         42.39         3.71 o                         
  -7   1   1          4.82          3.16         1.61 o                         
  -6   1   1        281.20        283.46         6.88 o                         
  -5   1   1        459.96        431.29         9.88 o                         
  -4   1   1       3626.12       3772.49        38.38 o                         
  -3   1   1       3633.94       3631.61        36.27 o                         
  -2   1   1       6415.35       7097.04        61.63 o                         
  -1   1   1       2540.74       2697.78        21.90 o                         
   0   1   1       2762.59       3259.20        50.14 o                         
   1   1   1        662.36        652.38         5.78 o                         
   2   1   1       4614.60       4777.75        45.76 o                         
   3   1   1       1435.87       1519.80        16.33 o                         
   4   1   1         99.81         97.10         2.49 o                         
   5   1   1       1157.33       1191.27        14.62 o                         
   6   1   1         40.96         36.35         3.84 o                         
   7   1   1        111.05        115.32         4.95 o                         
   8   1   1        510.51        571.27        12.32 o                         
   9   1   1         43.35         42.07         6.21 o                         
  -8   2   1         20.74         23.95         3.02 o                         
  -7   2   1          7.35          8.22         2.50 o                         
  -6   2   1        221.45        214.40         6.86 o                         
  -5   2   1        964.06        991.53        15.27 o                         
  -4   2   1        748.11        778.09         8.67 o                         
  -3   2   1        256.81        214.11         3.37 o                         
  -2   2   1       1363.91       1381.65        12.48 o                         
  -1   2   1      13123.74      14415.19       162.84 o                         
   0   2   1      10618.31      13475.51       363.47 o                         
   1   2   1        461.60        483.88         5.04 o                         
   2   2   1         69.44         89.10         1.76 o                         
   3   2   1       1204.35       1178.80        11.75 o                         
   4   2   1        150.97        154.45         3.46 o                         
   5   2   1        230.97        240.76         4.91 o                         
   6   2   1        286.03        280.92         7.35 o                         
   7   2   1        100.46         99.81         6.21 o                         
   8   2   1         10.09          9.11         2.28 o                         
   9   2   1         42.52         40.94         4.32 o                         
  -8   3   1         23.70         23.08         3.41 o                         
  -7   3   1         53.10         46.25         3.69 o                         
  -6   3   1         72.70         73.90         4.25 o                         
  -5   3   1        127.35        113.46         4.77 o                         
  -4   3   1        224.81        220.90         3.97 o                         
  -3   3   1          2.15          4.21         0.68 o                         
  -2   3   1         19.32         24.71         1.17 o                         
  -1   3   1         99.74        112.35         2.04 o                         
   0   3   1        218.30        222.22         3.24 o                         
   1   3   1       1151.61       1260.47        14.89 o                         
   2   3   1        170.41        150.42         2.52 o                         
   3   3   1        261.24        235.00         4.23 o                         
   4   3   1        877.37        893.91         9.90 o                         
   5   3   1          2.46          2.56         0.88 o                         
   6   3   1          4.92          4.81         1.28 o                         
   7   3   1         74.31         54.91         3.66 o                         
   8   3   1         91.07         88.33         4.95 o                         
   9   3   1        121.53        128.71         6.34 o                         
  -7   4   1          6.28          9.10         2.56 o                         
  -6   4   1          9.26          5.89         1.94 o                         
  -5   4   1        352.08        363.49         7.96 o                         
  -4   4   1        143.27        143.22         3.13 o                         
  -3   4   1        204.54        183.98         3.57 o                         
  -2   4   1        399.50        412.07         5.78 o                         
  -1   4   1        634.08        619.08         6.77 o                         
   0   4   1         13.57          6.18         0.69 o                         
   1   4   1        408.00        357.87         5.28 o                         
   2   4   1        113.61        117.35         2.71 o                         
   3   4   1         76.01         81.76         2.11 o                         
   4   4   1       2252.01       2354.84        22.68 o                         
   5   4   1        969.77        943.20        11.12 o                         
   6   4   1        197.68        189.47         4.78 o                         
   7   4   1        373.72        365.07         8.62 o                         
   8   4   1          1.00         -0.59         1.72 o                         
   9   4   1         90.32         89.95         5.55 o                         
  -7   5   1         64.38         71.87         5.08 o                         
  -6   5   1         35.26         36.37         7.33 o                         
  -5   5   1         26.67         24.98         2.50 o                         
  -4   5   1          7.46          2.39         0.89 o                         
  -3   5   1        219.05        203.13         4.00 o                         
  -2   5   1         90.68         78.60         2.24 o                         
  -1   5   1       1402.88       1511.60        13.43 o                         
   0   5   1       1520.58       1631.76        20.92 o                         
   1   5   1       1069.69       1079.46        11.70 o                         
   2   5   1         55.68         39.47         1.95 o                         
   3   5   1        375.92        371.55         6.13 o                         
   4   5   1        721.50        740.08         9.03 o                         
   5   5   1        279.42        262.49         4.80 o                         
   6   5   1        114.63        123.66         4.46 o                         
   7   5   1        102.17         88.28         4.35 o                         
   8   5   1         42.86         38.72         3.79 o                         
   9   5   1        292.83        303.54        14.76 o                         
  -6   6   1         20.53         14.95         2.90 o                         
  -5   6   1        162.58        155.96         5.97 o                         
  -4   6   1        650.44        650.92         9.13 o                         
  -3   6   1        389.71        396.13         5.95 o                         
  -2   6   1        149.78        136.51         2.99 o                         
  -1   6   1        557.21        530.02         6.35 o                         
   0   6   1        791.75        774.17         7.91 o                         
   1   6   1        229.22        215.88         4.12 o                         
   2   6   1        373.78        341.13         5.94 o                         
   3   6   1        156.75        146.68         3.74 o                         
   4   6   1        414.31        407.79         7.06 o                         
   5   6   1       2146.35       2240.90        25.14 o                         
   6   6   1        469.87        481.24         9.65 o                         
   7   6   1        353.41        367.45         9.21 o                         
   8   6   1         14.74         16.39         3.21 o                         
   9   6   1         37.95         40.16         5.10 o                         
  -6   7   1        113.71        118.41         7.08 o                         
  -5   7   1         39.16         41.75         3.83 o                         
  -4   7   1         52.41         51.29         3.32 o                         
  -3   7   1         68.89         72.49         2.97 o                         
  -2   7   1         24.49         21.95         1.61 o                         
  -1   7   1        485.76        472.12         7.16 o                         
   0   7   1        937.42        916.92        11.36 o                         
   1   7   1        654.89        636.25         8.71 o                         
   2   7   1         39.90         35.37         2.92 o                         
   3   7   1        228.02        221.70         5.04 o                         
   4   7   1        521.60        524.52         9.68 o                         
   5   7   1         92.34         98.30         3.64 o                         
   6   7   1        340.93        338.15         8.90 o                         
   7   7   1          4.29          5.31         2.25 o                         
   8   7   1          3.93          6.30         2.71 o                         
   9   7   1         24.30         29.68         5.77 o                         
  -5   8   1          1.25          3.35         2.65 o                         
  -4   8   1        160.51        147.32         6.06 o                         
  -3   8   1          1.11          1.10         1.34 o                         
  -2   8   1          0.94          0.60         1.23 o                         
  -1   8   1         82.56         78.32         3.49 o                         
   0   8   1        252.71        227.76         5.95 o                         
   1   8   1        506.34        504.11         8.06 o                         
   2   8   1         97.93        103.06         3.56 o                         
   3   8   1         24.56         22.64         2.18 o                         
   4   8   1        167.93        151.10         5.35 o                         
   5   8   1          0.94         -0.96         1.51 o                         
   6   8   1          1.26          1.79         2.14 o                         
   7   8   1         26.98         32.46         4.15 o                         
   8   8   1         71.25         57.96        10.42 o                         
  -4   9   1        131.25        124.44         8.34 o                         
  -3   9   1        105.33        107.26         5.47 o                         
  -2   9   1         77.02         76.19         4.52 o                         
  -1   9   1         34.22         33.72         3.39 o                         
   0   9   1          9.09         11.18         2.30 o                         
   1   9   1         42.50         41.44         3.50 o                         
   2   9   1         36.88         32.63         3.24 o                         
   3   9   1         96.31        110.10         4.99 o                         
   4   9   1        245.41        239.78         7.16 o                         
   5   9   1        344.66        363.28         9.18 o                         
   6   9   1        347.74        361.59        10.96 o                         
   7   9   1        102.56        106.82         8.43 o                         
   8   9   1        170.98        175.62        11.03 o                         
  -3  10   1         59.07         73.98         6.45 o                         
  -2  10   1          1.06          1.37         2.05 o                         
  -1  10   1          3.62          1.04         1.94 o                         
   0  10   1        219.47        210.97         7.31 o                         
   1  10   1        285.82        283.16         9.69 o                         
   2  10   1        594.60        590.56        12.31 o                         
   3  10   1        271.68        295.08         8.96 o                         
   4  10   1          1.05          0.96         1.86 o                         
   5  10   1         70.35         79.18         4.91 o                         
   6  10   1        198.45        210.26         8.89 o                         
   7  10   1         54.70         57.72         5.69 o                         
  -1  11   1         13.81         19.38         3.77 o                         
   0  11   1         25.96         25.76         4.28 o                         
   1  11   1         28.10         22.41         3.94 o                         
   2  11   1        293.80        300.64        17.03 o                         
   3  11   1         65.11         64.83         5.92 o                         
   4  11   1        214.02        221.07         7.81 o                         
   5  11   1        135.74        138.52         6.67 o                         
   6  11   1         84.67         77.76         6.43 o                         
   2  12   1         59.89         61.02         6.40 o                         
   3  12   1         81.31         75.32         6.54 o                         
   4  12   1          9.66         11.96         3.44 o                         
  -4 -11   2         33.06         25.19        14.28 o                         
  -3 -11   2          1.77          1.87         2.26 o                         
  -2 -11   2        122.73        109.71         5.79 o                         
  -6 -10   2        207.12        191.37         8.20 o                         
  -5 -10   2         91.71         88.20         5.70 o                         
  -4 -10   2         64.73         63.28         5.03 o                         
  -3 -10   2         89.65         83.49         4.97 o                         
  -2 -10   2         64.64         53.32         4.19 o                         
  -1 -10   2         73.35         76.33         4.72 o                         
   0 -10   2        119.57        114.62         5.44 o                         
   1 -10   2        212.32        203.88         8.00 o                         
  -7  -9   2         95.74         84.24         8.12 o                         
  -6  -9   2         96.17        104.59         5.71 o                         
  -5  -9   2         44.06         49.16         4.34 o                         
  -4  -9   2        238.28        213.93         8.07 o                         
  -3  -9   2        216.75        219.38         6.66 o                         
  -2  -9   2        194.91        187.04        10.65 o                         
  -1  -9   2        103.29        103.54         4.83 o                         
   0  -9   2          1.46          4.24         1.83 o                         
   1  -9   2         19.99         18.08         3.00 o                         
   2  -9   2         57.03         58.16         4.69 o                         
   3  -9   2         28.77         30.27         4.38 o                         
  -8  -8   2         67.99         72.09         9.74 o                         
  -7  -8   2         52.36         55.04         6.68 o                         
  -6  -8   2        132.23        124.00         5.67 o                         
  -5  -8   2        358.58        364.49         9.25 o                         
  -4  -8   2          0.87          3.99         1.74 o                         
  -3  -8   2        124.47        126.38         7.64 o                         
  -2  -8   2          2.06          0.79         1.44 o                         
  -1  -8   2         57.15         54.85         3.37 o                         
   0  -8   2         32.21         34.63         5.22 o                         
   1  -8   2        171.14        178.36         5.55 o                         
   2  -8   2        231.49        235.24         7.43 o                         
   3  -8   2         19.78         20.44         3.09 o                         
   4  -8   2         38.02         28.40         5.89 o                         
  -8  -7   2        135.54        125.93         9.11 o                         
  -7  -7   2        214.92        224.49        10.94 o                         
  -6  -7   2        140.31        134.54         5.44 o                         
  -5  -7   2        231.16        230.26         6.83 o                         
  -4  -7   2          3.28          3.65         1.48 o                         
  -3  -7   2        877.81        916.80        13.49 o                         
  -2  -7   2        371.45        365.60         7.49 o                         
  -1  -7   2         94.45         78.39         3.85 o                         
   0  -7   2         72.34         75.32         3.85 o                         
   1  -7   2          3.81          4.58         1.52 o                         
   2  -7   2        190.54        191.36         4.96 o                         
   3  -7   2        217.60        204.24         5.97 o                         
   4  -7   2         58.53         59.60         4.34 o                         
   5  -7   2          4.77          9.71         3.08 o                         
  -8  -6   2         17.41         21.81         4.96 o                         
  -7  -6   2         33.81         25.43         4.56 o                         
  -6  -6   2          1.95          0.57         1.51 o                         
  -5  -6   2         62.97         57.79         3.41 o                         
  -4  -6   2          1.65          3.25         1.24 o                         
  -3  -6   2        495.27        510.31         8.71 o                         
  -2  -6   2        902.20        907.59        12.72 o                         
  -1  -6   2        415.98        423.45         7.34 o                         
   0  -6   2        138.86        130.87         3.83 o                         
   1  -6   2         21.52         22.20         1.71 o                         
   2  -6   2         63.37         59.06         2.28 o                         
   3  -6   2        159.69        150.18         3.90 o                         
   4  -6   2        242.27        252.00         5.99 o                         
   5  -6   2         49.54         49.92         4.07 o                         
   6  -6   2        118.37        124.94         8.46 o                         
  -9  -5   2          3.36         -2.99         2.99 o                         
  -8  -5   2         56.13         46.77         6.06 o                         
  -7  -5   2         52.71         49.43         4.39 o                         
  -6  -5   2        675.34        656.46        10.45 o                         
  -5  -5   2          1.65          2.16         0.94 o                         
  -4  -5   2          9.94          8.35         1.03 o                         
  -3  -5   2        220.25        192.97         3.57 o                         
  -2  -5   2        777.90        740.57        10.27 o                         
  -1  -5   2         31.05         40.30         2.06 o                         
   0  -5   2          2.87          3.26         0.69 o                         
   1  -5   2         29.35         30.52         1.47 o                         
   2  -5   2         90.46         83.18         2.56 o                         
   3  -5   2        982.16       1002.91        10.78 o                         
   4  -5   2        235.90        230.36         4.80 o                         
   5  -5   2          5.60          4.16         1.72 o                         
   6  -5   2         24.24         31.13         3.55 o                         
  -9  -4   2         58.72         52.57         5.54 o                         
  -8  -4   2        164.29        174.21         7.25 o                         
  -7  -4   2        218.81        226.23         6.73 o                         
  -6  -4   2         38.90         42.03         2.98 o                         
  -5  -4   2        182.10        174.20         3.88 o                         
  -4  -4   2        236.14        202.87         3.88 o                         
  -3  -4   2          2.07          0.72         0.53 o                         
  -2  -4   2       3480.36       3670.55        37.30 o                         
  -1  -4   2       1026.54       1022.07        12.41 o                         
   0  -4   2        340.10        387.08         4.96 o                         
   1  -4   2        551.15        523.35         6.38 o                         
   2  -4   2        198.52        185.93         3.29 o                         
   3  -4   2         75.12         76.52         2.40 o                         
   4  -4   2        521.54        506.24         6.73 o                         
   5  -4   2        143.74        139.17         5.86 o                         
   6  -4   2         94.18         99.01         5.08 o                         
   7  -4   2         53.22         54.72         4.75 o                         
  -9  -3   2         30.74         24.84         3.50 o                         
  -8  -3   2         59.77         63.84         4.43 o                         
  -7  -3   2        524.05        534.68        11.99 o                         
  -6  -3   2        573.52        579.33        10.68 o                         
  -5  -3   2         66.01         55.32         2.23 o                         
  -4  -3   2        697.29        739.18         8.83 o                         
  -3  -3   2          1.84          1.36         0.58 o                         
  -2  -3   2       3012.05       3130.61        28.59 o                         
  -1  -3   2       3493.70       3573.49        35.68 o                         
   0  -3   2       1060.56       1053.11         9.28 o                         
   1  -3   2        866.74        893.83         8.41 o                         
   2  -3   2         25.82         18.11         1.16 o                         
   3  -3   2        271.68        258.30         3.95 o                         
   4  -3   2        206.95        199.79         3.66 o                         
   5  -3   2          6.55          4.19         1.20 o                         
   6  -3   2          3.74          5.18         1.92 o                         
   7  -3   2         37.68         47.70         4.33 o                         
  -9  -2   2        114.35        108.85         6.41 o                         
  -8  -2   2          7.15          4.90         1.83 o                         
  -7  -2   2        363.45        381.15         8.02 o                         
  -6  -2   2        792.52        842.03        12.34 o                         
  -5  -2   2        221.14        204.80         3.77 o                         
  -4  -2   2        537.68        532.62         6.28 o                         
  -3  -2   2        681.48        670.57         6.53 o                         
  -2  -2   2       1024.85       1131.84        10.34 o                         
  -1  -2   2       1044.87       1001.03        11.29 o                         
   0  -2   2        793.53        710.30         6.95 o                         
   1  -2   2         60.62         77.23         1.61 o                         
   2  -2   2        184.84        168.12         2.82 o                         
   3  -2   2        569.47        549.03         6.10 o                         
   4  -2   2         56.77         44.38         1.83 o                         
   5  -2   2         89.42         92.17         3.13 o                         
   6  -2   2        174.06        173.91         6.15 o                         
   7  -2   2        173.61        190.31         7.05 o                         
   8  -2   2         71.77         66.04         8.07 o                         
  -9  -1   2         14.26         16.45         2.83 o                         
  -8  -1   2          6.91          4.49         1.97 o                         
  -7  -1   2         84.51         91.67         4.02 o                         
  -6  -1   2        140.90        144.78         4.44 o                         
  -5  -1   2        162.40        131.63         3.91 o                         
  -4  -1   2        173.75        158.48         4.64 o                         
  -3  -1   2         52.23         52.43         1.52 o                         
  -2  -1   2        279.11        310.19         3.95 o                         
  -1  -1   2       4819.36       5212.95        45.31 o                         
   0  -1   2         31.31         27.25         1.09 o                         
   1  -1   2        770.22        747.79         7.18 o                         
   2  -1   2        838.14        806.39         7.38 o                         
   3  -1   2        276.72        281.32         3.98 o                         
   4  -1   2        341.16        347.78         4.89 o                         
   5  -1   2        330.38        335.76         5.93 o                         
   6  -1   2         23.75         25.68         2.49 o                         
   7  -1   2        540.33        562.47        14.25 o                         
   8  -1   2         64.08         56.16         5.70 o                         
  -9   0   2         75.11         81.53         5.84 o                         
  -8   0   2          1.53         -0.25         1.70 o                         
  -7   0   2         53.62         54.92         3.45 o                         
  -6   0   2        150.25        149.86         4.63 o                         
  -5   0   2       1270.67       1300.41        15.88 o                         
  -4   0   2         13.21         18.15         1.48 o                         
  -3   0   2         20.71         17.09         1.26 o                         
  -2   0   2       2188.42       2485.37        24.84 o                         
  -1   0   2       4189.72       4533.99        39.39 o                         
   0   0   2       5999.21       6301.49        54.06 o                         
   1   0   2        107.35         86.74         1.66 o                         
   2   0   2       1997.73       2063.02        18.98 o                         
   3   0   2       1376.10       1437.87        15.91 o                         
   4   0   2          8.18          8.78         1.18 o                         
   5   0   2         92.88         88.71         3.08 o                         
   6   0   2          0.83          1.93         1.16 o                         
   7   0   2        213.43        218.16         8.89 o                         
   8   0   2          3.33          5.07         2.88 o                         
  -8   1   2          7.57          6.31         2.06 o                         
  -7   1   2          2.78          2.84         1.64 o                         
  -6   1   2          8.32         10.14         2.15 o                         
  -5   1   2        203.07        190.52         4.55 o                         
  -4   1   2        370.26        325.95         5.74 o                         
  -3   1   2        129.16        143.34         3.22 o                         
  -2   1   2       2189.60       2411.43        22.25 o                         
  -1   1   2       7323.80       8123.01        64.51 o                         
   0   1   2       1643.22       1794.67        18.26 o                         
   1   1   2        958.99        931.44         9.11 o                         
   2   1   2          2.18          2.88         0.56 o                         
   3   1   2       1057.30       1013.17        11.73 o                         
   4   1   2        871.38        882.11        11.15 o                         
   5   1   2        509.65        497.46         7.91 o                         
   6   1   2         53.21         50.78         4.21 o                         
   7   1   2          5.86          5.39         1.86 o                         
   8   1   2        295.31        299.38         8.65 o                         
   9   1   2         42.19         43.56         5.28 o                         
  -8   2   2        116.85        124.81         5.47 o                         
  -7   2   2         29.86         26.07         2.91 o                         
  -6   2   2        501.32        504.87        10.42 o                         
  -5   2   2        883.38        879.41        12.68 o                         
  -4   2   2       2031.42       2039.87        22.69 o                         
  -3   2   2        811.79        804.58         9.35 o                         
  -2   2   2       2021.17       2135.18        18.48 o                         
  -1   2   2      10402.40      11821.80       101.11 o                         
   0   2   2        305.86        356.14         4.24 o                         
   1   2   2         34.96         39.18         1.05 o                         
   2   2   2        985.15        973.55         8.93 o                         
   3   2   2        659.98        687.01         8.64 o                         
   4   2   2       1132.78       1229.91        14.42 o                         
   5   2   2        645.55        600.84        11.81 o                         
   6   2   2        315.96        308.85         6.28 o                         
   7   2   2          2.09          1.86         1.59 o                         
   8   2   2        273.39        272.24         8.16 o                         
   9   2   2         50.68         52.40         5.70 o                         
  -8   3   2        218.65        239.68        13.24 o                         
  -7   3   2         52.81         60.81         5.33 o                         
  -6   3   2        638.58        683.91        12.92 o                         
  -5   3   2         17.16         23.56         2.23 o                         
  -4   3   2        114.99        105.01         2.65 o                         
  -3   3   2         13.54          6.96         0.75 o                         
  -2   3   2        123.27        101.70         1.95 o                         
  -1   3   2       1671.84       1939.23        16.90 o                         
   0   3   2         38.08         54.65         1.26 o                         
   1   3   2        295.75        324.88         4.47 o                         
   2   3   2         67.55         57.76         2.05 o                         
   3   3   2       4783.74       5284.38        46.78 o                         
   4   3   2        866.11        837.76        10.87 o                         
   5   3   2        222.49        207.85         5.63 o                         
   6   3   2        151.30        140.16         4.97 o                         
   7   3   2        493.13        504.80        10.50 o                         
   8   3   2        201.12        195.23         6.86 o                         
   9   3   2         61.12         55.95         4.89 o                         
  -7   4   2          0.56         -0.28         2.23 o                         
  -6   4   2          3.89          2.57         1.92 o                         
  -5   4   2         31.61         26.48         2.44 o                         
  -4   4   2         14.34         19.13         1.72 o                         
  -3   4   2         92.88         78.40         2.32 o                         
  -2   4   2       2040.44       2124.70        17.91 o                         
  -1   4   2        160.47        217.82         3.88 o                         
   0   4   2        598.81        666.21         8.07 o                         
   1   4   2         60.08         42.49         1.57 o                         
   2   4   2        330.24        383.78         4.40 o                         
   3   4   2        135.94        186.35         3.33 o                         
   4   4   2        414.30        372.33         5.45 o                         
   5   4   2         19.47         13.43         1.57 o                         
   6   4   2        328.19        318.22         9.31 o                         
   7   4   2        118.78        130.83         5.18 o                         
   8   4   2         39.36         43.37         3.86 o                         
   9   4   2        100.19        107.91         5.88 o                         
  -7   5   2         44.04         56.45         5.91 o                         
  -6   5   2         57.98         56.18         4.75 o                         
  -5   5   2        223.63        222.14         7.44 o                         
  -4   5   2          0.92          0.61         0.91 o                         
  -3   5   2         10.80          5.81         0.90 o                         
  -2   5   2          7.18         10.75         1.00 o                         
  -1   5   2        484.16        492.89         6.74 o                         
   0   5   2       1046.49       1222.70        15.01 o                         
   1   5   2        491.46        494.07         7.65 o                         
   2   5   2        351.96        329.01         5.49 o                         
   3   5   2        159.91        157.28         3.08 o                         
   4   5   2       1245.38       1301.64        13.98 o                         
   5   5   2        206.23        187.96         4.53 o                         
   6   5   2        353.20        366.77         7.08 o                         
   7   5   2         38.11         40.52         3.46 o                         
   8   5   2         58.44         63.14         4.67 o                         
   9   5   2        347.04        366.91        11.74 o                         
  -6   6   2         23.43         16.68         3.10 o                         
  -5   6   2        399.53        411.07         9.93 o                         
  -4   6   2        233.78        247.02         8.10 o                         
  -3   6   2         46.42         38.02         1.86 o                         
  -2   6   2        398.20        432.06         5.40 o                         
  -1   6   2        445.70        454.95         5.59 o                         
   0   6   2        544.51        534.65         8.44 o                         
   1   6   2        430.95        405.36         6.55 o                         
   2   6   2        481.99        479.63         7.37 o                         
   3   6   2        122.28        121.62         3.44 o                         
   4   6   2        445.92        442.78         7.62 o                         
   5   6   2       1222.93       1239.47        15.70 o                         
   6   6   2         28.49         39.22         4.10 o                         
   7   6   2        747.87        781.32        13.83 o                         
   8   6   2         18.85         22.98         3.69 o                         
   9   6   2         57.41         64.17         6.49 o                         
  -6   7   2         96.85         92.94         5.51 o                         
  -5   7   2        345.08        346.28         9.41 o                         
  -4   7   2         78.51         80.27         3.88 o                         
  -3   7   2         31.51         38.03         2.33 o                         
  -2   7   2        186.92        178.03         5.09 o                         
  -1   7   2        236.53        213.11         4.12 o                         
   0   7   2       1033.74       1016.51        13.28 o                         
   1   7   2       1029.30       1026.15        13.28 o                         
   2   7   2        279.81        270.68         5.48 o                         
   3   7   2        237.21        227.51         5.08 o                         
   4   7   2        528.90        538.67        10.71 o                         
   5   7   2        870.71        885.52        12.60 o                         
   6   7   2         91.75        101.23         4.54 o                         
   7   7   2        332.71        313.24         8.24 o                         
   8   7   2         39.28         37.27         4.52 o                         
   9   7   2         98.11        104.91         9.81 o                         
  -5   8   2         32.24         23.03         4.75 o                         
  -4   8   2        253.79        256.79         7.89 o                         
  -3   8   2         27.82         33.59         3.06 o                         
  -2   8   2          6.67          7.55         1.60 o                         
  -1   8   2         15.02         17.53         2.08 o                         
   0   8   2        513.84        510.48        10.07 o                         
   1   8   2        758.09        760.21        12.42 o                         
   2   8   2        870.86        876.24        12.39 o                         
   3   8   2        366.61        356.97         6.95 o                         
   4   8   2         31.77         26.56         2.37 o                         
   5   8   2        140.37        135.37         4.49 o                         
   6   8   2         15.26          8.69         2.21 o                         
   7   8   2         13.01         12.83         2.48 o                         
   8   8   2         30.03         31.23         4.71 o                         
  -4   9   2         95.12         89.84         5.43 o                         
  -3   9   2         90.08         83.67         5.67 o                         
  -2   9   2         42.74         44.53         3.04 o                         
  -1   9   2         88.31         81.70         4.62 o                         
   0   9   2          7.45          6.34         1.81 o                         
   1   9   2         31.31         24.15         2.86 o                         
   2   9   2        143.73        122.91         4.33 o                         
   3   9   2        133.64        131.16         5.47 o                         
   4   9   2         79.26         72.64         4.72 o                         
   5   9   2         23.72         22.69         2.82 o                         
   6   9   2        134.20        136.89         6.88 o                         
   7   9   2         45.98         56.35         6.69 o                         
   8   9   2         66.08         73.30         8.07 o                         
  -3  10   2         56.75         52.24         5.77 o                         
  -2  10   2          6.20          3.44         2.38 o                         
  -1  10   2          1.12          0.19         2.30 o                         
   0  10   2         45.88         44.83         4.64 o                         
   1  10   2        248.57        239.52         8.83 o                         
   2  10   2        271.56        268.65         9.33 o                         
   3  10   2        335.76        369.91         9.32 o                         
   4  10   2        229.79        233.37         7.37 o                         
   5  10   2        136.61        139.26         6.03 o                         
   6  10   2        102.52         97.40         6.42 o                         
   7  10   2         12.33         10.45         3.35 o                         
  -1  11   2        127.91        133.83        10.83 o                         
   0  11   2         69.99         66.84         5.93 o                         
   1  11   2         76.76         69.74         7.13 o                         
   2  11   2         61.55         54.92         5.37 o                         
   3  11   2         71.09         83.02         6.08 o                         
   4  11   2        362.25        371.28        11.79 o                         
   5  11   2        226.95        230.82         8.02 o                         
   6  11   2        131.90        122.56        19.10 o                         
   1  12   2         67.49         63.61         6.32 o                         
   2  12   2         25.87         29.14         8.68 o                         
   3  12   2        125.12        132.54         7.78 o                         
   4  12   2         45.00         38.97         5.00 o                         
  -5 -10   3         16.37         14.01         3.46 o                         
  -4 -10   3        149.75        131.87         8.43 o                         
  -3 -10   3         76.88         71.53         4.76 o                         
  -2 -10   3          0.54          2.89         2.18 o                         
  -1 -10   3         18.37         21.15         3.57 o                         
   0 -10   3         38.20         41.08         4.57 o                         
  -6  -9   3         70.18         73.82         5.23 o                         
  -5  -9   3          1.29          0.95         2.41 o                         
  -4  -9   3        194.22        206.64         7.96 o                         
  -3  -9   3        350.24        348.45         8.61 o                         
  -2  -9   3        207.15        179.65         6.23 o                         
  -1  -9   3        219.24        218.74         7.17 o                         
   0  -9   3         79.03         66.24         5.99 o                         
   1  -9   3         22.90         25.29         4.27 o                         
   2  -9   3        127.58        129.96         8.21 o                         
  -7  -8   3         23.44         28.70         5.57 o                         
  -6  -8   3        103.12         96.73         5.47 o                         
  -5  -8   3        209.13        219.27         7.35 o                         
  -4  -8   3         68.19         69.71         4.05 o                         
  -3  -8   3        254.51        250.37         7.59 o                         
  -2  -8   3         29.51         28.23         2.93 o                         
  -1  -8   3          1.05         -1.40         1.59 o                         
   0  -8   3          0.65         -0.15         1.72 o                         
   1  -8   3         95.67         98.77         5.23 o                         
   2  -8   3        104.32         89.78         5.25 o                         
   3  -8   3        139.12        133.21         6.27 o                         
  -8  -7   3         69.21         58.67         7.27 o                         
  -7  -7   3        144.74        154.55         9.44 o                         
  -6  -7   3         27.62         30.88         3.92 o                         
  -5  -7   3          6.65          4.63         1.97 o                         
  -4  -7   3        107.96        117.15         4.53 o                         
  -3  -7   3        288.07        289.81         6.92 o                         
  -2  -7   3        324.09        331.57         8.14 o                         
  -1  -7   3         81.61         74.44         4.00 o                         
   0  -7   3         14.16         15.42         2.31 o                         
   1  -7   3          0.68          0.72         1.29 o                         
   2  -7   3         88.93         87.97         4.76 o                         
   3  -7   3        237.35        243.63         6.81 o                         
   4  -7   3         23.39         17.52         3.13 o                         
  -8  -6   3        178.05        168.80        12.24 o                         
  -7  -6   3        171.29        163.73         9.23 o                         
  -6  -6   3          1.48          0.11         1.93 o                         
  -5  -6   3        143.06        134.46         6.21 o                         
  -4  -6   3         57.48         52.95         3.08 o                         
  -3  -6   3        273.33        255.56         8.43 o                         
  -2  -6   3        540.22        492.11        11.89 o                         
  -1  -6   3        248.58        242.81         7.12 o                         
   0  -6   3        216.21        220.48         4.86 o                         
   1  -6   3         72.40         66.19         3.48 o                         
   2  -6   3        222.76        220.54         5.36 o                         
   3  -6   3         21.82         23.32         2.68 o                         
   4  -6   3          0.69          0.39         1.85 o                         
   5  -6   3        169.52        174.53         7.19 o                         
  -8  -5   3          4.64          6.07         3.52 o                         
  -7  -5   3        182.70        196.08         8.90 o                         
  -6  -5   3        104.57         94.16         4.39 o                         
  -5  -5   3        336.55        330.72         6.74 o                         
  -4  -5   3         63.28         62.88         3.01 o                         
  -3  -5   3         96.92         91.80         2.93 o                         
  -2  -5   3        923.94        928.20        12.57 o                         
  -1  -5   3         30.80         26.44         1.93 o                         
   0  -5   3        148.30        133.39         4.24 o                         
   1  -5   3         90.51         87.73         2.67 o                         
   2  -5   3        147.48        149.56         5.38 o                         
   3  -5   3        600.86        626.06         8.60 o                         
   4  -5   3        188.72        185.07         4.95 o                         
   5  -5   3        177.64        187.92         5.60 o                         
   6  -5   3         92.76         88.94         4.83 o                         
  -9  -4   3         12.48         12.18         4.76 o                         
  -8  -4   3         57.88         76.46         5.87 o                         
  -7  -4   3        155.68        140.77         8.79 o                         
  -6  -4   3        172.11        173.47         6.82 o                         
  -5  -4   3          0.88          2.04         0.90 o                         
  -4  -4   3          2.54          2.07         0.74 o                         
  -3  -4   3         61.11         49.19         2.09 o                         
  -2  -4   3         63.74         41.22         2.49 o                         
  -1  -4   3       1120.38       1059.45        13.14 o                         
   0  -4   3        402.43        390.53         5.12 o                         
   1  -4   3        241.25        224.81         4.20 o                         
   2  -4   3         59.22         60.95         3.37 o                         
   3  -4   3         80.24         63.75         2.20 o                         
   4  -4   3         67.57         65.34         2.99 o                         
   5  -4   3         10.30          8.13         1.81 o                         
   6  -4   3        296.31        306.82        12.54 o                         
   7  -4   3         16.83         22.31         4.30 o                         
  -9  -3   3          2.19          0.79         2.38 o                         
  -8  -3   3        245.28        263.86         8.03 o                         
  -7  -3   3         15.41         18.63         2.60 o                         
  -6  -3   3        872.67        844.60        11.03 o                         
  -5  -3   3        207.56        192.73         4.42 o                         
  -4  -3   3          4.48          3.28         0.67 o                         
  -3  -3   3         91.49         93.40         2.35 o                         
  -2  -3   3       1910.26       1988.78        21.62 o                         
  -1  -3   3       1420.35       1377.25        15.72 o                         
   0  -3   3        326.35        284.16         4.97 o                         
   1  -3   3       1993.93       2040.47        19.91 o                         
   2  -3   3        199.32        183.08         3.12 o                         
   3  -3   3        332.77        355.15         4.66 o                         
   4  -3   3        443.85        428.81         6.35 o                         
   5  -3   3         34.01         26.85         2.56 o                         
   6  -3   3         89.23         96.85         6.70 o                         
   7  -3   3         18.76          9.35         3.16 o                         
  -9  -2   3          3.74          4.01         2.51 o                         
  -8  -2   3         86.76         87.38         4.47 o                         
  -7  -2   3        141.91        143.04         4.86 o                         
  -6  -2   3        301.99        303.51         7.85 o                         
  -5  -2   3       1147.59       1152.79        13.18 o                         
  -4  -2   3       1069.74       1081.01        10.93 o                         
  -3  -2   3        860.36        818.25         9.19 o                         
  -2  -2   3        864.26        869.48         9.37 o                         
  -1  -2   3        987.54       1002.89        11.75 o                         
   0  -2   3        102.43        127.69         2.21 o                         
   1  -2   3        120.79        102.98         2.11 o                         
   2  -2   3       1542.02       1528.40        14.42 o                         
   3  -2   3        196.34        189.79         5.05 o                         
   4  -2   3        289.35        263.98         4.47 o                         
   5  -2   3         10.23         14.81         2.11 o                         
   6  -2   3         46.23         53.11         4.61 o                         
   7  -2   3         87.09         95.34         6.34 o                         
   8  -2   3         37.90         44.81         5.44 o                         
  -9  -1   3         34.80         38.64         3.82 o                         
  -8  -1   3         32.61         33.63         3.31 o                         
  -7  -1   3        287.28        297.72         7.11 o                         
  -6  -1   3        215.63        205.11         5.33 o                         
  -5  -1   3        134.10        118.78         3.55 o                         
  -4  -1   3         20.16         18.26         1.48 o                         
  -3  -1   3          9.01          3.45         0.68 o                         
  -2  -1   3        481.51        472.03         5.65 o                         
  -1  -1   3        762.56        807.53         8.44 o                         
   0  -1   3         69.90         56.33         1.31 o                         
   1  -1   3        188.98        163.16         2.78 o                         
   2  -1   3        739.86        721.29         8.11 o                         
   3  -1   3         55.84         50.96         1.75 o                         
   4  -1   3        800.68        841.86        10.01 o                         
   5  -1   3        119.06        119.99         3.83 o                         
   6  -1   3         22.49         22.01         2.94 o                         
   7  -1   3        249.53        276.56        12.99 o                         
   8  -1   3        140.81        148.74        11.99 o                         
  -9   0   3         94.37        102.35         5.39 o                         
  -8   0   3         23.47         17.42         2.67 o                         
  -7   0   3        117.80        124.11         4.77 o                         
  -6   0   3        224.67        237.18         6.58 o                         
  -5   0   3        351.87        326.24         7.11 o                         
  -4   0   3         79.86         71.48         3.33 o                         
  -3   0   3       2069.02       2050.95        21.76 o                         
  -2   0   3         26.94         19.91         0.97 o                         
  -1   0   3         66.96         89.14         1.82 o                         
   0   0   3        424.78        418.26         4.75 o                         
   1   0   3         32.35         25.51         1.16 o                         
   2   0   3       1848.94       1967.76        17.23 o                         
   3   0   3       3750.42       4050.15        39.89 o                         
   4   0   3        686.34        679.27         9.46 o                         
   5   0   3        185.37        158.89         4.75 o                         
   6   0   3          8.17          6.37         1.55 o                         
   7   0   3        123.94        121.63         8.20 o                         
   8   0   3         36.11         38.16         4.89 o                         
  -8   1   3          0.70         -0.74         1.78 o                         
  -7   1   3         87.45         89.01         6.05 o                         
  -6   1   3         40.11         44.92         3.29 o                         
  -5   1   3        212.44        201.28         6.44 o                         
  -4   1   3          1.39          2.38         0.85 o                         
  -3   1   3         57.63         40.35         1.76 o                         
  -2   1   3       1397.96       1449.96        14.31 o                         
  -1   1   3       2151.57       2303.32        19.43 o                         
   0   1   3          3.63          5.13         0.84 o                         
   1   1   3        682.22        730.66         7.81 o                         
   2   1   3         16.14          8.04         0.66 o                         
   3   1   3       2316.21       2463.53        25.55 o                         
   4   1   3         17.14         12.72         1.32 o                         
   5   1   3        957.84        965.40        12.80 o                         
   6   1   3        129.98        119.54         3.99 o                         
   7   1   3        241.90        241.56         8.74 o                         
   8   1   3        218.09        216.75         9.02 o                         
   9   1   3         51.57         47.64         5.72 o                         
  -8   2   3          5.46          5.78         2.50 o                         
  -7   2   3         17.15         18.76         3.65 o                         
  -6   2   3         42.29         32.45         3.18 o                         
  -5   2   3        262.02        263.61         5.76 o                         
  -4   2   3        171.71        160.77         4.55 o                         
  -3   2   3       1158.48       1222.08        19.26 o                         
  -2   2   3       7071.20       7569.00        61.08 o                         
  -1   2   3        570.24        549.50         6.01 o                         
   0   2   3       3002.73       3313.75        29.52 o                         
   1   2   3        960.74        995.76         9.94 o                         
   2   2   3         38.23         53.35         1.40 o                         
   3   2   3       3040.35       3153.11        31.94 o                         
   4   2   3        176.60        162.64         3.74 o                         
   5   2   3        152.03        153.41         4.02 o                         
   6   2   3          3.03          4.94         1.27 o                         
   7   2   3        501.23        499.47        10.57 o                         
   8   2   3         42.37         44.04         7.07 o                         
   9   2   3          4.89          5.33         4.67 o                         
  -8   3   3         78.41         68.98         5.19 o                         
  -7   3   3        189.95        181.79        12.48 o                         
  -6   3   3        933.19        981.63        19.00 o                         
  -5   3   3        507.32        486.55         8.57 o                         
  -4   3   3        942.65        918.41        11.32 o                         
  -3   3   3        450.82        430.75         5.56 o                         
  -2   3   3        351.63        306.78         4.38 o                         
  -1   3   3       1100.04       1136.80        12.81 o                         
   0   3   3        540.62        517.00         6.16 o                         
   1   3   3        702.74        740.31         7.58 o                         
   2   3   3          2.83          6.50         0.63 o                         
   3   3   3       2054.47       2229.89        21.21 o                         
   4   3   3       1785.89       1835.27        20.37 o                         
   5   3   3        692.05        709.83        10.22 o                         
   6   3   3        479.88        474.08         8.40 o                         
   7   3   3          3.75          4.05         1.70 o                         
   8   3   3        140.39        136.99         5.91 o                         
   9   3   3          2.15          1.72         2.83 o                         
  -7   4   3         22.07         26.98         4.12 o                         
  -6   4   3         58.47         55.89         4.87 o                         
  -5   4   3         22.43         28.86         3.43 o                         
  -4   4   3          1.52          0.86         0.89 o                         
  -3   4   3          1.05          1.26         0.68 o                         
  -2   4   3         21.54         48.09         3.46 o                         
  -1   4   3       4172.51       4832.56        37.24 o                         
   0   4   3       2348.34       2708.11        31.05 o                         
   1   4   3        432.44        485.34         5.48 o                         
   2   4   3        301.05        278.49         3.82 o                         
   3   4   3        375.54        438.12         5.37 o                         
   4   4   3        175.95        174.19         3.28 o                         
   5   4   3          2.23          3.02         0.99 o                         
   6   4   3        309.13        280.16         8.65 o                         
   7   4   3         15.67         18.00         2.24 o                         
   8   4   3        160.42        165.69         6.48 o                         
   9   4   3         11.85         11.56         3.67 o                         
  -7   5   3          1.50          3.98         2.64 o                         
  -6   5   3        322.49        332.41        10.91 o                         
  -5   5   3        207.47        211.13         6.05 o                         
  -4   5   3          4.80          3.43         1.41 o                         
  -3   5   3         11.63         16.60         1.37 o                         
  -2   5   3        124.72        134.24         2.89 o                         
  -1   5   3        685.36        785.95         8.55 o                         
   0   5   3        726.02        818.66         8.69 o                         
   1   5   3         14.47          5.78         0.71 o                         
   2   5   3        350.39        402.48         5.92 o                         
   3   5   3        453.02        457.06         5.71 o                         
   4   5   3        752.92        705.43         8.78 o                         
   5   5   3          1.15          2.25         1.01 o                         
   6   5   3        795.70        817.04        12.04 o                         
   7   5   3         16.01         10.02         1.84 o                         
   8   5   3        143.55        154.82         6.25 o                         
   9   5   3        211.42        222.95        13.18 o                         
  -6   6   3          2.10          1.25         2.17 o                         
  -5   6   3         94.84         82.20         4.75 o                         
  -4   6   3         39.59         44.52         3.09 o                         
  -3   6   3         31.44         39.41         2.58 o                         
  -2   6   3        269.52        275.67         5.30 o                         
  -1   6   3        229.28        273.95         4.76 o                         
   0   6   3        769.48        801.54         9.37 o                         
   1   6   3        124.91        126.58         3.28 o                         
   2   6   3        359.43        367.79         6.24 o                         
   3   6   3        198.70        194.32         3.57 o                         
   4   6   3        572.13        584.16         7.85 o                         
   5   6   3        200.06        193.45         5.61 o                         
   6   6   3        256.94        259.56         6.90 o                         
   7   6   3        372.14        408.78         9.42 o                         
   8   6   3        103.11         94.46         6.07 o                         
   9   6   3        125.28        118.73         9.33 o                         
  -6   7   3         47.44         40.45         4.32 o                         
  -5   7   3        246.47        230.34         7.70 o                         
  -4   7   3         95.14        104.68         4.45 o                         
  -3   7   3         53.26         58.99         3.26 o                         
  -2   7   3         65.42         67.18         2.85 o                         
  -1   7   3        213.54        215.61         4.64 o                         
   0   7   3        697.04        754.70        12.31 o                         
   1   7   3        566.31        585.65         8.82 o                         
   2   7   3        127.01        108.39         3.99 o                         
   3   7   3        352.98        354.54         6.60 o                         
   4   7   3        504.41        529.70         8.74 o                         
   5   7   3         71.99         69.24         4.20 o                         
   6   7   3        127.52        127.43         5.08 o                         
   7   7   3        104.33        122.70         5.35 o                         
   8   7   3         12.93         18.84         4.08 o                         
   9   7   3        164.27        169.79         8.50 o                         
  -5   8   3        110.74        112.93         6.83 o                         
  -4   8   3        365.05        352.88         9.50 o                         
  -3   8   3         52.84         48.63         3.90 o                         
  -2   8   3         75.38         82.22         3.85 o                         
  -1   8   3        150.79        160.06         6.52 o                         
   0   8   3        120.54        108.61         4.39 o                         
   1   8   3        365.44        341.85         7.74 o                         
   2   8   3       1184.79       1243.16        15.93 o                         
   3   8   3       1017.99       1030.11        14.03 o                         
   4   8   3        427.04        427.52         7.95 o                         
   5   8   3        597.23        585.25         9.97 o                         
   6   8   3         12.68         10.79         2.19 o                         
   7   8   3         99.38        101.07         5.06 o                         
   8   8   3         37.46         29.66         4.23 o                         
  -4   9   3         67.70         63.77         4.96 o                         
  -3   9   3         32.53         39.94         4.02 o                         
  -2   9   3        279.57        299.28         7.48 o                         
  -1   9   3        564.16        622.92        11.09 o                         
   0   9   3        197.29        195.21         6.23 o                         
   1   9   3        154.57        153.15         5.41 o                         
   2   9   3          5.58          6.28         1.67 o                         
   3   9   3          5.18          3.29         1.43 o                         
   4   9   3         14.38         19.19         2.19 o                         
   5   9   3        128.11        119.90         5.17 o                         
   6   9   3          1.09          2.77         1.91 o                         
   7   9   3         40.74         39.01         3.94 o                         
   8   9   3         80.85         89.31         8.75 o                         
  -3  10   3         43.22         39.36         4.29 o                         
  -2  10   3          2.46          3.07         1.93 o                         
  -1  10   3         16.99         14.94         2.46 o                         
   0  10   3          4.04          4.95         1.97 o                         
   1  10   3         63.13         50.68         5.04 o                         
   2  10   3         27.88         27.01         4.59 o                         
   3  10   3        229.87        219.22        12.99 o                         
   4  10   3         45.77         45.39         3.89 o                         
   5  10   3        174.23        183.43         6.57 o                         
   6  10   3         16.53         18.79         3.66 o                         
   7  10   3          5.31          8.03         3.17 o                         
  -2  11   3          9.84          9.42         3.61 o                         
  -1  11   3        127.02        111.67         7.16 o                         
   0  11   3        121.26        125.70         7.18 o                         
   1  11   3         65.22         63.46         5.73 o                         
   2  11   3        158.73        145.43         7.53 o                         
   3  11   3          4.36          1.84         3.70 o                         
   4  11   3        322.63        312.48        10.77 o                         
   5  11   3        276.39        270.29         9.90 o                         
   6  11   3        105.94        104.85         7.00 o                         
   0  12   3        219.85        208.08         9.95 o                         
   1  12   3        114.78        113.98         7.36 o                         
   2  12   3         58.72         55.83         6.82 o                         
   3  12   3         23.95         22.26         7.22 o                         
   4  12   3         55.60         63.16         5.80 o                         
   5  12   3         98.73         87.34         8.47 o                         
  -3 -10   4        123.69        140.08         7.16 o                         
  -2 -10   4         21.21         24.25         3.84 o                         
  -6  -9   4         15.37         11.98         4.92 o                         
  -5  -9   4          1.43         -1.17         2.04 o                         
  -4  -9   4         78.32         70.38         4.68 o                         
  -3  -9   4         69.46         73.93         4.89 o                         
  -2  -9   4        112.54        105.59         6.69 o                         
  -1  -9   4        105.30         94.26        12.46 o                         
   0  -9   4         76.15         72.49         6.41 o                         
   1  -9   4         68.11         60.71         6.01 o                         
  -7  -8   4         38.83         44.62         6.60 o                         
  -6  -8   4        103.11         90.17         6.33 o                         
  -5  -8   4         94.90         97.66         4.89 o                         
  -4  -8   4        286.18        265.94         7.34 o                         
  -3  -8   4        558.30        561.25        10.92 o                         
  -2  -8   4         32.86         37.19         3.85 o                         
  -1  -8   4         49.38         52.19         5.07 o                         
   0  -8   4         33.64         38.84         4.79 o                         
   1  -8   4         30.76         28.71         4.32 o                         
   2  -8   4        188.73        185.68         8.07 o                         
   3  -8   4          3.56          3.91         2.90 o                         
  -7  -7   4        104.06        115.67         8.99 o                         
  -6  -7   4        100.32         90.60         8.80 o                         
  -5  -7   4         11.87         10.39         2.18 o                         
  -4  -7   4         13.01          7.46         1.94 o                         
  -3  -7   4        366.06        390.16         8.40 o                         
  -2  -7   4         72.39         85.51         4.49 o                         
  -1  -7   4         58.65         52.29         3.77 o                         
   0  -7   4        237.16        257.50         8.89 o                         
   1  -7   4          0.69          1.02         1.82 o                         
   2  -7   4        115.55        128.83         6.12 o                         
   3  -7   4         24.24         25.14         3.94 o                         
   4  -7   4         34.32         35.23         4.09 o                         
  -8  -6   4        153.98        179.00        15.63 o                         
  -7  -6   4        106.80        101.12         7.90 o                         
  -6  -6   4          3.04          2.20         2.18 o                         
  -5  -6   4         91.84         83.41         5.03 o                         
  -4  -6   4          5.38          1.18         1.49 o                         
  -3  -6   4        123.18        119.96         4.87 o                         
  -2  -6   4        214.21        193.58         6.41 o                         
  -1  -6   4         69.15         65.33         4.19 o                         
   0  -6   4        117.56        114.58         4.01 o                         
   1  -6   4        160.92        163.61         5.23 o                         
   2  -6   4          0.63         -0.24         1.40 o                         
   3  -6   4          0.56          2.95         1.72 o                         
   4  -6   4         12.53          4.10         3.58 o                         
   5  -6   4          2.81          5.68         2.68 o                         
  -8  -5   4         12.00          9.68         8.31 o                         
  -7  -5   4        133.02        143.61         7.26 o                         
  -6  -5   4        306.33        308.42         8.92 o                         
  -5  -5   4         31.59         27.66         2.79 o                         
  -4  -5   4        233.99        231.02         5.03 o                         
  -3  -5   4        291.88        276.68         6.04 o                         
  -2  -5   4        564.30        554.28         9.18 o                         
  -1  -5   4         46.30         44.64         2.47 o                         
   0  -5   4        102.56         92.18         3.04 o                         
   1  -5   4         75.34         68.50         3.49 o                         
   2  -5   4          0.73          1.22         1.40 o                         
   3  -5   4        880.70        925.92        14.08 o                         
   4  -5   4         32.55         31.19         3.49 o                         
   5  -5   4        310.91        325.60         9.51 o                         
   6  -5   4         84.33         86.42         6.91 o                         
  -8  -4   4         81.86         86.16         6.21 o                         
  -7  -4   4        296.85        294.24         9.64 o                         
  -6  -4   4         30.26         29.77         3.04 o                         
  -5  -4   4         19.16         18.92         2.13 o                         
  -4  -4   4        251.17        246.80         4.90 o                         
  -3  -4   4         55.34         44.63         2.39 o                         
  -2  -4   4        389.12        380.78         6.87 o                         
  -1  -4   4        184.19        162.13         4.10 o                         
   0  -4   4        341.75        333.04         6.19 o                         
   1  -4   4        762.92        786.63        11.00 o                         
   2  -4   4        638.70        638.99         9.52 o                         
   3  -4   4        417.68        435.27         7.43 o                         
   4  -4   4         23.80         18.31         2.32 o                         
   5  -4   4         72.82         74.87         4.05 o                         
   6  -4   4         74.27         71.46         5.12 o                         
  -9  -3   4          5.30         12.69         6.04 o                         
  -8  -3   4         13.97         14.86         6.31 o                         
  -7  -3   4        156.17        164.08         5.92 o                         
  -6  -3   4         49.71         44.55         2.80 o                         
  -5  -3   4         33.53         31.05         2.22 o                         
  -4  -3   4        392.85        357.22         4.88 o                         
  -3  -3   4         10.37         12.96         1.15 o                         
  -2  -3   4        294.66        275.63         5.34 o                         
  -1  -3   4         23.71         18.90         1.62 o                         
   0  -3   4         38.74         38.76         1.49 o                         
   1  -3   4        850.32        825.51        10.40 o                         
   2  -3   4        393.91        353.90         5.18 o                         
   3  -3   4        457.87        449.61         8.42 o                         
   4  -3   4         60.52         58.91         3.17 o                         
   5  -3   4          3.36          2.92         1.59 o                         
   6  -3   4        108.13        103.18         9.13 o                         
   7  -3   4         46.59         47.29         4.78 o                         
  -9  -2   4         19.91         13.94         2.78 o                         
  -8  -2   4         25.37         25.22         3.71 o                         
  -7  -2   4         13.36         14.71         2.23 o                         
  -6  -2   4        218.88        204.76         4.80 o                         
  -5  -2   4         86.51         86.07         2.88 o                         
  -4  -2   4        678.28        666.73         7.65 o                         
  -3  -2   4       3826.58       3918.51        39.72 o                         
  -2  -2   4        109.34        114.19         2.81 o                         
  -1  -2   4        319.74        308.20         4.39 o                         
   0  -2   4        418.77        400.79         5.90 o                         
   1  -2   4        235.39        245.04         4.02 o                         
   2  -2   4        611.77        608.43         6.46 o                         
   3  -2   4        424.04        409.05         6.50 o                         
   4  -2   4        138.15        119.11         4.05 o                         
   5  -2   4        122.79        110.68         4.73 o                         
   6  -2   4        276.71        281.83        13.90 o                         
   7  -2   4          5.61          3.53         3.08 o                         
  -9  -1   4          1.09         -0.76         2.55 o                         
  -8  -1   4        303.37        300.80         7.80 o                         
  -7  -1   4        174.69        176.78         5.50 o                         
  -6  -1   4        384.73        380.65         8.93 o                         
  -5  -1   4        402.61        378.47         6.89 o                         
  -4  -1   4        170.27        146.40         3.10 o                         
  -3  -1   4         66.01         52.12         2.41 o                         
  -2  -1   4        659.48        632.41         7.45 o                         
  -1  -1   4        641.82        624.79         7.20 o                         
   0  -1   4        162.23        165.74         2.76 o                         
   1  -1   4        184.82        151.71         3.32 o                         
   2  -1   4        621.66        570.79         7.44 o                         
   3  -1   4          2.29          3.78         0.72 o                         
   4  -1   4        394.67        358.13         7.00 o                         
   5  -1   4         45.33         40.64         3.22 o                         
   6  -1   4         28.30         34.65         5.59 o                         
   7  -1   4        112.60        100.06         9.81 o                         
   8  -1   4         54.06         46.13         5.40 o                         
  -8   0   4         74.81         71.77         4.45 o                         
  -7   0   4        102.25         98.53         4.41 o                         
  -6   0   4          1.87          3.11         1.26 o                         
  -5   0   4        238.81        231.81         5.24 o                         
  -4   0   4        142.49        146.92         3.75 o                         
  -3   0   4        960.70        959.96        10.42 o                         
  -2   0   4        568.30        519.52         7.86 o                         
  -1   0   4        147.44        154.36         2.75 o                         
   0   0   4        137.45        157.78         3.74 o                         
   1   0   4        622.00        698.87         9.10 o                         
   2   0   4       5662.44       5997.74        53.43 o                         
   3   0   4        334.80        346.54         4.67 o                         
   4   0   4       1079.87       1114.48        13.94 o                         
   5   0   4        213.52        203.96         5.89 o                         
   6   0   4         51.40         47.82         3.53 o                         
   7   0   4        191.21        181.30         7.96 o                         
   8   0   4          1.76          3.70         2.79 o                         
  -8   1   4         12.92          6.58         2.42 o                         
  -7   1   4        228.14        233.58         8.24 o                         
  -6   1   4         54.84         47.30         3.38 o                         
  -5   1   4         14.59         14.44         1.72 o                         
  -4   1   4          6.98          3.08         0.92 o                         
  -3   1   4         22.73         13.63         1.30 o                         
  -2   1   4       1446.12       1412.98        14.02 o                         
  -1   1   4       3808.83       3931.20        32.52 o                         
   0   1   4        843.48        860.97         8.24 o                         
   1   1   4        182.82        188.76         2.92 o                         
   2   1   4        819.35        880.14         8.75 o                         
   3   1   4         99.97         84.56         2.56 o                         
   4   1   4        155.43        167.61         3.92 o                         
   5   1   4        616.23        615.26         9.77 o                         
   6   1   4         91.44         88.02         4.19 o                         
   7   1   4        113.58        122.58         6.57 o                         
   8   1   4        165.79        165.99        15.23 o                         
  -8   2   4          0.41          0.37         2.28 o                         
  -7   2   4         23.32         33.54         4.32 o                         
  -6   2   4         36.18         39.31         3.52 o                         
  -5   2   4          8.15         11.73         1.61 o                         
  -4   2   4         39.53         35.30         2.05 o                         
  -3   2   4        137.17        138.06         3.12 o                         
  -2   2   4        226.46        236.24         3.43 o                         
  -1   2   4       1857.71       1823.17        17.30 o                         
   0   2   4         85.39         73.91         1.76 o                         
   1   2   4        219.31        236.32         3.67 o                         
   2   2   4         79.50         65.72         1.77 o                         
   3   2   4        714.18        736.54         7.90 o                         
   4   2   4        124.70        122.82         3.37 o                         
   5   2   4        422.04        394.60         7.07 o                         
   6   2   4         97.94         99.13         5.29 o                         
   7   2   4        115.59        126.37         5.36 o                         
   8   2   4         63.54         59.20         5.61 o                         
   9   2   4         21.79         22.32         4.42 o                         
  -8   3   4          0.38          1.21         3.31 o                         
  -7   3   4         52.47         47.89         5.10 o                         
  -6   3   4        889.11        876.96        24.30 o                         
  -5   3   4        193.84        203.20         8.31 o                         
  -4   3   4        315.26        297.90         5.45 o                         
  -3   3   4        362.68        348.13         5.14 o                         
  -2   3   4        717.80        719.41         8.21 o                         
  -1   3   4       3446.37       3621.36        36.23 o                         
   0   3   4        476.07        452.04         6.50 o                         
   1   3   4         33.00         32.22         1.31 o                         
   2   3   4        455.94        502.66         6.27 o                         
   3   3   4       2318.28       2475.36        21.80 o                         
   4   3   4         11.59          9.24         1.10 o                         
   5   3   4       1402.00       1423.08        17.37 o                         
   6   3   4         99.80         86.30         4.32 o                         
   7   3   4          0.91          2.03         1.74 o                         
   8   3   4         84.44         94.27         7.02 o                         
   9   3   4          1.32          4.21         3.15 o                         
  -7   4   4        281.14        296.29        10.65 o                         
  -6   4   4        283.07        276.55         9.61 o                         
  -5   4   4        250.57        243.94         7.48 o                         
  -4   4   4          9.28          5.20         1.47 o                         
  -3   4   4         19.95         19.66         1.53 o                         
  -2   4   4       2462.28       2534.00        24.16 o                         
  -1   4   4        265.01        270.51         4.89 o                         
   0   4   4       1030.94       1149.06        13.31 o                         
   1   4   4       2627.18       2840.39        26.43 o                         
   2   4   4        864.98        930.85        10.59 o                         
   3   4   4        773.10        758.52         8.27 o                         
   4   4   4        379.50        343.62         4.96 o                         
   5   4   4         21.42         21.41         1.88 o                         
   6   4   4         22.65         19.41         2.06 o                         
   7   4   4        442.36        466.44        11.53 o                         
   8   4   4        216.52        228.74        12.61 o                         
   9   4   4         35.55         31.94         4.83 o                         
  -7   5   4          1.45          2.10         3.02 o                         
  -6   5   4        109.81        135.69         7.18 o                         
  -5   5   4        140.60        134.21         4.93 o                         
  -4   5   4         72.33         74.35         3.53 o                         
  -3   5   4        253.20        262.73         8.47 o                         
  -2   5   4        308.07        282.76         5.54 o                         
  -1   5   4         16.73         15.39         1.45 o                         
   0   5   4        153.21        157.76         2.70 o                         
   1   5   4         68.86         48.44         1.55 o                         
   2   5   4         91.77         66.91         1.91 o                         
   3   5   4        141.28        120.86         2.66 o                         
   4   5   4        243.61        205.57         3.53 o                         
   5   5   4          0.97          1.17         1.07 o                         
   6   5   4         75.38         74.23         3.37 o                         
   7   5   4         16.20         16.45         2.46 o                         
   8   5   4        157.62        164.00         6.47 o                         
   9   5   4         59.72         78.10         7.88 o                         
  -6   6   4          0.94         -0.54         2.03 o                         
  -5   6   4         70.27         75.46         4.12 o                         
  -4   6   4         75.36         69.59         4.13 o                         
  -3   6   4         77.25         68.10         3.68 o                         
  -2   6   4         63.25         76.98         2.86 o                         
  -1   6   4         17.41         14.49         1.38 o                         
   0   6   4        119.11        108.38         3.28 o                         
   1   6   4         20.37         25.25         1.76 o                         
   2   6   4       1110.57       1123.10        11.44 o                         
   3   6   4         18.07         14.44         1.26 o                         
   4   6   4        261.45        248.86         4.30 o                         
   5   6   4         75.21         75.44         3.08 o                         
   6   6   4        115.65        108.47         4.82 o                         
   7   6   4        278.07        294.94         7.95 o                         
   8   6   4        476.84        491.63        17.18 o                         
   9   6   4        145.42        164.36        10.56 o                         
  -6   7   4         42.85         43.42         6.08 o                         
  -5   7   4        148.78        152.34         5.79 o                         
  -4   7   4         39.82         42.97         3.58 o                         
  -3   7   4         20.05         16.83         2.52 o                         
  -2   7   4         62.88         65.24         2.89 o                         
  -1   7   4         50.71         56.90         2.52 o                         
   0   7   4        490.26        555.64        13.13 o                         
   1   7   4        772.01        816.36        11.77 o                         
   2   7   4        129.03        115.20         3.23 o                         
   3   7   4        670.19        668.93        10.87 o                         
   4   7   4        741.39        749.00        11.02 o                         
   5   7   4         19.40         17.78         2.05 o                         
   6   7   4        149.11        148.20         5.49 o                         
   7   7   4         29.00         29.59         3.19 o                         
   8   7   4         69.49         70.11         5.09 o                         
  -5   8   4         47.13         40.39         5.12 o                         
  -4   8   4        146.13        136.30         7.04 o                         
  -3   8   4        153.30        155.99         6.17 o                         
  -2   8   4        264.16        268.19         7.23 o                         
  -1   8   4         92.06        110.87         4.24 o                         
   0   8   4         44.22         42.55         2.87 o                         
   1   8   4         11.39         18.14         2.34 o                         
   2   8   4         86.69         89.15         4.91 o                         
   3   8   4        900.91        912.75        12.79 o                         
   4   8   4        586.63        597.90        10.56 o                         
   5   8   4        210.85        213.82         6.44 o                         
   6   8   4         20.64         22.95         3.16 o                         
   7   8   4         31.54         32.83         3.44 o                         
   8   8   4         27.35         27.68         4.81 o                         
  -4   9   4         20.34         30.12         5.26 o                         
  -3   9   4         45.48         44.35         4.30 o                         
  -2   9   4        129.60        137.18         5.21 o                         
  -1   9   4        886.87       1090.91        16.09 o                         
   0   9   4        382.03        440.44        10.77 o                         
   1   9   4        939.51       1054.89        15.32 o                         
   2   9   4         31.36         23.55         2.64 o                         
   3   9   4         88.74         80.20         4.10 o                         
   4   9   4        414.83        409.50         9.20 o                         
   5   9   4         36.08         36.85         3.41 o                         
   6   9   4         76.87         72.87         4.55 o                         
   7   9   4         86.87         84.10         5.05 o                         
   8   9   4         58.11         74.40         5.18 o                         
  -3  10   4        168.77        157.00         7.52 o                         
  -2  10   4         26.81         31.00         3.73 o                         
  -1  10   4        164.21        180.38         9.10 o                         
   0  10   4          2.02          3.79         1.83 o                         
   1  10   4         19.70         16.62         2.39 o                         
   2  10   4          9.02          2.64         2.14 o                         
   3  10   4         59.33         54.14         3.98 o                         
   4  10   4        163.76        158.45         5.93 o                         
   5  10   4        170.01        177.45         5.88 o                         
   6  10   4         22.92         20.76         3.02 o                         
   7  10   4         41.59         46.64         9.32 o                         
  -2  11   4         30.52         24.93         3.63 o                         
  -1  11   4         76.23         78.01         4.73 o                         
   0  11   4         33.86         29.99         4.18 o                         
   1  11   4          9.20          6.48         2.63 o                         
   2  11   4          2.85         -0.80         2.28 o                         
   3  11   4          2.20         -1.54         2.18 o                         
   4  11   4        102.23         99.08        10.68 o                         
   5  11   4        247.87        228.70         9.11 o                         
   6  11   4         52.73         49.45         6.66 o                         
   0  12   4        391.37        395.29        11.51 o                         
   1  12   4         57.23         53.82         5.13 o                         
   2  12   4         77.79         79.79         7.59 o                         
   3  12   4        105.11         92.26         6.62 o                         
   4  12   4         23.40         29.19         4.50 o                         
   5  12   4         40.22         34.73         9.08 o                         
  -4  -9   5         71.98         79.58         5.02 o                         
  -3  -9   5          7.39         13.09         3.17 o                         
  -2  -9   5         13.54         12.04         3.21 o                         
  -1  -9   5         79.29         77.11         6.53 o                         
   0  -9   5         19.72         11.67         3.82 o                         
  -6  -8   5         12.42         13.01         3.72 o                         
  -5  -8   5         49.41         56.99         4.32 o                         
  -4  -8   5        149.49        145.25         5.82 o                         
  -3  -8   5        169.56        180.00         6.33 o                         
  -2  -8   5        144.46        141.54         7.57 o                         
  -1  -8   5        117.66        111.56         7.12 o                         
   0  -8   5         10.83         16.50         3.72 o                         
   1  -8   5        118.07        113.22         7.39 o                         
   2  -8   5         58.16         52.23         4.91 o                         
  -7  -7   5        136.56        137.51        10.94 o                         
  -6  -7   5        145.66        135.20        12.00 o                         
  -5  -7   5         33.65         40.04         4.07 o                         
  -4  -7   5        169.76        166.37         9.60 o                         
  -3  -7   5         55.21         60.03         4.25 o                         
  -2  -7   5        122.36        112.62         6.51 o                         
  -1  -7   5        131.43        137.19         6.97 o                         
   0  -7   5        167.34        180.27         7.99 o                         
   1  -7   5         22.92         28.18         3.65 o                         
   2  -7   5        151.26        155.67         6.69 o                         
   3  -7   5         15.93         15.48         3.74 o                         
  -7  -6   5         56.97         53.95        10.35 o                         
  -6  -6   5         35.06         32.99         4.11 o                         
  -5  -6   5          9.90         12.56         2.67 o                         
  -4  -6   5         33.87         36.63         3.57 o                         
  -3  -6   5        184.80        187.93         6.26 o                         
  -2  -6   5          1.19          0.37         1.45 o                         
  -1  -6   5         40.61         46.07         3.77 o                         
   0  -6   5        259.65        264.20         7.56 o                         
   1  -6   5         71.32         72.27         3.92 o                         
   2  -6   5        423.75        435.32         9.34 o                         
   3  -6   5          9.44          6.65         2.11 o                         
   4  -6   5         11.11          5.42         3.31 o                         
  -8  -5   5          5.82          2.13         3.36 o                         
  -7  -5   5          5.54          8.98         3.83 o                         
  -6  -5   5          9.15         10.42         2.37 o                         
  -5  -5   5        385.83        402.02        13.83 o                         
  -4  -5   5          6.04          5.65         1.61 o                         
  -3  -5   5        327.73        302.99         7.75 o                         
  -2  -5   5        169.03        158.10         4.95 o                         
  -1  -5   5         54.97         40.21         2.69 o                         
   0  -5   5        137.83        138.23         4.64 o                         
   1  -5   5          1.08          2.56         1.68 o                         
   2  -5   5          2.90          4.08         1.64 o                         
   3  -5   5          5.82          4.40         1.96 o                         
   4  -5   5          1.75         -1.93         1.93 o                         
   5  -5   5         88.40         92.64         5.75 o                         
  -8  -4   5         95.78         96.16        10.59 o                         
  -7  -4   5        135.54        131.68         7.20 o                         
  -6  -4   5         38.33         45.98         3.64 o                         
  -5  -4   5        301.29        301.15         7.64 o                         
  -4  -4   5        109.84        111.76         4.67 o                         
  -3  -4   5        168.67        165.67         4.57 o                         
  -2  -4   5         25.49         26.18         2.22 o                         
  -1  -4   5         60.94         54.82         2.84 o                         
   0  -4   5        103.64         94.11         3.05 o                         
   1  -4   5       1466.43       1494.86        20.12 o                         
   2  -4   5        461.48        480.38        10.01 o                         
   3  -4   5        293.97        295.22         9.88 o                         
   4  -4   5         58.57         61.10         4.36 o                         
   5  -4   5         84.33         84.79         5.71 o                         
   6  -4   5        104.10        109.89         6.74 o                         
  -8  -3   5         67.36         80.33        13.74 o                         
  -7  -3   5          8.53          8.02         2.88 o                         
  -6  -3   5        187.42        179.86         6.06 o                         
  -5  -3   5        173.35        176.84         5.60 o                         
  -4  -3   5        128.58        116.86         3.73 o                         
  -3  -3   5        272.73        253.83         5.46 o                         
  -2  -3   5        419.03        398.57         7.73 o                         
  -1  -3   5         84.01         83.84         2.93 o                         
   0  -3   5         60.42         51.86         2.39 o                         
   1  -3   5       1430.37       1458.47        18.11 o                         
   2  -3   5         10.35         11.24         1.53 o                         
   3  -3   5        568.24        572.74         8.79 o                         
   4  -3   5         82.86         78.56         3.80 o                         
   5  -3   5         65.67         67.59         3.94 o                         
   6  -3   5         33.26         30.80         3.33 o                         
  -8  -2   5         31.81         26.92         3.56 o                         
  -7  -2   5         49.21         48.42         3.93 o                         
  -6  -2   5          6.81          3.12         1.32 o                         
  -5  -2   5         11.38         10.66         1.62 o                         
  -4  -2   5        271.55        256.73         5.31 o                         
  -3  -2   5        752.98        703.69         8.76 o                         
  -2  -2   5        903.36        925.07        10.55 o                         
  -1  -2   5        389.79        376.80         5.59 o                         
   0  -2   5          9.24          7.95         1.07 o                         
   1  -2   5        109.32        108.21         3.12 o                         
   2  -2   5        585.09        579.89         8.87 o                         
   3  -2   5        312.60        330.00         5.99 o                         
   4  -2   5         79.21         75.16         3.55 o                         
   5  -2   5         47.92         47.88         3.32 o                         
   6  -2   5         70.96         63.57         4.06 o                         
   7  -2   5         42.13         40.27         4.46 o                         
  -8  -1   5         28.50         29.87         3.26 o                         
  -7  -1   5        388.46        410.79         8.68 o                         
  -6  -1   5        221.64        213.06         5.56 o                         
  -5  -1   5         61.03         55.73         2.77 o                         
  -4  -1   5        812.94        820.81        11.21 o                         
  -3  -1   5        217.59        186.09         5.70 o                         
  -2  -1   5       1175.02       1169.32        12.52 o                         
  -1  -1   5        165.62        134.75         2.80 o                         
   0  -1   5         86.87         97.62         2.13 o                         
   1  -1   5        170.11        169.96         4.05 o                         
   2  -1   5        494.14        452.14         7.91 o                         
   3  -1   5        116.61         88.32         2.84 o                         
   4  -1   5         84.70         69.80         3.34 o                         
   5  -1   5          4.92          3.88         1.53 o                         
   6  -1   5          9.43         10.46         2.14 o                         
   7  -1   5         29.87         36.10         4.99 o                         
  -8   0   5        121.57        121.13         6.02 o                         
  -7   0   5        137.98        134.07         6.56 o                         
  -6   0   5        132.94        137.98         4.50 o                         
  -5   0   5          4.35          3.04         1.19 o                         
  -4   0   5          3.83          4.09         1.12 o                         
  -3   0   5       1702.15       1696.69        17.17 o                         
  -2   0   5       1309.70       1260.02        13.19 o                         
  -1   0   5        392.29        429.32         5.72 o                         
   0   0   5          4.68          1.60         0.51 o                         
   1   0   5        129.00        139.48         3.33 o                         
   2   0   5         37.98         45.58         2.03 o                         
   3   0   5        328.13        304.75         5.24 o                         
   4   0   5        647.17        638.94        10.25 o                         
   5   0   5          1.94          0.96         1.21 o                         
   6   0   5        273.12        288.10         7.30 o                         
   7   0   5         91.20         82.99         5.29 o                         
   8   0   5          0.79         -1.45         2.32 o                         
  -8   1   5         40.55         36.74         4.09 o                         
  -7   1   5        152.37        154.02         7.13 o                         
  -6   1   5        197.72        194.42         5.47 o                         
  -5   1   5         15.49         13.04         2.44 o                         
  -4   1   5         72.74         61.24         4.01 o                         
  -3   1   5         13.99         10.72         1.05 o                         
  -2   1   5        549.02        535.42         6.74 o                         
  -1   1   5       1552.34       1525.09        15.31 o                         
   0   1   5       1234.50       1309.57        12.18 o                         
   1   1   5        405.39        435.98         5.54 o                         
   2   1   5        962.11       1025.16        12.50 o                         
   3   1   5        211.83        205.64         3.43 o                         
   4   1   5        211.09        206.60         6.68 o                         
   5   1   5        202.08        208.64         5.56 o                         
   6   1   5         17.01         17.11         2.32 o                         
   7   1   5        156.17        173.72         6.65 o                         
   8   1   5         56.63         46.93         5.46 o                         
  -8   2   5         40.06         42.56         5.39 o                         
  -7   2   5        151.72        146.68         8.05 o                         
  -6   2   5         22.81         25.79         3.03 o                         
  -5   2   5         31.00         29.90         2.43 o                         
  -4   2   5         66.45         58.76         2.61 o                         
  -3   2   5        203.90        179.41         3.75 o                         
  -2   2   5        978.23        956.08         9.72 o                         
  -1   2   5        606.52        600.70         6.65 o                         
   0   2   5        199.75        202.26         3.78 o                         
   1   2   5         17.77         15.57         1.07 o                         
   2   2   5       1794.27       1908.61        18.62 o                         
   3   2   5        503.71        461.50         5.80 o                         
   4   2   5        297.15        306.53         7.65 o                         
   5   2   5        114.00        109.73         3.94 o                         
   6   2   5         93.97        102.97         5.72 o                         
   7   2   5        699.02        733.76        15.44 o                         
   8   2   5        209.01        210.18         9.18 o                         
  -8   3   5         11.63         -0.15         5.14 o                         
  -7   3   5          6.17          2.49         2.58 o                         
  -6   3   5         72.13         91.95         5.73 o                         
  -5   3   5         19.60         22.01         2.70 o                         
  -4   3   5        248.61        241.75         5.71 o                         
  -3   3   5        396.03        396.16         7.31 o                         
  -2   3   5         21.29         16.38         1.04 o                         
  -1   3   5       1220.89       1243.01        14.44 o                         
   0   3   5         17.41          9.62         0.92 o                         
   1   3   5        346.53        352.31         5.02 o                         
   2   3   5        261.22        264.96         4.27 o                         
   3   3   5        335.10        325.16         5.27 o                         
   4   3   5          2.40          2.64         0.72 o                         
   5   3   5         85.47         73.54         2.79 o                         
   6   3   5        513.04        532.18        11.00 o                         
   7   3   5         69.48         68.09         4.80 o                         
   8   3   5         58.92         59.67         5.61 o                         
  -7   4   5        208.06        204.73        11.70 o                         
  -6   4   5        267.91        254.44         9.38 o                         
  -5   4   5        377.44        403.75         8.44 o                         
  -4   4   5         27.58         23.86         2.33 o                         
  -3   4   5        566.05        540.82         8.99 o                         
  -2   4   5        350.03        321.70         5.79 o                         
  -1   4   5        781.61        787.78        10.38 o                         
   0   4   5         51.51         37.42         1.84 o                         
   1   4   5        936.51        995.77        10.99 o                         
   2   4   5       2506.09       2724.52        25.84 o                         
   3   4   5        524.78        512.83         6.95 o                         
   4   4   5         32.25         28.28         1.51 o                         
   5   4   5         37.63         33.92         2.17 o                         
   6   4   5         80.95         71.85         3.16 o                         
   7   4   5         74.60         83.60         4.67 o                         
   8   4   5         75.35         77.39         5.95 o                         
   9   4   5         44.98         43.69         6.42 o                         
  -7   5   5          0.37          0.30         2.66 o                         
  -6   5   5        128.40        135.35         7.22 o                         
  -5   5   5        194.78        210.28         6.18 o                         
  -4   5   5         95.16         95.89         5.03 o                         
  -3   5   5        641.81        642.92        10.45 o                         
  -2   5   5         26.68         24.82         2.04 o                         
  -1   5   5        810.23        843.28        11.26 o                         
   0   5   5        773.00        829.62        10.87 o                         
   1   5   5        354.08        353.57         6.20 o                         
   2   5   5         79.47         65.07         2.80 o                         
   3   5   5       1203.15       1218.88        13.42 o                         
   4   5   5         48.12         36.63         1.77 o                         
   5   5   5        118.84        118.48         3.50 o                         
   6   5   5        336.56        352.46         8.48 o                         
   7   5   5         24.44         19.63         4.38 o                         
   8   5   5         27.78         19.19         3.74 o                         
   9   5   5         59.92         58.96        23.94 o                         
  -6   6   5          7.04          7.98         2.71 o                         
  -5   6   5        107.34        101.25         4.68 o                         
  -4   6   5         35.72         29.74         2.98 o                         
  -3   6   5          1.09         11.74         2.06 o                         
  -2   6   5        958.45       1029.27        13.85 o                         
  -1   6   5        104.26        100.89         3.34 o                         
   0   6   5         44.65         43.96         2.06 o                         
   1   6   5         96.48        126.16         3.80 o                         
   2   6   5        199.45        190.81         3.65 o                         
   3   6   5        100.68         93.74         2.64 o                         
   4   6   5        118.07         96.10         2.69 o                         
   5   6   5         88.70         86.76         3.39 o                         
   6   6   5         26.36         17.37         2.29 o                         
   7   6   5        196.37        201.37         6.70 o                         
   8   6   5        178.55        195.98         8.41 o                         
  -6   7   5         21.52         15.98         3.27 o                         
  -5   7   5         42.87         38.26         3.62 o                         
  -4   7   5         20.37         21.29         3.41 o                         
  -3   7   5         21.14         13.71         2.42 o                         
  -2   7   5        418.96        448.84         8.32 o                         
  -1   7   5         10.49         11.92         1.59 o                         
   0   7   5         53.31         53.08         2.79 o                         
   1   7   5         23.91         23.05         2.16 o                         
   2   7   5        254.51        231.24         5.45 o                         
   3   7   5        883.52        898.14        11.34 o                         
   4   7   5        622.10        591.97        10.69 o                         
   5   7   5        262.51        262.64         7.00 o                         
   6   7   5        104.55         86.94         8.03 o                         
   7   7   5         85.16         76.28         5.23 o                         
   8   7   5        112.62        116.42         5.84 o                         
  -5   8   5          0.84          0.77         2.32 o                         
  -4   8   5         81.73         88.50         5.38 o                         
  -3   8   5         46.44         44.81         4.60 o                         
  -2   8   5        735.28        893.17        32.12 o                         
  -1   8   5        265.26        299.08         7.81 o                         
   0   8   5        131.89        138.94         4.65 o                         
   1   8   5         97.21         77.84         3.54 o                         
   2   8   5        213.87        222.84         6.57 o                         
   3   8   5        473.80        471.53         8.67 o                         
   4   8   5        277.78        266.31         5.92 o                         
   5   8   5        315.57        297.70         7.74 o                         
   6   8   5         28.78         21.83         2.79 o                         
   7   8   5          4.00          3.09         1.99 o                         
   8   8   5         52.19         53.38         4.58 o                         
  -4   9   5         33.25         34.80         4.80 o                         
  -3   9   5         10.77         11.41         3.20 o                         
  -2   9   5        122.04        134.78         9.40 o                         
  -1   9   5        300.19        382.60         8.46 o                         
   0   9   5        134.98        149.18         6.31 o                         
   1   9   5        690.04        760.38        12.41 o                         
   2   9   5         77.65         81.88         4.61 o                         
   3   9   5        129.70        130.89         4.68 o                         
   4   9   5        161.91        153.87         5.04 o                         
   5   9   5         34.17         44.94         3.49 o                         
   6   9   5         27.00         23.39         3.02 o                         
   7   9   5         16.92         16.66         2.97 o                         
   8   9   5         94.78        111.48         6.19 o                         
  -3  10   5        152.03        157.51         8.13 o                         
  -2  10   5        252.41        290.30         9.08 o                         
  -1  10   5        442.48        559.92        13.69 o                         
   0  10   5        109.83        115.92         4.93 o                         
   1  10   5         44.30         48.53         3.63 o                         
   2  10   5          1.30          0.77         1.53 o                         
   3  10   5        170.52        182.46         8.44 o                         
   4  10   5        259.54        262.89         7.00 o                         
   5  10   5        128.37        119.79         7.57 o                         
   6  10   5         97.26         98.32         6.23 o                         
   7  10   5         90.93        100.20         5.69 o                         
  -2  11   5         19.56          9.35         3.55 o                         
  -1  11   5        124.05        136.49         5.85 o                         
   0  11   5          3.08          2.62         2.02 o                         
   1  11   5         71.03         74.21         5.09 o                         
   2  11   5         18.85         16.58         2.60 o                         
   3  11   5         22.85         11.05         2.33 o                         
   4  11   5        112.50        104.15         4.88 o                         
   5  11   5         46.67         48.87         4.33 o                         
   6  11   5         67.04         80.54         7.78 o                         
   0  12   5         51.45         54.06         5.29 o                         
   1  12   5         73.23         76.55         5.77 o                         
   2  12   5        106.17         99.05         6.21 o                         
   3  12   5         52.57         46.58         6.08 o                         
   4  12   5         63.78         58.64         5.07 o                         
   5  12   5          1.77          0.56         2.81 o                         
  -5  -8   6          3.46          2.67         2.59 o                         
  -4  -8   6         57.40         59.27         5.15 o                         
  -3  -8   6         64.68         65.73         6.28 o                         
  -2  -8   6         14.21         17.47         3.83 o                         
  -1  -8   6         76.08         78.16         6.59 o                         
   0  -8   6         31.10         29.04         4.69 o                         
   1  -8   6        116.57        118.09         9.21 o                         
  -6  -7   6        136.76        141.76         9.52 o                         
  -5  -7   6         61.28         67.39         5.91 o                         
  -4  -7   6        109.17        104.19         5.29 o                         
  -3  -7   6         97.98         96.90         6.52 o                         
  -2  -7   6         14.02         18.09         3.61 o                         
  -1  -7   6         99.68         94.01        10.80 o                         
   0  -7   6        284.95        302.46        10.66 o                         
   1  -7   6         40.69         37.62         4.15 o                         
   2  -7   6         43.14         48.13         5.93 o                         
  -7  -6   6         59.22         61.00         5.82 o                         
  -6  -6   6         60.93         69.75         5.77 o                         
  -5  -6   6        114.65        114.92         8.64 o                         
  -4  -6   6        244.75        265.35         7.89 o                         
  -3  -6   6         11.34         11.91         2.48 o                         
  -2  -6   6         34.58         29.55         3.85 o                         
  -1  -6   6         53.87         53.29         4.30 o                         
   0  -6   6         78.40         87.40         5.04 o                         
   1  -6   6        317.17        347.40         8.43 o                         
   2  -6   6        240.81        241.14         7.21 o                         
   3  -6   6         36.38         26.79         3.72 o                         
   4  -6   6         23.83         24.07         6.65 o                         
  -7  -5   6          0.85         -1.21         2.55 o                         
  -6  -5   6         48.36         49.90         6.08 o                         
  -5  -5   6          1.57          1.56         1.87 o                         
  -4  -5   6        379.42        417.39         8.49 o                         
  -3  -5   6         55.85         65.34         3.57 o                         
  -2  -5   6        103.59        102.93         4.37 o                         
  -1  -5   6         78.33         87.75         4.70 o                         
   0  -5   6        174.78        183.91         5.68 o                         
   1  -5   6          9.18          9.20         2.03 o                         
   2  -5   6          6.27          4.72         1.88 o                         
   3  -5   6          1.01         -1.54         2.18 o                         
   4  -5   6         14.41          7.34         3.40 o                         
  -8  -4   6         54.66         60.24         5.92 o                         
  -7  -4   6         36.33         33.90         4.95 o                         
  -6  -4   6         86.71         92.83         4.93 o                         
  -5  -4   6          5.08          4.75         1.98 o                         
  -4  -4   6        119.87        108.84         5.67 o                         
  -3  -4   6        275.23        277.72         6.36 o                         
  -2  -4   6         57.78         47.08         2.96 o                         
  -1  -4   6         80.83         69.31         5.15 o                         
   0  -4   6          7.60          7.95         2.20 o                         
   1  -4   6          7.25          4.00         1.68 o                         
   2  -4   6        230.88        244.67         6.55 o                         
   3  -4   6        246.52        241.64         7.43 o                         
   4  -4   6          6.00          5.65         2.92 o                         
   5  -4   6         43.57         39.77         4.39 o                         
  -8  -3   6         80.32         81.20         6.44 o                         
  -7  -3   6         64.93         72.18         5.49 o                         
  -6  -3   6         12.42          4.67         2.66 o                         
  -5  -3   6        322.11        353.95         8.49 o                         
  -4  -3   6        127.84        120.43         4.68 o                         
  -3  -3   6        359.39        354.44         7.23 o                         
  -2  -3   6        478.54        457.42         8.06 o                         
  -1  -3   6         23.43         23.35         2.02 o                         
   0  -3   6        247.85        256.98         5.99 o                         
   1  -3   6        530.20        522.74         9.21 o                         
   2  -3   6        490.85        492.85        10.18 o                         
   3  -3   6        380.36        387.50         9.07 o                         
   4  -3   6         87.92         87.09         4.95 o                         
   5  -3   6         73.61         72.52         5.04 o                         
   6  -3   6         64.94         67.31         7.78 o                         
  -8  -2   6        145.62        142.91         9.43 o                         
  -7  -2   6         37.99         39.22         4.59 o                         
  -6  -2   6         21.54         18.33         2.73 o                         
  -5  -2   6         63.62         55.66         3.66 o                         
  -4  -2   6          9.92          5.66         1.65 o                         
  -3  -2   6       1541.69       1560.81        18.71 o                         
  -2  -2   6        215.14        198.10         4.72 o                         
  -1  -2   6        542.16        537.88         8.45 o                         
   0  -2   6         22.31         24.34         1.64 o                         
   1  -2   6        481.37        490.93         8.09 o                         
   2  -2   6        231.01        229.79         5.30 o                         
   3  -2   6         66.01         68.43         3.90 o                         
   4  -2   6        101.78        106.47         4.85 o                         
   5  -2   6         11.73         14.87         2.34 o                         
   6  -2   6        253.53        242.03         7.34 o                         
   7  -2   6         44.47         53.02        10.73 o                         
  -8  -1   6         59.60         51.90         5.32 o                         
  -7  -1   6         26.22         29.40         3.41 o                         
  -6  -1   6          9.69         10.31         1.85 o                         
  -5  -1   6        477.22        478.27         8.51 o                         
  -4  -1   6        101.50        100.24         3.60 o                         
  -3  -1   6        204.96        191.22         3.91 o                         
  -2  -1   6        180.66        159.22         3.43 o                         
  -1  -1   6        176.30        189.79         3.65 o                         
   0  -1   6          8.62          7.98         0.98 o                         
   1  -1   6       1136.64       1189.04        14.74 o                         
   2  -1   6        268.94        261.58         6.79 o                         
   3  -1   6         31.10         32.27         2.26 o                         
   4  -1   6        203.89        202.05         5.67 o                         
   5  -1   6        112.82        109.83         4.65 o                         
   6  -1   6         47.45         49.38         4.68 o                         
   7  -1   6         30.59         32.80         5.41 o                         
  -8   0   6        113.81        107.25         5.81 o                         
  -7   0   6        318.02        303.57        10.35 o                         
  -6   0   6         28.85         30.78         2.77 o                         
  -5   0   6         79.23         80.59         3.41 o                         
  -4   0   6        141.83        140.84         4.00 o                         
  -3   0   6        284.23        268.07         4.68 o                         
  -2   0   6        924.65        908.07        10.53 o                         
  -1   0   6        504.10        463.50         6.35 o                         
   0   0   6        179.89        153.77         2.85 o                         
   1   0   6         97.67        119.20         3.28 o                         
   2   0   6        228.42        190.82         4.43 o                         
   3   0   6         15.45         13.92         1.63 o                         
   4   0   6          7.57          7.31         1.53 o                         
   5   0   6        147.76        136.85         4.97 o                         
   6   0   6         99.63        104.81         4.82 o                         
   7   0   6         97.12        108.68         5.24 o                         
  -8   1   6          6.98          4.41         3.16 o                         
  -7   1   6        197.30        198.96         8.24 o                         
  -6   1   6        147.55        147.92         5.62 o                         
  -5   1   6          0.62          0.65         1.12 o                         
  -4   1   6        234.28        221.43         5.13 o                         
  -3   1   6        266.04        262.99         5.27 o                         
  -2   1   6        129.13        111.00         2.78 o                         
  -1   1   6         34.09         48.45         1.84 o                         
   0   1   6        568.89        513.45         6.60 o                         
   1   1   6        325.65        311.03         5.55 o                         
   2   1   6        609.68        591.35         8.72 o                         
   3   1   6         93.53         80.59         2.95 o                         
   4   1   6         21.09         15.58         1.90 o                         
   5   1   6        164.01        157.39         5.07 o                         
   6   1   6         59.17         57.19         3.72 o                         
   7   1   6         30.60         34.74         3.45 o                         
   8   1   6         10.93         19.96         3.54 o                         
  -8   2   6         29.21         28.44         5.10 o                         
  -7   2   6         25.44         22.12         4.90 o                         
  -6   2   6        151.00        171.52         6.26 o                         
  -5   2   6         22.24         22.72         3.34 o                         
  -4   2   6         83.08         75.49         3.06 o                         
  -3   2   6        152.91        137.37         3.70 o                         
  -2   2   6       1524.59       1602.60        15.23 o                         
  -1   2   6          3.04          2.85         0.70 o                         
   0   2   6        162.70        167.93         4.19 o                         
   1   2   6       2120.11       2295.83        22.12 o                         
   2   2   6        148.50        140.66         4.81 o                         
   3   2   6        167.80        151.15         3.84 o                         
   4   2   6        258.20        228.88         5.55 o                         
   5   2   6          4.13          5.47         1.59 o                         
   6   2   6        183.08        199.31         6.01 o                         
   7   2   6        269.04        278.47         8.03 o                         
   8   2   6        135.89        153.45         7.20 o                         
  -7   3   6          5.71         -1.15         2.68 o                         
  -6   3   6        225.19        232.96         7.37 o                         
  -5   3   6          4.89          3.13         1.72 o                         
  -4   3   6        424.29        436.54         9.30 o                         
  -3   3   6        241.11        224.91         5.27 o                         
  -2   3   6        244.87        231.97         3.75 o                         
  -1   3   6        311.86        316.92         4.76 o                         
   0   3   6        525.10        493.16         6.03 o                         
   1   3   6       1009.23       1048.54        13.97 o                         
   2   3   6        169.98        154.87         3.24 o                         
   3   3   6        439.25        433.98         6.36 o                         
   4   3   6         37.90         31.67         2.36 o                         
   5   3   6        617.25        637.83        10.60 o                         
   6   3   6        394.18        414.23         8.69 o                         
   7   3   6        272.04        267.19         7.71 o                         
   8   3   6        225.33        216.19        10.73 o                         
  -7   4   6         92.96         90.96         8.18 o                         
  -6   4   6        124.40        117.26         5.73 o                         
  -5   4   6        110.71        107.27         5.04 o                         
  -4   4   6         71.98         74.77         3.61 o                         
  -3   4   6        107.70         87.51         3.52 o                         
  -2   4   6        146.37        135.94         3.45 o                         
  -1   4   6         84.47         73.31         3.81 o                         
   0   4   6         69.54         68.46         1.69 o                         
   1   4   6        249.48        248.18         4.40 o                         
   2   4   6       1240.85       1304.61        14.03 o                         
   3   4   6        527.44        507.30         7.54 o                         
   4   4   6        467.77        488.02         8.90 o                         
   5   4   6          6.34          6.88         1.55 o                         
   6   4   6        156.48        130.54         4.80 o                         
   7   4   6         13.15         13.14         2.37 o                         
   8   4   6         41.66         51.51         5.95 o                         
  -7   5   6         35.36         29.00         8.16 o                         
  -6   5   6         40.07         35.03         4.61 o                         
  -5   5   6         26.13         30.69         3.09 o                         
  -4   5   6          3.60          3.63         1.61 o                         
  -3   5   6       1004.73       1048.14        14.80 o                         
  -2   5   6        223.03        193.34         4.71 o                         
  -1   5   6        399.27        401.16         6.96 o                         
   0   5   6          4.39          3.65         0.99 o                         
   1   5   6         93.77         98.77         2.85 o                         
   2   5   6        272.87        250.51         4.55 o                         
   3   5   6        384.83        377.12         6.00 o                         
   4   5   6        216.23        204.69         4.33 o                         
   5   5   6          3.69          2.18         1.43 o                         
   6   5   6        107.84        111.12         6.11 o                         
   7   5   6         76.20         76.76         4.14 o                         
   8   5   6         68.15         70.33         4.47 o                         
  -6   6   6          2.82          2.36         2.87 o                         
  -5   6   6         80.70         78.18         4.42 o                         
  -4   6   6          9.24          5.16         1.82 o                         
  -3   6   6       1247.90       1267.07        19.24 o                         
  -2   6   6        192.12        192.30         5.83 o                         
  -1   6   6        459.51        470.89         8.90 o                         
   0   6   6        166.24        157.67         4.64 o                         
   1   6   6         24.68         25.89         2.77 o                         
   2   6   6        998.24       1026.48        12.44 o                         
   3   6   6        340.64        311.05         5.45 o                         
   4   6   6        177.90        173.00         6.54 o                         
   5   6   6          3.76          2.50         1.37 o                         
   6   6   6         21.21         24.00         2.51 o                         
   7   6   6         95.67        101.10         6.12 o                         
   8   6   6         59.62         65.99         6.72 o                         
  -5   7   6         94.22        108.62         5.25 o                         
  -4   7   6         16.86         20.42         3.13 o                         
  -3   7   6        216.65        217.39         6.86 o                         
  -2   7   6         28.87         24.06         3.86 o                         
  -1   7   6         43.28         36.64         2.89 o                         
   0   7   6          4.23          3.55         1.20 o                         
   1   7   6         27.23         25.50         2.58 o                         
   2   7   6          2.49          1.19         1.23 o                         
   3   7   6        479.38        480.22         9.56 o                         
   4   7   6        165.75        158.88         4.61 o                         
   5   7   6         45.61         43.70         3.39 o                         
   6   7   6        283.46        275.01         7.70 o                         
   7   7   6        219.88        223.54        13.22 o                         
   8   7   6         35.50         35.50         4.65 o                         
  -5   8   6          4.15          0.95         2.22 o                         
  -4   8   6          2.81          0.16         2.13 o                         
  -3   8   6          5.28          7.39         2.66 o                         
  -2   8   6        373.60        398.67        12.67 o                         
  -1   8   6        195.37        204.27         6.50 o                         
   0   8   6        421.26        465.44         8.96 o                         
   1   8   6         11.81         12.15         1.95 o                         
   2   8   6         41.03         39.21         2.88 o                         
   3   8   6        305.12        310.17         6.88 o                         
   4   8   6        220.71        206.62         6.26 o                         
   5   8   6        321.89        285.43        12.75 o                         
   6   8   6        185.74        195.19         6.65 o                         
   7   8   6        162.92        159.41         6.42 o                         
   8   8   6         51.26         48.39         5.29 o                         
  -4   9   6         87.07         85.80         7.11 o                         
  -3   9   6         32.02         28.86         4.40 o                         
  -2   9   6        127.56        146.56         7.32 o                         
  -1   9   6         72.24         89.11         4.35 o                         
   0   9   6        125.30        143.92         5.22 o                         
   1   9   6        428.64        465.97         9.29 o                         
   2   9   6         96.18         92.34         4.13 o                         
   3   9   6        180.72        180.77         5.50 o                         
   4   9   6         78.49         79.41         3.91 o                         
   5   9   6          2.51          4.57         2.29 o                         
   6   9   6         36.52         28.64         3.36 o                         
   7   9   6         25.58         34.41         3.84 o                         
  -3  10   6         21.56         20.18         4.00 o                         
  -2  10   6        192.33        223.02         9.29 o                         
  -1  10   6        256.34        301.99         7.93 o                         
   0  10   6        237.53        255.72         7.16 o                         
   1  10   6          3.02          4.30         1.85 o                         
   2  10   6         12.70         10.40         2.21 o                         
   3  10   6        106.23        101.16         4.59 o                         
   4  10   6         57.92         65.30         4.31 o                         
   5  10   6         44.60         41.49         5.99 o                         
   6  10   6        114.41        101.91        11.30 o                         
   7  10   6         68.60         66.32         5.81 o                         
  -2  11   6         23.71         22.36         8.61 o                         
  -1  11   6        164.83        205.77        11.29 o                         
   0  11   6         15.95         16.35         2.84 o                         
   1  11   6        146.64        140.86         5.75 o                         
   2  11   6        123.02        118.93         6.88 o                         
   3  11   6         43.24         43.82         3.65 o                         
   4  11   6         29.98         23.30         2.98 o                         
   5  11   6         45.55         55.58         7.69 o                         
   6  11   6         72.13         82.02         6.16 o                         
   0  12   6          4.27          5.94         2.42 o                         
   1  12   6          8.63          7.11         2.50 o                         
   2  12   6         61.89         64.69         6.38 o                         
   3  12   6        173.52        179.05         6.65 o                         
   4  12   6        142.52        139.69         7.29 o                         
  -2  -8   7          4.57          1.54         3.11 o                         
  -5  -7   7         80.67         79.60         8.69 o                         
  -4  -7   7         51.05         47.10         7.09 o                         
  -3  -7   7         11.94         14.34         3.81 o                         
  -2  -7   7          7.38          4.89         3.02 o                         
  -1  -7   7         70.01         86.00         9.17 o                         
   0  -7   7        134.51        144.16         8.13 o                         
   1  -7   7         91.61         96.70         6.09 o                         
  -6  -6   7         95.23        118.99         8.78 o                         
  -5  -6   7         85.66         95.56         9.78 o                         
  -4  -6   7        162.16        182.95         8.30 o                         
  -3  -6   7        167.33        183.16         8.21 o                         
  -2  -6   7         10.92         11.10         3.51 o                         
  -1  -6   7         15.36         19.30         4.34 o                         
   0  -6   7         36.69         40.14         4.70 o                         
   1  -6   7         57.70         66.60         4.59 o                         
   2  -6   7        116.60        124.32         5.72 o                         
   3  -6   7         26.32         24.09         3.87 o                         
  -7  -5   7          0.32         -1.74         2.69 o                         
  -6  -5   7         25.61         27.94         5.34 o                         
  -5  -5   7         80.79         87.45         5.14 o                         
  -4  -5   7         53.78         67.90         5.12 o                         
  -3  -5   7        151.66        143.13         6.09 o                         
  -2  -5   7        192.56        217.51         7.50 o                         
  -1  -5   7         11.66         14.25         2.85 o                         
   0  -5   7        603.78        672.38        12.18 o                         
   1  -5   7        123.91        133.97         5.40 o                         
   2  -5   7         79.37         78.72         4.63 o                         
   3  -5   7         11.97         10.17         2.92 o                         
   4  -5   7          3.00         -0.19         2.87 o                         
  -7  -4   7          5.24          4.41         2.52 o                         
  -6  -4   7         33.70         33.91         3.81 o                         
  -5  -4   7         16.47         13.08         2.62 o                         
  -4  -4   7        473.93        489.46        10.55 o                         
  -3  -4   7         28.60         25.77         2.60 o                         
  -2  -4   7         21.71         19.97         2.86 o                         
  -1  -4   7          4.35          3.99         2.04 o                         
   0  -4   7         87.82         76.29         4.04 o                         
   1  -4   7         18.58         25.56         2.81 o                         
   2  -4   7          3.39          5.00         1.93 o                         
   3  -4   7          3.55          4.65         2.72 o                         
   4  -4   7          8.09          6.14         3.13 o                         
   5  -4   7         36.61         36.05         5.33 o                         
  -7  -3   7          7.66          1.87         2.29 o                         
  -6  -3   7        109.05        106.73         5.38 o                         
  -5  -3   7         14.34          7.32         3.25 o                         
  -4  -3   7        131.23        120.67         5.03 o                         
  -3  -3   7          9.40         10.89         2.10 o                         
  -2  -3   7          7.67          6.37         1.55 o                         
  -1  -3   7          5.81          1.74         1.72 o                         
   0  -3   7         41.66         39.48         3.07 o                         
   1  -3   7        273.55        277.15        10.93 o                         
   2  -3   7          0.67          2.96         1.83 o                         
   3  -3   7         97.56         98.31         6.13 o                         
   4  -3   7         69.48         66.45         5.72 o                         
   5  -3   7        121.78        131.22         7.66 o                         
  -7  -2   7         32.10         31.45         3.78 o                         
  -6  -2   7        108.53        100.85         5.09 o                         
  -5  -2   7          0.59         -0.73         1.68 o                         
  -4  -2   7          4.37          4.00         2.11 o                         
  -3  -2   7        616.24        619.57         9.94 o                         
  -2  -2   7        259.78        262.96         5.88 o                         
  -1  -2   7        559.02        558.05        10.81 o                         
   0  -2   7       1073.46       1087.70        15.00 o                         
   1  -2   7        245.44        246.75        10.27 o                         
   2  -2   7         24.08         28.86         3.56 o                         
   3  -2   7        238.09        243.79         8.85 o                         
   4  -2   7         36.73         47.04         5.46 o                         
   5  -2   7         65.83         66.31         5.87 o                         
   6  -2   7        137.42        153.51         7.35 o                         
  -8  -1   7          3.09          9.37         5.74 o                         
  -7  -1   7        106.94        129.59         7.97 o                         
  -6  -1   7          2.29          4.55         1.91 o                         
  -5  -1   7        271.46        270.42         8.60 o                         
  -4  -1   7        240.76        239.76         8.05 o                         
  -3  -1   7        276.57        268.80         7.76 o                         
  -2  -1   7        170.68        166.46         5.14 o                         
  -1  -1   7         86.60         77.05         2.96 o                         
   0  -1   7        235.14        236.46         4.79 o                         
   1  -1   7        136.81        153.48         4.74 o                         
   2  -1   7        110.51        112.34         5.78 o                         
   3  -1   7        143.31        137.35         4.41 o                         
   4  -1   7        124.35        126.57         5.56 o                         
   5  -1   7        170.52        169.87         5.88 o                         
   6  -1   7        108.93        115.49         5.47 o                         
  -8   0   7         86.73         90.86        10.73 o                         
  -7   0   7        160.24        146.18         9.05 o                         
  -6   0   7          1.41          1.29         1.74 o                         
  -5   0   7        220.80        223.23         5.74 o                         
  -4   0   7         38.93         30.21         2.33 o                         
  -3   0   7        686.32        696.52        10.20 o                         
  -2   0   7        264.23        261.29         4.77 o                         
  -1   0   7        294.05        304.80         5.12 o                         
   0   0   7        403.16        405.97         5.63 o                         
   1   0   7        448.74        458.61         7.66 o                         
   2   0   7         81.12         73.11         3.58 o                         
   3   0   7          1.74          0.29         1.03 o                         
   4   0   7        106.54        100.98         4.64 o                         
   5   0   7          5.08          0.30         1.52 o                         
   6   0   7        123.31        125.72         5.36 o                         
   7   0   7        100.01         98.39         5.33 o                         
  -7   1   7        149.03        167.43        11.77 o                         
  -6   1   7          5.62          8.26         2.24 o                         
  -5   1   7        280.63        276.23         7.43 o                         
  -4   1   7        338.22        322.32         6.64 o                         
  -3   1   7         46.73         37.47         2.36 o                         
  -2   1   7         11.75          9.68         1.24 o                         
  -1   1   7         21.93         23.46         1.57 o                         
   0   1   7         18.30         10.64         1.07 o                         
   1   1   7        348.86        305.33         5.84 o                         
   2   1   7        546.37        514.69         8.37 o                         
   3   1   7          3.77          2.65         1.13 o                         
   4   1   7          0.76          0.82         1.37 o                         
   5   1   7         91.57         98.92         4.40 o                         
   6   1   7         30.80         34.02         3.31 o                         
   7   1   7        100.88        117.66         5.53 o                         
  -7   2   7         73.85         82.17         6.37 o                         
  -6   2   7          0.52         -0.27         1.74 o                         
  -5   2   7          6.22          5.97         1.97 o                         
  -4   2   7        197.40        196.36         8.64 o                         
  -3   2   7         18.65         16.56         1.84 o                         
  -2   2   7         65.84         57.58         2.98 o                         
  -1   2   7          7.88          6.22         0.89 o                         
   0   2   7        148.48        157.13         2.85 o                         
   1   2   7          9.40          5.41         0.94 o                         
   2   2   7        713.07        706.70        10.20 o                         
   3   2   7        125.33        121.77         3.76 o                         
   4   2   7          2.22          2.89         1.58 o                         
   5   2   7         15.21         16.36         2.27 o                         
   6   2   7          6.74          5.27         2.39 o                         
   7   2   7         33.48         33.01         3.50 o                         
   8   2   7         10.52         11.67         3.24 o                         
  -7   3   7          5.47          5.49         2.84 o                         
  -6   3   7         39.65         39.10         3.95 o                         
  -5   3   7         12.60         10.23         2.25 o                         
  -4   3   7        712.70        736.10        13.19 o                         
  -3   3   7        166.29        163.53         4.67 o                         
  -2   3   7        285.04        290.12         5.24 o                         
  -1   3   7        113.03        108.85         2.59 o                         
   0   3   7        251.54        248.52         3.98 o                         
   1   3   7        366.23        379.96         5.81 o                         
   2   3   7        645.75        647.43         9.56 o                         
   3   3   7        351.28        338.57         6.48 o                         
   4   3   7          4.31          1.59         1.41 o                         
   5   3   7         70.31         71.58         3.73 o                         
   6   3   7        529.47        585.07        11.05 o                         
   7   3   7        207.87        198.17         6.64 o                         
   8   3   7        276.99        298.04         8.83 o                         
  -7   4   7          5.89          6.07         3.12 o                         
  -6   4   7         89.36         91.57         5.33 o                         
  -5   4   7         72.15         73.07         4.88 o                         
  -4   4   7        225.59        238.67         6.32 o                         
  -3   4   7        356.53        338.01         7.14 o                         
  -2   4   7        224.87        219.35         4.75 o                         
  -1   4   7         72.49         62.59         2.66 o                         
   0   4   7        178.26        162.21         3.51 o                         
   1   4   7        575.24        586.11         7.94 o                         
   2   4   7       1420.30       1459.76        15.74 o                         
   3   4   7        596.13        580.60         9.07 o                         
   4   4   7        981.15        996.27        16.79 o                         
   5   4   7        122.53        128.55         7.46 o                         
   6   4   7        182.13        193.29         6.50 o                         
   7   4   7         43.39         41.13         3.58 o                         
   8   4   7         26.21         24.52         3.22 o                         
  -6   5   7         51.39         47.23         4.58 o                         
  -5   5   7          3.27          1.76         1.72 o                         
  -4   5   7         50.86         50.31         3.47 o                         
  -3   5   7        286.38        301.32         8.40 o                         
  -2   5   7        148.84        131.67         4.75 o                         
  -1   5   7         97.18         95.83         3.37 o                         
   0   5   7         88.41         84.27         3.16 o                         
   1   5   7        394.73        404.08         7.29 o                         
   2   5   7         82.11         83.29         3.65 o                         
   3   5   7         69.13         61.17         2.46 o                         
   4   5   7         84.18         70.46         3.69 o                         
   5   5   7         32.91         33.02         3.09 o                         
   6   5   7         70.55         80.28         4.93 o                         
   7   5   7          9.50          8.87         2.28 o                         
   8   5   7         10.14         12.54         3.02 o                         
  -6   6   7         13.32         11.53         3.91 o                         
  -5   6   7         37.99         36.98         3.65 o                         
  -4   6   7         15.15         12.70         2.64 o                         
  -3   6   7         47.47         42.15         3.55 o                         
  -2   6   7        245.17        244.85         8.09 o                         
  -1   6   7        423.20        427.97         7.80 o                         
   0   6   7        141.84        139.06         4.06 o                         
   1   6   7         21.25         23.48         2.13 o                         
   2   6   7        364.10        348.97         6.89 o                         
   3   6   7         28.27         23.03         1.82 o                         
   4   6   7         40.73         39.47         2.79 o                         
   5   6   7        470.96        471.89         9.99 o                         
   6   6   7          0.81          1.15         1.81 o                         
   7   6   7         20.99         25.93         3.93 o                         
   8   6   7         28.86         26.38         4.24 o                         
  -5   7   7        141.65        140.46         5.97 o                         
  -4   7   7         26.63         22.39         2.94 o                         
  -3   7   7        167.96        158.13         6.07 o                         
  -2   7   7        380.80        405.74        19.32 o                         
  -1   7   7         69.79         68.14         4.03 o                         
   0   7   7         24.34         22.63         2.16 o                         
   1   7   7         31.74         27.36         2.74 o                         
   2   7   7         20.14         21.45         2.45 o                         
   3   7   7        112.31        117.58         5.67 o                         
   4   7   7         73.49         79.07         4.01 o                         
   5   7   7        208.10        227.49         6.70 o                         
   6   7   7         65.46         61.78         5.02 o                         
   7   7   7         93.59         85.05         6.12 o                         
   8   7   7         24.35         25.59         8.10 o                         
  -4   8   7         95.50         71.20         6.10 o                         
  -3   8   7         15.42         15.19         3.33 o                         
  -2   8   7         63.62         63.69         9.60 o                         
  -1   8   7         96.95         96.16         7.15 o                         
   0   8   7        254.75        268.34         7.51 o                         
   1   8   7          1.48          0.92         1.50 o                         
   2   8   7         92.17         97.34         4.55 o                         
   3   8   7        153.73        150.02         8.13 o                         
   4   8   7         64.63         63.56         4.47 o                         
   5   8   7        128.03        107.88         5.73 o                         
   6   8   7        202.80        190.64         6.81 o                         
   7   8   7        150.94        151.87         7.72 o                         
  -4   9   7         20.44         25.55         4.05 o                         
  -3   9   7         31.93         35.03         4.71 o                         
  -2   9   7         84.25         81.45         5.99 o                         
  -1   9   7          7.77         13.93         2.60 o                         
   0   9   7          2.34          0.92         2.57 o                         
   1   9   7        555.14        590.54        17.92 o                         
   2   9   7        281.91        296.26         8.19 o                         
   3   9   7        400.33        399.28         9.62 o                         
   4   9   7        186.76        177.29         8.98 o                         
   5   9   7          4.90          5.39         2.45 o                         
   6   9   7         76.83         79.11         5.57 o                         
   7   9   7         77.22         87.54         7.90 o                         
  -3  10   7         30.29         29.21         4.84 o                         
  -2  10   7        110.21        119.74         7.31 o                         
  -1  10   7         81.11         72.98         5.87 o                         
   0  10   7        111.28        119.99         7.48 o                         
   1  10   7         82.65         90.80         4.58 o                         
   2  10   7         25.08         22.91         2.72 o                         
   3  10   7         15.95         15.48         2.41 o                         
   4  10   7         44.93         50.88         3.65 o                         
   5  10   7          9.51          1.60         2.30 o                         
   6  10   7         61.53         60.00         6.65 o                         
  -1  11   7         56.24         47.00         5.45 o                         
   0  11   7          0.64          1.19         2.30 o                         
   1  11   7        122.29        117.58         8.23 o                         
   2  11   7        189.20        196.79         6.68 o                         
   3  11   7         36.94         40.08         4.70 o                         
   4  11   7         74.18         65.20         4.24 o                         
   5  11   7          5.12          1.62         2.47 o                         
   6  11   7         18.56         13.18         4.69 o                         
   1  12   7          1.65          1.98         2.24 o                         
   2  12   7         64.50         60.54         4.60 o                         
   3  12   7        153.85        164.72        10.42 o                         
   4  12   7        249.12        265.99         8.00 o                         
  -3  -7   8          3.44          0.78         3.13 o                         
  -2  -7   8          4.32          0.34         2.98 o                         
  -1  -7   8         18.71         10.52         3.81 o                         
  -5  -6   8         61.46         76.21         8.28 o                         
  -4  -6   8        101.71        109.34         9.07 o                         
  -3  -6   8         61.85         74.75         6.42 o                         
  -2  -6   8         39.58         42.97         5.10 o                         
  -1  -6   8        133.65        142.56         7.72 o                         
   0  -6   8          4.48         10.53         3.21 o                         
   1  -6   8         18.03         16.48         3.09 o                         
  -6  -5   8         15.94         13.43         3.74 o                         
  -5  -5   8         50.92         63.22         5.94 o                         
  -4  -5   8         96.75        111.35         6.92 o                         
  -3  -5   8         15.04         17.87         3.97 o                         
  -2  -5   8         20.43         18.65         3.29 o                         
  -1  -5   8        101.22        105.19         5.97 o                         
   0  -5   8        147.70        159.89         7.02 o                         
   1  -5   8         55.26         62.12         4.44 o                         
   2  -5   8         69.62         73.57         8.10 o                         
   3  -5   8          4.78          3.19         2.80 o                         
  -6  -4   8         81.93         94.34         5.60 o                         
  -5  -4   8         41.07         43.38         4.20 o                         
  -4  -4   8        101.60        110.56         6.52 o                         
  -3  -4   8        284.48        308.03         8.74 o                         
  -2  -4   8        164.32        179.35         6.87 o                         
  -1  -4   8        125.91        127.45         6.01 o                         
   0  -4   8        157.12        163.97         5.91 o                         
   1  -4   8          1.22          1.34         1.84 o                         
   2  -4   8         24.69         24.37         3.03 o                         
   3  -4   8         22.87         16.71         4.40 o                         
   4  -4   8         51.97         65.78        10.38 o                         
  -7  -3   8          6.79          6.24         2.74 o                         
  -6  -3   8          4.34          2.95         2.42 o                         
  -5  -3   8        116.03        127.00         5.78 o                         
  -4  -3   8         14.73         14.72         2.88 o                         
  -3  -3   8          5.05          2.23         1.90 o                         
  -2  -3   8         76.99         77.56         4.61 o                         
  -1  -3   8         89.66         75.82         4.65 o                         
   0  -3   8         40.12         37.80         3.27 o                         
   1  -3   8          4.21          4.64         1.90 o                         
   2  -3   8          5.52          6.25         2.06 o                         
   3  -3   8          1.83          2.54         2.69 o                         
   4  -3   8         43.53         36.34         4.92 o                         
   5  -3   8         57.87         63.33        10.53 o                         
  -7  -2   8          7.13          7.20         2.75 o                         
  -6  -2   8         16.11         17.53         2.97 o                         
  -5  -2   8         10.95          5.67         2.09 o                         
  -4  -2   8          2.61          1.57         1.80 o                         
  -3  -2   8          3.84          0.83         1.44 o                         
  -2  -2   8          3.72          0.40         1.83 o                         
  -1  -2   8        383.86        390.12        14.26 o                         
   0  -2   8         70.80         74.32         3.82 o                         
   1  -2   8        240.91        233.97         6.32 o                         
   2  -2   8        219.68        226.87         7.11 o                         
   3  -2   8          6.78          8.48         2.80 o                         
   4  -2   8         26.74         29.37         6.14 o                         
   5  -2   8          6.18          7.75         3.38 o                         
  -7  -1   8         11.35          5.67         3.54 o                         
  -6  -1   8         43.48         56.23         4.79 o                         
  -5  -1   8        183.70        188.50         6.43 o                         
  -4  -1   8        431.32        449.71         9.70 o                         
  -3  -1   8        406.01        447.31         9.45 o                         
  -2  -1   8        107.18         95.89         3.83 o                         
  -1  -1   8        195.16        184.10         5.97 o                         
   0  -1   8        135.48        128.86         4.46 o                         
   1  -1   8        578.00        632.87        10.65 o                         
   2  -1   8         84.82         80.82         4.30 o                         
   3  -1   8          6.64          7.83         2.67 o                         
   4  -1   8         33.48         42.96        10.84 o                         
   5  -1   8        170.82        166.50        12.47 o                         
   6  -1   8        160.50        170.64         7.64 o                         
  -7   0   8         26.89         25.18         4.48 o                         
  -6   0   8        143.73        150.89        11.85 o                         
  -5   0   8        174.28        169.59         7.23 o                         
  -4   0   8         30.04         28.76         5.25 o                         
  -3   0   8         76.55         77.69         3.81 o                         
  -2   0   8         36.72         31.72         2.36 o                         
  -1   0   8         33.50         38.05         3.80 o                         
   0   0   8        710.89        720.41         9.84 o                         
   1   0   8        703.51        694.10        11.77 o                         
   2   0   8         17.36         19.53         2.14 o                         
   3   0   8        138.99        135.93         4.62 o                         
   4   0   8          9.24          7.02         2.08 o                         
   5   0   8         77.60         69.72         4.68 o                         
   6   0   8        101.74        101.94         5.31 o                         
  -7   1   8         55.94         55.46         5.73 o                         
  -6   1   8         24.43         23.77         3.16 o                         
  -5   1   8        132.89        152.59         7.96 o                         
  -4   1   8        442.88        465.82        15.33 o                         
  -3   1   8        106.23         97.71         3.57 o                         
  -2   1   8         50.76         59.35         4.48 o                         
  -1   1   8         10.93          8.53         1.35 o                         
   0   1   8        226.54        213.13         4.58 o                         
   1   1   8        376.06        371.52         7.03 o                         
   2   1   8         56.69         53.52         3.27 o                         
   3   1   8        171.81        174.62         5.45 o                         
   4   1   8          1.17         -1.13         1.55 o                         
   5   1   8        112.11        110.96         5.47 o                         
   6   1   8         12.38          9.81         2.48 o                         
   7   1   8         26.67         33.28         3.65 o                         
  -7   2   8         41.30         41.94         5.14 o                         
  -6   2   8          1.07          1.49         1.98 o                         
  -5   2   8        108.89        108.93         5.09 o                         
  -4   2   8          6.73          5.25         1.92 o                         
  -3   2   8         49.86         47.99         3.42 o                         
  -2   2   8        166.25        147.04         3.77 o                         
  -1   2   8          1.36          0.64         0.92 o                         
   0   2   8         16.59         17.65         1.43 o                         
   1   2   8        523.77        512.52         8.52 o                         
   2   2   8          5.34          7.34         1.44 o                         
   3   2   8         14.99         15.26         1.88 o                         
   4   2   8        314.59        315.52         8.46 o                         
   5   2   8          5.13          3.41         2.10 o                         
   6   2   8          4.44          4.57         2.10 o                         
   7   2   8         37.50         36.72         3.82 o                         
  -7   3   8          8.07          2.50         2.88 o                         
  -6   3   8          0.68          0.86         2.19 o                         
  -5   3   8         11.08          5.29         2.57 o                         
  -4   3   8        118.09        115.23         5.04 o                         
  -3   3   8        143.41        147.09         5.31 o                         
  -2   3   8         47.80         49.34         2.49 o                         
  -1   3   8         22.04         20.04         1.70 o                         
   0   3   8         57.19         51.34         2.41 o                         
   1   3   8        361.51        348.33         6.72 o                         
   2   3   8        143.56        144.47         4.22 o                         
   3   3   8          9.86         10.42         1.64 o                         
   4   3   8          4.35          4.07         1.84 o                         
   5   3   8         10.79         14.75         2.65 o                         
   6   3   8         19.54         14.91         2.81 o                         
   7   3   8         66.46         74.25         4.83 o                         
  -6   4   8         26.93         20.94         3.32 o                         
  -5   4   8         33.19         32.05         4.12 o                         
  -4   4   8        264.68        274.24         7.90 o                         
  -3   4   8        403.64        392.05         8.03 o                         
  -2   4   8         97.86         95.23         3.77 o                         
  -1   4   8        174.23        158.71         4.03 o                         
   0   4   8         52.09         48.55         2.61 o                         
   1   4   8          8.38          8.12         1.72 o                         
   2   4   8        328.44        313.25         6.38 o                         
   3   4   8        148.17        129.77         4.81 o                         
   4   4   8        922.47        962.88        15.84 o                         
   5   4   8        557.14        586.94        16.68 o                         
   6   4   8        333.00        339.81         9.29 o                         
   7   4   8         83.86         79.42         4.80 o                         
  -6   5   8         47.49         44.62         4.57 o                         
  -5   5   8          3.17          3.09         2.18 o                         
  -4   5   8         33.26         33.47         3.22 o                         
  -3   5   8        224.73        239.01         6.40 o                         
  -2   5   8         89.57         90.03         3.87 o                         
  -1   5   8        278.39        288.64         6.21 o                         
   0   5   8        603.14        590.15         9.55 o                         
   1   5   8        226.78        225.83         5.47 o                         
   2   5   8        633.68        633.23        11.09 o                         
   3   5   8        197.16        186.73         4.97 o                         
   4   5   8        254.15        268.88         7.22 o                         
   5   5   8          2.98          1.30         1.77 o                         
   6   5   8        145.03        140.40         8.05 o                         
   7   5   8         23.41         26.94         3.64 o                         
  -5   6   8         18.59         19.29         2.93 o                         
  -4   6   8          1.15         -0.28         1.64 o                         
  -3   6   8        162.98        159.42         7.80 o                         
  -2   6   8         36.51         32.98         3.23 o                         
  -1   6   8        184.37        178.08         6.06 o                         
   0   6   8        101.78         99.69         4.23 o                         
   1   6   8         15.28         12.34         1.81 o                         
   2   6   8        244.63        240.74         5.84 o                         
   3   6   8          7.07          4.39         1.35 o                         
   4   6   8         36.69         27.01         2.85 o                         
   5   6   8          0.55         -0.91         1.56 o                         
   6   6   8         22.19         23.00         3.74 o                         
   7   6   8         30.36         37.33         4.70 o                         
  -5   7   8         21.02         17.34         3.01 o                         
  -4   7   8         81.62         74.58         4.99 o                         
  -3   7   8        244.74        235.09         6.81 o                         
  -2   7   8        204.65        186.71         7.11 o                         
  -1   7   8          1.80          2.10         1.40 o                         
   0   7   8         30.88         28.34         2.55 o                         
   1   7   8        121.38        117.04         5.40 o                         
   2   7   8         51.66         48.45         4.69 o                         
   3   7   8        190.42        201.54         7.30 o                         
   4   7   8         26.79         20.02         3.90 o                         
   5   7   8         55.73         51.17         5.93 o                         
   6   7   8        109.09        108.01         6.35 o                         
   7   7   8        157.40        164.38         8.07 o                         
  -4   8   8         53.70         46.66         4.74 o                         
  -3   8   8          0.72          0.31         2.36 o                         
  -2   8   8          1.08          3.34         2.30 o                         
  -1   8   8         20.57         26.06         3.16 o                         
   0   8   8        193.37        210.96         6.79 o                         
   1   8   8        150.48        179.68         6.18 o                         
   2   8   8        151.46        158.98         5.80 o                         
   3   8   8        105.77        115.78         6.00 o                         
   4   8   8        131.50        119.12         5.17 o                         
   5   8   8        155.76        146.39        19.18 o                         
   6   8   8         90.39         92.95         7.63 o                         
   7   8   8         90.55         92.02         6.71 o                         
  -3   9   8          0.40         -1.12         2.97 o                         
  -2   9   8         38.89         44.23         5.07 o                         
  -1   9   8          0.50          0.91         2.23 o                         
   0   9   8          6.24          3.81         2.06 o                         
   1   9   8        292.11        317.48        11.10 o                         
   2   9   8        134.06        137.42         6.29 o                         
   3   9   8        413.56        417.31         9.96 o                         
   4   9   8         22.17         18.36         2.77 o                         
   5   9   8        186.86        188.13         7.95 o                         
   6   9   8        120.90        134.07         9.23 o                         
   7   9   8         84.08         91.93         8.21 o                         
  -2  10   8         66.92         63.44         6.05 o                         
  -1  10   8         92.89         86.54         7.55 o                         
   0  10   8        211.28        234.37         8.05 o                         
   1  10   8        124.76        124.72         6.05 o                         
   2  10   8         83.49         83.88         5.07 o                         
   3  10   8        124.35        124.61         5.90 o                         
   4  10   8         22.03         25.82         3.33 o                         
   5  10   8          2.43          5.42         2.64 o                         
   6  10   8        114.99        105.16         8.66 o                         
  -1  11   8         50.14         48.97        11.35 o                         
   0  11   8         23.09         16.62         3.27 o                         
   1  11   8         25.05         27.98         3.78 o                         
   2  11   8        124.01        130.39         6.42 o                         
   3  11   8         52.48         55.40         4.72 o                         
   4  11   8         52.53         50.74         5.95 o                         
   5  11   8          0.69         -1.93         2.27 o                         
   2  12   8         40.65         34.92         4.18 o                         
   3  12   8          7.81          0.33         2.67 o                         
  -3  -6   9          6.06          8.86         3.74 o                         
  -2  -6   9         48.18         45.94         5.66 o                         
  -1  -6   9        113.62        114.46         8.07 o                         
  -4  -5   9         18.44         20.31         4.12 o                         
  -3  -5   9         44.74         56.49         5.12 o                         
  -2  -5   9         18.76         21.52         3.79 o                         
  -1  -5   9         27.65         25.25         4.03 o                         
   0  -5   9         76.67         94.68         7.91 o                         
   1  -5   9         37.60         38.43         4.30 o                         
  -5  -4   9          7.83          7.16         3.33 o                         
  -4  -4   9         90.10        106.61         7.09 o                         
  -3  -4   9         41.68         46.26         4.33 o                         
  -2  -4   9         21.16         19.64         3.48 o                         
  -1  -4   9        355.98        372.06        10.43 o                         
   0  -4   9         23.57         25.80         4.27 o                         
   1  -4   9         22.63         14.95         2.91 o                         
   2  -4   9          1.99          1.26         2.16 o                         
   3  -4   9         26.72         17.57         3.53 o                         
  -6  -3   9         91.31         93.16         6.39 o                         
  -5  -3   9         53.44         49.33         6.43 o                         
  -4  -3   9        182.02        194.66         8.48 o                         
  -3  -3   9         94.29        105.23         6.64 o                         
  -2  -3   9          2.73          3.13         2.44 o                         
  -1  -3   9        133.34        134.12         6.28 o                         
   0  -3   9         92.71         94.72         4.90 o                         
   1  -3   9         35.24         43.10         3.70 o                         
   2  -3   9         19.22         16.24         3.74 o                         
   3  -3   9          4.50          7.54         3.26 o                         
   4  -3   9         17.62         12.77         3.98 o                         
  -6  -2   9        107.77        119.06         6.39 o                         
  -5  -2   9         23.93         21.57         3.16 o                         
  -4  -2   9         41.84         41.71         5.51 o                         
  -3  -2   9         13.35         10.79         3.22 o                         
  -2  -2   9         57.07         45.59         4.03 o                         
  -1  -2   9         10.99          7.73         2.68 o                         
   0  -2   9        291.71        314.48         7.86 o                         
   1  -2   9         13.86         17.98         2.63 o                         
   2  -2   9         11.44         14.15         2.44 o                         
   3  -2   9         14.93         12.20         3.43 o                         
   4  -2   9         23.01         18.78         3.98 o                         
   5  -2   9         13.86         24.32         8.61 o                         
  -6  -1   9         46.87         38.17         5.58 o                         
  -5  -1   9         56.20         52.24         7.90 o                         
  -4  -1   9         66.51         64.92         4.26 o                         
  -3  -1   9         11.03         10.03         2.96 o                         
  -2  -1   9        215.44        223.71         7.03 o                         
  -1  -1   9         21.83         30.27         3.47 o                         
   0  -1   9        476.96        520.26         9.96 o                         
   1  -1   9          1.06          0.47         1.59 o                         
   2  -1   9         80.45         79.00         5.65 o                         
   3  -1   9          3.10          0.41         2.50 o                         
   4  -1   9         37.66         38.09         7.23 o                         
   5  -1   9         40.75         35.23         5.10 o                         
  -6   0   9         54.06         63.62         6.34 o                         
  -5   0   9        308.91        330.80        10.37 o                         
  -4   0   9        105.58        107.62         5.82 o                         
  -3   0   9        117.68        117.69         4.87 o                         
  -2   0   9         15.26         12.44         2.34 o                         
  -1   0   9        171.34        188.95         6.21 o                         
   0   0   9        254.96        272.20         6.62 o                         
   1   0   9         30.43         31.57         2.88 o                         
   2   0   9        314.22        322.54        12.93 o                         
   3   0   9         69.65         59.23         5.02 o                         
   4   0   9        199.52        202.91         7.43 o                         
   5   0   9         41.37         44.58         5.35 o                         
   6   0   9         65.49         64.59         8.81 o                         
  -6   1   9          0.49          0.03         2.45 o                         
  -5   1   9         82.95         90.46         5.92 o                         
  -4   1   9        255.85        269.58         9.45 o                         
  -3   1   9        183.77        200.30         6.45 o                         
  -2   1   9         82.32         81.28         3.12 o                         
  -1   1   9         35.92         35.16         3.76 o                         
   0   1   9         21.95         22.96         1.99 o                         
   1   1   9        140.46        141.21         4.53 o                         
   2   1   9        258.42        263.31         6.33 o                         
   3   1   9        197.18        198.11         6.51 o                         
   4   1   9          6.59         11.84         2.47 o                         
   5   1   9         77.03         73.93         5.07 o                         
   6   1   9          4.80          5.54         2.73 o                         
  -6   2   9         16.33         11.88         3.38 o                         
  -5   2   9         51.09         55.12         4.32 o                         
  -4   2   9        154.40        152.63         5.87 o                         
  -3   2   9         52.74         53.69         4.88 o                         
  -2   2   9        143.59        142.58         5.04 o                         
  -1   2   9         36.64         32.79         3.15 o                         
   0   2   9         27.07         30.18         2.16 o                         
   1   2   9        305.26        302.79         7.05 o                         
   2   2   9         26.31         15.15         1.99 o                         
   3   2   9        166.57        162.34         5.07 o                         
   4   2   9          4.23          6.83         2.23 o                         
   5   2   9         77.51         76.79         5.02 o                         
   6   2   9         46.89         51.10         4.59 o                         
  -6   3   9          9.84          8.92         2.79 o                         
  -5   3   9          9.66          5.34         2.44 o                         
  -4   3   9        127.46        137.43         5.72 o                         
  -3   3   9          1.28          1.79         1.76 o                         
  -2   3   9         22.62         23.40         2.74 o                         
  -1   3   9          2.65          1.69         1.12 o                         
   0   3   9         15.34         14.76         2.35 o                         
   1   3   9        443.78        433.57        10.03 o                         
   2   3   9          0.56          0.47         1.25 o                         
   3   3   9        225.92        236.19         6.03 o                         
   4   3   9          8.60          3.55         1.99 o                         
   5   3   9         37.48         32.59         3.61 o                         
   6   3   9         20.65         25.71         3.55 o                         
   7   3   9          0.89          2.08         2.51 o                         
  -6   4   9          1.16         -0.10         2.38 o                         
  -5   4   9         34.54         37.47         4.02 o                         
  -4   4   9         71.75         73.10         5.47 o                         
  -3   4   9         38.95         37.10         3.14 o                         
  -2   4   9        117.70        125.41         5.75 o                         
  -1   4   9        330.25        314.03         7.01 o                         
   0   4   9         89.92         81.37         3.60 o                         
   1   4   9        143.95        152.97         5.53 o                         
   2   4   9         17.28          9.83         2.13 o                         
   3   4   9        128.72        122.78         4.42 o                         
   4   4   9        238.35        227.20         7.02 o                         
   5   4   9        149.58        154.51         7.91 o                         
   6   4   9        124.52        115.39         8.66 o                         
   7   4   9         47.71         39.30         6.21 o                         
  -5   5   9         15.45         14.25         2.97 o                         
  -4   5   9         31.83         26.88         3.12 o                         
  -3   5   9         60.39         54.39         3.61 o                         
  -2   5   9         27.95         29.98         2.88 o                         
  -1   5   9         65.57         62.15         3.04 o                         
   0   5   9        124.26        117.40         4.17 o                         
   1   5   9        741.07        753.70        13.59 o                         
   2   5   9        604.10        645.18        12.18 o                         
   3   5   9        151.02        142.28         5.33 o                         
   4   5   9        262.32        237.14         9.63 o                         
   5   5   9        203.10        206.62         8.12 o                         
   6   5   9        185.29        181.78         8.35 o                         
   7   5   9         91.55        108.21         6.14 o                         
  -5   6   9         39.60         37.72         4.29 o                         
  -4   6   9         38.49         42.94         4.22 o                         
  -3   6   9        111.10        109.02         4.88 o                         
  -2   6   9         12.39         15.13         2.37 o                         
  -1   6   9        160.14        176.36         7.89 o                         
   0   6   9        669.50        693.81        13.20 o                         
   1   6   9        148.76        146.83         4.87 o                         
   2   6   9        519.34        522.94        14.85 o                         
   3   6   9         35.97         24.34         2.92 o                         
   4   6   9         32.42         26.55         4.71 o                         
   5   6   9        105.57        131.87         5.99 o                         
   6   6   9         63.12         63.09         5.01 o                         
   7   6   9         16.51         14.28         3.72 o                         
  -4   7   9         24.59         25.25         3.28 o                         
  -3   7   9         93.43         88.61         4.65 o                         
  -2   7   9         91.22         78.87         4.68 o                         
  -1   7   9          4.08          3.42         1.84 o                         
   0   7   9        152.96        144.99         4.86 o                         
   1   7   9          2.83          4.80         1.78 o                         
   2   7   9         25.89         24.95         3.31 o                         
   3   7   9         55.80         44.78         4.33 o                         
   4   7   9         11.18         11.62         3.95 o                         
   5   7   9         28.08         30.28         5.01 o                         
   6   7   9         33.51         36.21         5.59 o                         
   7   7   9         85.82         92.95         6.88 o                         
  -4   8   9          3.16          0.77         2.92 o                         
  -3   8   9         43.72         39.54         4.42 o                         
  -2   8   9          1.16          2.90         2.64 o                         
  -1   8   9          2.08          2.88         2.32 o                         
   0   8   9        234.89        243.55         7.52 o                         
   1   8   9         30.73         28.28         3.16 o                         
   2   8   9        185.08        188.03         6.46 o                         
   3   8   9         28.90         34.91         3.56 o                         
   4   8   9         30.74         33.48         5.13 o                         
   5   8   9         12.29         10.06         4.38 o                         
   6   8   9          7.14          4.71        10.35 o                         
   7   8   9         10.70          8.91         6.19 o                         
  -3   9   9         73.62         78.07         5.85 o                         
  -2   9   9         96.42         89.62         9.23 o                         
  -1   9   9          0.37         -0.51         2.30 o                         
   0   9   9         25.25         16.99         2.92 o                         
   1   9   9         61.55         72.76         4.74 o                         
   2   9   9         11.84         18.62         2.92 o                         
   3   9   9        271.48        286.65         8.31 o                         
   4   9   9         40.41         32.88         5.18 o                         
   5   9   9         55.71         45.98         7.02 o                         
   6   9   9         25.78         24.20         5.26 o                         
  -2  10   9         13.01         12.58         3.57 o                         
  -1  10   9         19.22         15.93         3.72 o                         
   0  10   9         56.12         55.21         6.39 o                         
   1  10   9        230.21        258.94         8.44 o                         
   2  10   9         91.70         88.49         5.33 o                         
   3  10   9        288.43        315.35         9.22 o                         
   4  10   9         14.01         10.71         3.38 o                         
   5  10   9         21.08         12.64         5.36 o                         
   0  11   9          2.96          2.49         2.84 o                         
   1  11   9         84.55         93.15         5.94 o                         
   2  11   9         41.92         38.96         4.25 o                         
   3  11   9        167.19        173.05         7.23 o                         
   4  11   9         17.89          9.80         5.49 o                         
  -2  -5  10         56.18         66.03         8.49 o                         
  -4  -4  10         23.44         24.78         4.45 o                         
  -3  -4  10          2.00          6.93         3.58 o                         
  -2  -4  10         26.44         29.01         4.16 o                         
  -1  -4  10        141.46        156.89        11.23 o                         
   0  -4  10          2.92          5.68         4.62 o                         
   1  -4  10         24.73         25.60         3.44 o                         
  -5  -3  10         93.24         98.71         7.21 o                         
  -4  -3  10         21.92         29.58         4.52 o                         
  -3  -3  10         37.07         35.20         4.94 o                         
  -2  -3  10         65.05         61.14         5.14 o                         
  -1  -3  10         54.93         54.55         7.91 o                         
   0  -3  10         27.27         31.09         4.03 o                         
   1  -3  10         78.57         85.70         5.16 o                         
   2  -3  10          4.99          4.53         3.10 o                         
   3  -3  10          9.74         11.71         3.25 o                         
  -5  -2  10         51.56         45.31         6.55 o                         
  -4  -2  10         61.68         74.33         6.48 o                         
  -3  -2  10         38.05         41.70         5.22 o                         
  -2  -2  10         59.20         51.15         6.76 o                         
  -1  -2  10        178.15        196.74         7.61 o                         
   0  -2  10          1.68          5.89         2.26 o                         
   1  -2  10         54.51         62.76         4.72 o                         
   2  -2  10         36.02         35.08         3.66 o                         
   3  -2  10         70.23         73.60         6.62 o                         
  -6  -1  10          0.21          1.42         3.05 o                         
  -5  -1  10         20.61         13.64         5.97 o                         
  -4  -1  10          1.73         -0.06         3.15 o                         
  -3  -1  10         46.84         45.12         7.71 o                         
  -2  -1  10          8.36          8.39         2.54 o                         
  -1  -1  10         51.56         49.68         5.28 o                         
   0  -1  10         29.10         25.00         3.00 o                         
   1  -1  10         20.24         21.86         2.84 o                         
   2  -1  10         56.40         59.39         6.96 o                         
   3  -1  10          1.80          3.62         2.99 o                         
   4  -1  10          4.51          5.31         3.45 o                         
  -6   0  10         37.56         35.92         4.90 o                         
  -5   0  10        143.90        146.97         7.59 o                         
  -4   0  10         29.13         27.78         5.23 o                         
  -3   0  10         71.76         94.91         7.73 o                         
  -2   0  10         77.99         87.78         4.92 o                         
  -1   0  10         27.95         23.89         3.23 o                         
   0   0  10        219.20        234.52         6.68 o                         
   1   0  10         52.81         60.03         4.36 o                         
   2   0  10          7.17          8.66         2.79 o                         
   3   0  10         28.54         21.82         3.94 o                         
   4   0  10         69.88         81.76         6.62 o                         
   5   0  10         16.78         21.08         4.56 o                         
  -6   1  10          6.66          4.26         3.18 o                         
  -5   1  10         94.52        105.18         6.63 o                         
  -4   1  10        135.20        148.80         7.01 o                         
  -3   1  10         41.95         54.04         6.28 o                         
  -2   1  10        224.35        222.03        18.43 o                         
  -1   1  10          8.29          5.83         2.12 o                         
   0   1  10        507.78        511.53        10.14 o                         
   1   1  10          3.51          1.37         1.71 o                         
   2   1  10        147.81        150.84         6.03 o                         
   3   1  10         84.84         77.66         4.88 o                         
   4   1  10        130.62        128.24         7.15 o                         
   5   1  10        144.42        145.38        11.82 o                         
  -6   2  10          1.15         -0.51         2.79 o                         
  -5   2  10        113.45        111.65         6.84 o                         
  -4   2  10         22.90         25.89         3.92 o                         
  -3   2  10         20.21         24.69         3.00 o                         
  -2   2  10         90.71         87.38         5.34 o                         
  -1   2  10        166.90        163.52         5.86 o                         
   0   2  10        393.89        405.33        10.33 o                         
   1   2  10         28.29         23.67         2.22 o                         
   2   2  10          4.65          2.34         1.63 o                         
   3   2  10          0.37          1.23         1.90 o                         
   4   2  10        107.25        120.79         7.76 o                         
   5   2  10         40.63         48.89         4.69 o                         
   6   2  10          8.48         13.17         3.16 o                         
  -6   3  10         10.94          5.44         4.06 o                         
  -5   3  10         14.84         13.11         2.82 o                         
  -4   3  10         43.91         40.81         3.96 o                         
  -3   3  10         25.67         21.40         2.94 o                         
  -2   3  10         14.76         20.30         2.70 o                         
  -1   3  10         67.16         67.63         4.12 o                         
   0   3  10         35.11         38.27         3.45 o                         
   1   3  10         35.77         36.74         3.36 o                         
   2   3  10          2.46          3.49         1.84 o                         
   3   3  10        162.80        182.60         6.45 o                         
   4   3  10         23.06         19.87         2.95 o                         
   5   3  10         63.36         66.73         4.93 o                         
   6   3  10         10.59         11.02         3.16 o                         
  -5   4  10          1.03          3.13         2.40 o                         
  -4   4  10         22.10         20.19         3.15 o                         
  -3   4  10         16.18         18.29         3.02 o                         
  -2   4  10         10.16          9.09         2.02 o                         
  -1   4  10        233.05        243.24         6.38 o                         
   0   4  10         56.95         56.65         4.01 o                         
   1   4  10        127.64        125.08         7.17 o                         
   2   4  10         89.68         81.51         4.47 o                         
   3   4  10          0.67         -0.01         1.76 o                         
   4   4  10          1.92          1.51         2.05 o                         
   5   4  10         37.30         32.76         3.81 o                         
   6   4  10        101.18        108.30         7.41 o                         
  -5   5  10          8.12         10.97         2.87 o                         
  -4   5  10         63.99         62.12         6.04 o                         
  -3   5  10          8.19          7.07         2.06 o                         
  -2   5  10          6.27          1.90         1.62 o                         
  -1   5  10          1.95          0.44         1.45 o                         
   0   5  10          3.84          3.54         1.97 o                         
   1   5  10        126.57        114.51         5.33 o                         
   2   5  10          2.89          3.10         1.97 o                         
   3   5  10        124.65        117.41         5.26 o                         
   4   5  10         53.86         58.49         5.20 o                         
   5   5  10         38.04         38.53         3.90 o                         
   6   5  10         88.19         92.69         5.68 o                         
  -4   6  10         74.10         69.92         4.58 o                         
  -3   6  10         22.27         16.80         2.68 o                         
  -2   6  10          0.89         -0.19         1.67 o                         
  -1   6  10        343.37        325.48        10.69 o                         
   0   6  10        164.89        160.54         5.65 o                         
   1   6  10        405.06        424.15        12.32 o                         
   2   6  10        563.85        604.50        20.57 o                         
   3   6  10         34.78         33.06         3.46 o                         
   4   6  10        201.65        197.96         8.11 o                         
   5   6  10        106.51        107.13         6.47 o                         
   6   6  10         64.98         55.62        15.63 o                         
  -4   7  10         83.34         86.85         5.25 o                         
  -3   7  10         81.60         78.00         4.82 o                         
  -2   7  10        206.49        222.30         6.84 o                         
  -1   7  10         96.78        102.95         5.47 o                         
   0   7  10         55.99         56.23         3.64 o                         
   1   7  10         92.89         79.99         4.96 o                         
   2   7  10         94.94        100.83         6.09 o                         
   3   7  10          9.21         12.53         2.94 o                         
   4   7  10          0.40          0.30         2.86 o                         
   5   7  10         15.66         21.96         8.46 o                         
   6   7  10         15.32         10.99         4.16 o                         
  -3   8  10         31.38         31.06         4.10 o                         
  -2   8  10          6.44          3.49         2.83 o                         
  -1   8  10         59.89         42.32         5.28 o                         
   0   8  10         15.86         12.98         2.58 o                         
   1   8  10          0.84          0.72         1.83 o                         
   2   8  10        194.02        205.22         8.33 o                         
   3   8  10         34.73         36.10         4.13 o                         
   4   8  10          4.13         -1.06         3.18 o                         
   5   8  10         39.97         45.69         6.24 o                         
   6   8  10         25.74         24.83         5.23 o                         
  -2   9  10         84.72         88.70         6.69 o                         
  -1   9  10          0.49          4.26         2.88 o                         
   0   9  10          8.15          9.92         2.77 o                         
   1   9  10         19.25         16.81         3.83 o                         
   2   9  10         38.43         36.23         3.85 o                         
   3   9  10          5.38          6.76         2.90 o                         
   4   9  10          0.57          2.53         3.23 o                         
   5   9  10         71.26         60.65         7.16 o                         
  -1  10  10          0.26         -1.58         2.69 o                         
   0  10  10         80.10         77.70         6.37 o                         
   1  10  10         69.04         63.40         4.94 o                         
   2  10  10         64.21         63.37         6.34 o                         
   3  10  10         13.49         13.40         3.63 o                         
   4  10  10         58.56         55.04         6.81 o                         
   5  10  10         49.05         44.86         9.52 o                         
   1  11  10         58.27         47.69         5.60 o                         
   2  11  10         26.44         27.03         8.35 o                         
   3  11  10         55.00         62.35         8.88 o                         
  -3  -3  11          4.29          0.71         3.54 o                         
  -2  -3  11         11.58          7.68         3.47 o                         
  -1  -3  11         23.35         29.60         4.78 o                         
   0  -3  11          0.65         -0.84         2.73 o                         
   1  -3  11          3.08          0.34         2.57 o                         
  -4  -2  11         56.11         75.74        23.26 o                         
  -3  -2  11         24.63         26.39         4.91 o                         
  -2  -2  11          3.45          0.66         2.69 o                         
  -1  -2  11         54.77         60.07         5.43 o                         
   0  -2  11          3.70          6.55         3.03 o                         
   1  -2  11         27.79         31.05         3.71 o                         
   2  -2  11         22.54         23.78         3.93 o                         
  -4  -1  11          0.50          1.75         3.61 o                         
  -3  -1  11          1.42         -0.29         4.02 o                         
  -2  -1  11         33.73         35.59         6.75 o                         
  -1  -1  11         86.45         88.91         5.74 o                         
   0  -1  11         30.23         26.13         3.64 o                         
   1  -1  11         24.96         29.29         3.44 o                         
   2  -1  11         59.17         54.49         4.52 o                         
   3  -1  11          7.64         12.84         4.12 o                         
  -5   0  11          3.45          3.28         3.72 o                         
  -4   0  11          1.33          1.12         3.47 o                         
  -3   0  11         49.50         62.69         7.37 o                         
  -2   0  11          8.26          6.33         5.59 o                         
  -1   0  11        144.13        149.47         6.54 o                         
   0   0  11          8.41          8.78         2.45 o                         
   1   0  11          5.20          0.70         1.98 o                         
   2   0  11          0.59          2.74         2.15 o                         
   3   0  11         13.42         14.33         3.71 o                         
   4   0  11         41.97         44.23         5.53 o                         
  -5   1  11          9.77          7.74         4.41 o                         
  -4   1  11         10.16         10.47         4.32 o                         
  -3   1  11         67.09         77.60        11.78 o                         
  -2   1  11         39.25         40.23        11.48 o                         
  -1   1  11         91.38         95.60         8.58 o                         
   0   1  11         12.29         11.08         2.72 o                         
   1   1  11         11.83          8.76         2.27 o                         
   2   1  11         33.68         28.81         3.54 o                         
   3   1  11         74.51         66.62         6.28 o                         
   4   1  11         68.68         64.13         6.57 o                         
  -5   2  11         48.39         45.49         9.37 o                         
  -4   2  11         14.58          6.79         4.04 o                         
  -3   2  11          0.27          1.17         3.09 o                         
  -2   2  11        198.18        243.46        12.92 o                         
  -1   2  11         37.07         37.84         4.79 o                         
   0   2  11        150.08        149.08         7.73 o                         
   1   2  11        264.53        276.54         9.78 o                         
   2   2  11         23.25         16.76         2.53 o                         
   3   2  11         62.91         59.92         4.88 o                         
   4   2  11         69.32         80.62         5.68 o                         
   5   2  11         14.04         10.76         3.21 o                         
  -5   3  11         37.68         34.29         4.87 o                         
  -4   3  11         74.71         75.74         6.08 o                         
  -3   3  11          9.88          7.65         2.88 o                         
  -2   3  11        175.38        180.14         7.70 o                         
  -1   3  11          1.21          1.79         2.05 o                         
   0   3  11        110.86        119.83         5.59 o                         
   1   3  11         28.26         26.05         3.27 o                         
   2   3  11          3.32          2.64         2.06 o                         
   3   3  11         21.67         20.05         3.60 o                         
   4   3  11          6.61          4.60         2.44 o                         
   5   3  11         13.97          9.62         2.85 o                         
  -4   4  11         12.21         10.27         2.86 o                         
  -3   4  11          0.24         -1.94         1.94 o                         
  -2   4  11          0.34          0.49         2.33 o                         
  -1   4  11         95.15        115.64         6.67 o                         
   0   4  11        115.10        116.73         6.70 o                         
   1   4  11        152.87        157.70        11.47 o                         
   2   4  11         19.97         23.78         3.08 o                         
   3   4  11         37.71         30.58         4.06 o                         
   4   4  11         33.80         34.43         6.55 o                         
   5   4  11         40.88         28.81         4.32 o                         
  -4   5  11          7.04          6.82         2.80 o                         
  -3   5  11         20.06         21.05         3.37 o                         
  -2   5  11          0.57         -1.11         2.04 o                         
  -1   5  11          4.21          3.82         2.52 o                         
   0   5  11          5.69          6.64         2.41 o                         
   1   5  11         20.15         21.00         3.10 o                         
   2   5  11          0.99          3.23         2.26 o                         
   3   5  11         11.24          7.09         2.71 o                         
   4   5  11         52.74         49.81         7.61 o                         
   5   5  11         29.52         32.28         6.68 o                         
  -4   6  11          7.12         11.19         3.02 o                         
  -3   6  11         16.39         15.67         3.15 o                         
  -2   6  11         28.94         26.27         2.95 o                         
  -1   6  11          0.75         -1.95         1.99 o                         
   0   6  11         59.28         53.43         4.34 o                         
   1   6  11         84.70         76.28         4.98 o                         
   2   6  11         67.67         63.06         4.70 o                         
   3   6  11         35.18         31.19         4.34 o                         
   4   6  11         68.57         64.72         7.56 o                         
   5   6  11         40.64         37.55         4.95 o                         
  -3   7  11         54.78         46.51         4.12 o                         
  -2   7  11        142.76        136.69         6.28 o                         
  -1   7  11        105.40         94.88         6.03 o                         
   0   7  11        327.32        346.42         9.32 o                         
   1   7  11        235.37        213.86         8.57 o                         
   2   7  11         78.00         86.60         6.03 o                         
   3   7  11         57.99         59.22         6.05 o                         
   4   7  11         63.66         52.41         6.62 o                         
   5   7  11         34.05         37.07         8.46 o                         
  -2   8  11          1.16          2.44         2.51 o                         
  -1   8  11          9.84          8.83         3.11 o                         
   0   8  11         20.96         18.37         4.72 o                         
   1   8  11          0.31         -2.63         2.63 o                         
   2   8  11         22.70         23.34         6.14 o                         
   3   8  11          8.75          8.54         4.18 o                         
   4   8  11         78.84         79.64        29.46 o                         
   5   8  11         93.73        103.87         8.73 o                         
  -1   9  11         32.71         28.74         4.64 o                         
   0   9  11          5.55          5.98         2.87 o                         
   1   9  11          6.41          9.77         3.34 o                         
   2   9  11          5.10          1.15         2.93 o                         
   3   9  11         26.36         32.27         5.58 o                         
   4   9  11         10.82          7.35         4.91 o                         
   0  10  11         19.24         24.92         7.86 o                         
   1  10  11         13.18         10.55         2.95 o                         
   2  10  11          4.01         14.05         3.61 o                         
   3  10  11         48.45         39.18         5.06 o                         
  -3  -1  12         27.46         22.90         5.71 o                         
  -2  -1  12          9.46          9.88         5.18 o                         
  -1  -1  12         61.86         69.95         5.90 o                         
   0  -1  12         20.04         24.02         4.27 o                         
   1  -1  12          2.93          1.81         2.59 o                         
  -3   0  12         23.09         23.42         5.37 o                         
  -2   0  12         45.96         42.49         6.94 o                         
  -1   0  12         27.25         27.81         4.66 o                         
   0   0  12         30.91         28.47         4.21 o                         
   1   0  12          9.69         10.12         3.72 o                         
   2   0  12          6.08          7.74         3.21 o                         
  -4   1  12          6.19          4.33         3.95 o                         
  -3   1  12          0.24          3.39         3.78 o                         
  -2   1  12         36.69         40.59         7.40 o                         
  -1   1  12          5.87          2.16         3.44 o                         
   0   1  12         42.40         47.11         5.77 o                         
   1   1  12         13.11          9.87         3.28 o                         
   2   1  12          9.18         10.40         3.19 o                         
   3   1  12          8.38          9.91         3.94 o                         
  -4   2  12          6.90          9.06         4.38 o                         
  -3   2  12          0.53          0.47         3.67 o                         
  -2   2  12          7.80          4.75         4.04 o                         
  -1   2  12         41.20         32.00         5.86 o                         
   0   2  12        139.03        163.73         8.61 o                         
   1   2  12         39.34         30.33         4.42 o                         
   2   2  12         20.27         15.73         3.98 o                         
   3   2  12         36.14         32.99         6.45 o                         
   4   2  12         20.67         17.33         4.27 o                         
  -4   3  12         22.13         20.70         5.33 o                         
  -3   3  12         28.47         30.60         9.29 o                         
  -2   3  12         41.02         51.52         8.69 o                         
  -1   3  12        186.84        192.43        14.43 o                         
   0   3  12        128.11        134.74         7.67 o                         
   1   3  12          8.14         13.23         3.87 o                         
   2   3  12          3.59          4.61         2.35 o                         
   3   3  12         63.38         59.46         5.91 o                         
   4   3  12         26.75         23.03         5.18 o                         
  -3   4  12          0.39         -1.54         2.50 o                         
  -2   4  12         12.73         10.34         3.43 o                         
  -1   4  12         73.45         79.15         6.25 o                         
   0   4  12          1.57          2.95         2.41 o                         
   1   4  12         86.56        106.57         5.87 o                         
   2   4  12          0.23         -1.13         2.70 o                         
   3   4  12          5.80          4.90         3.24 o                         
   4   4  12         17.63         18.52         3.97 o                         
  -3   5  12          5.23          3.07         3.04 o                         
  -2   5  12         46.85         33.25         4.42 o                         
  -1   5  12         13.28          7.82         3.19 o                         
   0   5  12          0.54          4.04         2.45 o                         
   1   5  12         16.87         20.69         3.33 o                         
   2   5  12          6.79          7.48         2.72 o                         
   3   5  12         70.22         76.42        10.79 o                         
   4   5  12         91.74        118.88         7.47 o                         
  -3   6  12         13.00         14.72         3.41 o                         
  -2   6  12         15.67         12.38         3.59 o                         
  -1   6  12         13.75         11.38         3.53 o                         
   0   6  12          3.11         -2.25         2.25 o                         
   1   6  12          2.57          2.40         2.48 o                         
   2   6  12         74.57         86.83         5.79 o                         
   3   6  12          0.29          4.01         3.13 o                         
   4   6  12         35.76         27.56         4.44 o                         
  -2   7  12         20.45         14.33         3.42 o                         
  -1   7  12         41.13         31.19         4.49 o                         
   0   7  12         63.17         48.89         5.32 o                         
   1   7  12         46.56         48.33         5.16 o                         
   2   7  12         61.34         63.41         5.59 o                         
   3   7  12         20.25         18.55         4.85 o                         
   4   7  12         35.01         29.89         5.73 o                         
  -1   8  12         40.49         30.61         6.65 o                         
   0   8  12         76.05         70.75        12.54 o                         
   1   8  12         10.21          6.02         3.13 o                         
   2   8  12         22.73         22.30         5.58 o                         
   3   8  12         25.31         18.09         4.75 o                         
   4   8  12         41.25         40.36        11.93 o                         
   0   9  12         34.49         16.01         7.25 o                         
   1   9  12         22.70         22.46         4.31 o                         
   2   9  12          9.85         15.56         3.84 o                         
  -1   1  13         48.56         41.03         7.26 o                         
   0   1  13         31.47         37.94         5.50 o                         
   1   1  13          0.14         -0.69         3.39 o                         
  -2   2  13         15.76         17.37         5.62 o                         
  -1   2  13          2.01          1.14         4.17 o                         
   0   2  13          0.21          0.18         3.24 o                         
   1   2  13         21.32         22.65         4.41 o                         
   2   2  13          4.71         10.05         5.22 o                         
  -2   3  13        101.68        109.74        12.24 o                         
  -1   3  13          2.27          0.15         3.99 o                         
   0   3  13         71.52         71.53         6.98 o                         
   1   3  13          9.89          4.23         4.13 o                         
   2   3  13         24.20         19.03         5.77 o                         
  -2   4  13         12.47         16.48         4.97 o                         
  -1   4  13          5.22          6.09         4.43 o                         
   0   4  13         48.55         47.32         5.70 o                         
   1   4  13         36.10         33.31         4.50 o                         
   2   4  13         30.22         29.92         4.13 o                         
   3   4  13         14.36         15.56         3.92 o                         
  -2   5  13          3.82          7.77         3.47 o                         
  -1   5  13          8.52          8.13         3.29 o                         
   0   5  13         22.25         18.96         3.87 o                         
   1   5  13          0.41         -0.43         2.64 o                         
   2   5  13          1.84          1.94         2.71 o                         
   3   5  13          9.11         10.91         3.57 o                         
  -1   6  13         42.36         39.67         5.07 o                         
   0   6  13          2.32          3.25         3.22 o                         
   1   6  13         19.60         21.46         3.63 o                         
   2   6  13          4.93          9.12         3.07 o                         
   3   6  13         25.02         24.51         4.54 o                         
   0   7  13          9.03          7.21         5.10 o                         
   1   7  13         13.24         15.42         3.89 o                         
   2   7  13          0.19          0.08         2.80 o                         
                                                                                
